# Supplementary material for: Metabolomic and transcriptomic analyses reveal the effects of grafting on blood orange quality
Source: Front Plant Sci. 2023 Jun 1;14:1169220. doi: 10.3389/fpls.2023.1169220 (PMC10286243; doi:10.3389/fpls.2023.1169220)
Supplement: Supplementary file 7 [file Table_1.xlsx]

## Sheet: Sheet1
Table S1. Analysis of variance estimates for traits under study
TSS	Source	DF	Adj SS	Adj MS	F-Value	P-Value
	Rootstock	3	26.5212	8.84041	82.32	<0.0001
	Time-point	7	56.8521	8.12174	75.63	<0.0001
	Rootstock*Time-point	21	4.8087	0.22899	2.13	0.0109
	Error	64	6.8733	0.10739
	Total	95	95.0554
acidg/100ml	Source	DF	Adj SS	Adj MS	F-Value	P-Value
	Rootstock	3	0.24075	0.080249	6.75	0.0005
	Time-point	7	6.6705	0.952928	80.14	<0.0001
	Rootstock*Time-point	21	0.21525	0.01025	0.86	0.6365
	Error	64	0.761	0.011891
	Total	95	7.8875
soluble solids to acidity ratio	Source	DF	Adj SS	Adj MS	F-Value	P-Value
	Rootstock	3	67.63	22.5433	32.66	<0.0001
	Time-point	7	514.378	73.4826	106.46	<0.0001
	Rootstock*Time-point	21	21.153	1.0073	1.46	0.1255
	Error	64	44.176	0.6902
	Total	95	647.336
VCmg/100ml	Source	DF	Adj SS	Adj MS	F-Value	P-Value
	Rootstock	3	146.67	48.89	4.66	0.0053
	Time-point	7	8610.33	1230.05	117.13	<0.0001
	Rootstock*Time-point	21	205.09	9.77	0.93	0.5562
	Error	64	672.08	10.5
	Total	95	9634.16
L	Source	DF	Adj SS	Adj MS	F-Value	P-Value
	Rootstock	3	1034	345	3.61	0.0178
	Time-point	7	5923962	846280	8877.38	<0.0001
	Rootstock*Time-point	21	3139	149	1.57	0.0867
	Error	64	6101	95
	Total	95	5934236
a	Source	DF	Adj SS	Adj MS	F-Value	P-Value
	Rootstock	3	3323	1108	2.31	0.0851
	Time-point	7	1423123	203303	423.24	<0.0001
	Rootstock*Time-point	21	18053	860	1.79	0.0393
	Error	64	30742	480
	Total	95	1475242
b	Source	DF	Adj SS	Adj MS	F-Value	P-Value
	Rootstock	3	4212	1404	0.69	0.5594
	Time-point	7	5755390	822199	406.12	<0.0001
	Rootstock*Time-point	21	50768	2418	1.19	0.2867
	Error	64	129569	2025
	Total	95	5939939
a/b	Source	DF	Adj SS	Adj MS	F-Value	P-Value
	Rootstock	3	0.0207	0.0069	1.9	0.1391
	Time-point	7	10.121	1.44586	397.43	<0.0001
	Rootstock*Time-point	21	0.0325	0.00155	0.43	0.9841
	Error	64	0.2328
