# Supplementary material for: Metabolomic and transcriptomic analyses reveal the effects of grafting on blood orange quality
Source: Front Plant Sci. 2023 Jun 1;14:1169220. doi: 10.3389/fpls.2023.1169220 (PMC10286243; doi:10.3389/fpls.2023.1169220)
Supplement: Supplementary file 8 [file Table_2.xlsx]

## Sheet: Sheet1
	Table S2. Mean comparisons of physiological and color parameters of Lido blood orange on four rootstocks at eight time points. Values represent the average ± standard deviation. Values with different letters are statistically different.
T1	2021.10.12	Genotype	TSS	acidg/100ml	VCmg/100ml	soluble solids to acidity ratio	L	a	b
		Z	9.47±0.25a	1.58±0.1a	40.84±1.16a	6.02±0.31a	44.17±1.94a	-10.54±0.23a	29.98±0.81a
		ZC	8.98±0.45a	1.7±0.04a	38.75±1.3a	5.29±0.24ab	46.28±1.34a	-13.49±2.19a	31.26±1.21a
		H	9.25±0.23a	1.78±0.04a	41.67±1.99a	5.18±0.11b	47.03±0.65a	-12.34±1.89a	29.89±1.45a
		X	8.65±0.16a	1.71±0.1a	38.55±1.1a	5.09±0.24b	44.24±0.18a	-10.61±0.23a	30.83±3.88a
T2	2021.11.17	Genotype	TSS	acidg/100ml	VCmg/100ml	soluble solids to acidity ratio	L	a	b
		Z	9.95±0.15a	1.28±0.03b	40.42±0.96b	7.78±0.21a	65.77±1.32b	18.06±0.23a	63.44±1.47a
		ZC	9.43±0.19b	1.34±0.05b	42.16±1.66b	7.1±0.43ab	69.16±0.72ab	19.62±2.34a	66.14±0.95a
		H	9.27±0.12bc	1.58±0.04a	49.9±1.29a	5.88±0.23b	70.09±1.05a	17.92±0.14a	78.52±12.07a
		X	8.93±0.09c	1.22±0.11b	38.53±3.46b	7.43±0.58a	66.14±1.23b	9.55±0.83b	60.81±1.64a
T3	2021.11.30	Genotype	TSS	acidg/100ml	VCmg/100ml	soluble solids to acidity ratio	L	a	b
		Z	10.03±0.17a	1.1±0.04a	54.48±1.37a	9.12±0.47a	65.88±0.19ab	28.27±0.49a	65.07±0.4a
		ZC	9.7±0.06ab	1.08±0.06a	51.85±1.73a	9.02±0.56a	66.67±1.56a	26.22±1.37a	66.3±1.61a
		H	9.43±0.18bc	1.29±0.09a	51.32±3.56a	7.41±0.51a	66.97±0.43ab	28.21±0.98a	66.01±0.5a
		X	9.03±0.03c	1.13±0.06a	49.74±0.91a	8.04±0.44a	66.37±0.58b	26.3±1.15a	65.69±0.58a
T4	2021.12.15	Genotype	TSS	acidg/100ml	VCmg/100ml	soluble solids to acidity ratio	L	a	b
		Z	10.83±0.12a	1.11±0.04a	62.15±0.48a	9.76±0.32ab	61.92±1.75b	33.26±1.55a	60.94±1.93b
		ZC	10.73±0.37ab	1.04±0.03a	61.85±3.22a	10.3±0.53a	65.85±0.03a	38.35±6.46a	64.76±0.3ab
		H	10.02±0.19b	1.19±0.09a	63.12±2.95a	8.49±0.5b	65.58±0.43a	32.64±0.72a	64.44±0.92ab
		X	10.13±0.15ab	1.08±0.05a	64.09±1.46a	9.41±0.51ab	66.49±0.6a	31.03±1.23a	65.68±0.69a
T5	2021.12.30	Genotype	TSS	acidg/100ml	VCmg/100ml	soluble solids to acidity ratio	L	a	b
		Z	11.3±0.12a	1.21±0.04a	63.55±4.96a	9.38±0.22b	60.54±0.54b	37.24±0.88a	60.46±0.62b
		ZC	10.95±0.19ab	1.06±0.02b	56.23±1.09a	10.35±0.28a	64.45±0.77a	34.14±0.7b	64.93±1.61a
		H	10.2±0.23c	1.28±0.06a	56.57±2.06a	7.97±0.25c	63.19±0.58a	35.7±0.54ab	61.75±1.1ab
		X	10.38±0.29bc	1.05±0.01b	55.22±1.9a	9.93±0.23ab	64.15±0.6a	34.64±0.26b	62.85±0.87ab
T6	2022.1.15	Genotype	TSS	acidg/100ml	VCmg/100ml	soluble solids to acidity ratio	L	a	b
		Z	11.4±0.1a	0.95±0.02a	1.14±0.04a	12.04±0.24b	56.19±0.67b	36.41±0.43a	52.94±0.27b
		ZC	11.23±0.23a	0.81±0.04b	1.11±0.03a	13.83±0.63a	61.89±0.77a	36.09±0.16a	60.02±1.17a
		H	10.63±0.41a	0.99±0.02a	1.14±0.01a	10.7±0.16c	61.05±0.93a	35.82±0.47a	58.99±1.18a
		X	10.6±0.21a	0.87±0.01b	1.1±0.01a	12.25±0.19b	61.03±0.95a	36.07±0.29a	58.85±1.58a
T7	2022.1.29	Genotype	TSS	acidg/100ml	VCmg/100ml	soluble solids to acidity ratio	L	a	b
		Z	11.17±0.19a	0.95±0.03a	73.22±1.85a	11.73±0.21a	55.38±1.21b	37.91±0.38a	56.11±3.26a
		ZC	11.02±0.07a	0.82±0.01a	70.68±1.19a	13.45±0.3a	60.62±0.85a	37.1±1.37a	61.89±0.79a
		H	10.53±0.37ab	0.89±0.06a	77.15±5.76a	12.06±1.21a	60.52±0.89a	37.67±0.51a	60.74±1.57a
		X	9.93±0.09b	0.88±0.05a	68.8±3.09a	11.41±0.78a	60.3±1.12a	37.26±0.35a	59.15±1.28a
T8	2022.2.15	Genotype	TSS	acidg/100ml	VCmg/100ml	soluble solids to acidity ratio	L	a	b
		Z	11.37±0.09a	0.98±0.01a	60.7±1.09a	11.57±0.11ab	55.02±1.21b	38.1±0.51a	49.57±1.51b
		ZC	10.67±0.34ab	0.86±0.04b	57.65±2.04a	12.57±0.96a	58.24±0.03a	37.53±0.47a	54.63±0.07a
		H	10.47±0.23b	0.98±0.03a	59.81±2.12a	10.73±0.24b	58.32±0.83a	38.41±0.44a	55.64±1.56a
		X	10.7±0.29ab	0.89±0.02ab	56±1.8a	12.09±0.22ab	60.04±0.96a	36.64±1.04a	57.37±1.63a
