# Supplementary material for: Metabolomic and transcriptomic analyses reveal the effects of grafting on blood orange quality
Source: Front Plant Sci. 2023 Jun 1;14:1169220. doi: 10.3389/fpls.2023.1169220 (PMC10286243; doi:10.3389/fpls.2023.1169220)
Supplement: Supplementary file 9 [file Table_3.xlsx]

## Sheet: Sheet1
Table S3. Metablome profile of Lido blood orange on two rootstocks at 8 time points
Index	Q1 (Da)	Q3 (Da)	Molecular weight (Da)	Formula	Ionization model	Compounds	Class I	Class II	CAS	Level	T1Z1	T1Z2	T1Z3	T1X1	T1X2	T1X3	T2Z1	T2Z2	T2Z3	T2X1	T2X2	T2X3	T3Z1	T3Z2	T3Z3	T3X1	T3X2	T3X3	T4Z1	T4Z2	T4Z3	T4X1	T4X2	T4X3	T5Z1	T5Z2	T5Z3	T5X1	T5X2	T5X3	T6Z1	T6Z2	T6Z3	T6X1	T6X2	T6X3	T7Z1	T7Z2	T7Z3
pmb0855	496.34	184.073	495.332	C24H50NO7P	[M+H]+	LysoPC 16:0	Lipids	LPC	17364-16-8	1	2.95716e+07	3.15564e+07	2.52312e+07	2.52061e+07	2.63597e+07	3.0271e+07	2.91411e+07	3.08578e+07	3.35261e+07	2.89776e+07	2.88793e+07	2.71696e+07	3.32448e+07	3.40973e+07	3.11899e+07	3.90992e+07	5.11024e+07	3.88983e+07	3.17632e+07	3.09949e+07	3.57867e+07	4.00326e+07	4.53151e+07	4.55105e+07	3.46758e+07	3.80131e+07	4.04405e+07	4.92846e+07	4.99902e+07	5.05111e+07	3.5934e+07	3.35117e+07	3.65724e+07	2.86518e+07	3.54993e+07	3.29035e+07	3.55927e+07	3.78297e+07	3.69999e+07
mws1164	179.056	59.0139	180.063	C6H12O6	[M-H]-	D-Fructose	Others	Saccharides	57-48-7	1	9	864125	875267	722635	729164	753378	828302	1.10918e+06	990847	973275	815556	9	977937	1.17915e+06	1.14987e+06	1.29771e+06	871426	1.14658e+06	1.1565e+06	1.06973e+06	1.06019e+06	1.06727e+06	835260	1.22518e+06	1.19669e+06	1.21728e+06	1.1631e+06	1.1514e+06	892884	975420	1.34329e+06	1.27764e+06	1.05814e+06	1.11361e+06	859066	1.17887e+06	1.33546e+06	1.22145e+06	1.16448e+06
Zazp002547	205.096	146.06	204.09	C11H12N2O2	[M+H]+	cyclo-(Gly-Phe)	Amino acids and derivatives	Amino acids and derivatives	10125-07-2	1	1.33902e+07	1.1865e+07	1.90259e+07	2.0444e+07	1.80645e+07	2.21524e+07	7.47759e+06	8.84984e+06	9.48307e+06	8.56212e+06	9.4571e+06	9.46584e+06	5.58252e+06	6.24396e+06	7.22826e+06	8.95995e+06	6.99851e+06	7.54563e+06	6.83772e+06	6.58018e+06	9.95424e+06	7.92195e+06	9.17694e+06	8.16656e+06	3.08812e+06	4.10545e+06	5.67694e+06	5.17358e+06	5.20533e+06	7.49332e+06	6.06991e+06	6.19114e+06	8.41305e+06	7.7847e+06	7.63991e+06	8.48952e+06	5.58677e+06	4.55511e+06	5.22785e+06
pme1605	593.151	285.039	594.159	C27H30O15	[M-H]-	Kaempferol-3-O-robinobioside(Biorobin)	Flavonoids	Flavonols	17297-56-2	3	1.62356e+06	1.66778e+06	1.42716e+06	1.94124e+06	1.68491e+06	1.7213e+06	1.29212e+06	1.31496e+06	1.39787e+06	1.46021e+06	1.59406e+06	1.36219e+06	1.70848e+06	2.20708e+06	1.45846e+06	1.50525e+06	1.88923e+06	1.49863e+06	1.34728e+06	1.54572e+06	1.25875e+06	1.53925e+06	1.5337e+06	1.40654e+06	1.21354e+06	1.24162e+06	1.14013e+06	1.3989e+06	1.4114e+06	1.24681e+06	1.5813e+06	1.72752e+06	1.69077e+06	1.46535e+06	1.72701e+06	1.76242e+06	1.49216e+06	1.41891e+06	1.23993e+06
Latp011219	149.096	121.064	148.088	C10H12O	[M+H]+	3,5-Dimethyl-2,3-dihydrobenzofuran	Others	Others	-	2	2.62871e+07	2.47901e+07	2.49156e+07	2.48588e+07	2.51301e+07	2.59205e+07	2.52389e+07	2.41565e+07	2.44397e+07	2.45744e+07	2.48755e+07	2.41914e+07	2.37043e+07	2.30579e+07	2.37282e+07	2.38816e+07	2.46927e+07	2.46478e+07	2.42056e+07	2.37099e+07	2.56038e+07	2.31406e+07	2.25661e+07	2.36401e+07	2.38497e+07	2.25683e+07	2.44759e+07	2.27777e+07	2.41917e+07	2.41056e+07	2.46591e+07	2.34799e+07	2.50419e+07	2.46645e+07	2.44834e+07	2.49618e+07	2.51584e+07	2.38393e+07	2.45105e+07
Zmhn002508	471.151	309.098	472.158	C21H28O12	[M-H]-	4-p-Cumaroyl-rhamnosyl-(1→6)-D-glucose	Phenolic acids	Phenolic acids	-	2	98659.2	99524.3	123956	116059	100798	110606	89681.2	91334.4	117092	98693.7	103567	138493	79160.1	118457	128390	98964	125318	108426	105414	88737.6	79510.8	88082.2	104980	109677	88074.9	94282.9	82210.7	111848	112307	98525.4	84940.2	96585.7	127365	87048.5	100133	91963	87922.9	91633.7	68607.8
pmd0132	496.34	184.073	495.332	C24H50NO7P	[M+H]+	LysoPC 16:0(2n isomer)	Lipids	LPC	-	1	2.89468e+07	3.0851e+07	2.52793e+07	2.45613e+07	2.5281e+07	2.95627e+07	2.91222e+07	3.00208e+07	3.31919e+07	2.88809e+07	2.87409e+07	2.69158e+07	3.28815e+07	3.12354e+07	3.00944e+07	3.86431e+07	5.00137e+07	3.71581e+07	3.07394e+07	3.10443e+07	3.49044e+07	3.95871e+07	4.40679e+07	4.45997e+07	3.41701e+07	3.77975e+07	4.08923e+07	4.87216e+07	4.90055e+07	4.95853e+07	3.60019e+07	3.36633e+07	3.51035e+07	2.8377e+07	3.63312e+07	3.28232e+07	3.38375e+07	38288115	3.65254e+07
pmb0856	480.308	339.289	479.301	C23H46NO7P	[M+H]+	LysoPE 18:1(2n isomer)*	Lipids	LPE	-	3	8.41117e+06	8.93398e+06	7.08681e+06	8.05612e+06	7.93941e+06	9.07658e+06	9.8019e+06	9.21793e+06	1.06941e+07	9.43642e+06	8.61541e+06	9.60556e+06	9.58891e+06	8.81607e+06	9.59621e+06	1.34664e+07	1.31812e+07	1.19384e+07	8.27704e+06	7.23395e+06	8.64493e+06	1.12873e+07	1.14379e+07	1.42024e+07	8.93401e+06	9.24398e+06	9.93984e+06	1.48413e+07	1.23306e+07	1.29071e+07	7.67966e+06	8.10268e+06	8.4355e+06	8.06669e+06	7.96839e+06	7.93909e+06	8.53705e+06	8.91726e+06	7.71013e+06
Wagp009375	343.118	313.072	342.11	C19H18O6	[M+H]+	3,5,6,7-Tetramethoxyflavone	Flavonoids	Flavones	75413-07-9	1	1.4286e+06	1.56641e+06	936375	847425	1.05225e+06	2.23446e+06	1.65853e+06	1.56388e+06	1.27914e+06	1.60488e+06	1.06883e+06	957655	3.40642e+06	3.18133e+06	2.4182e+06	2.15824e+06	1.82808e+06	2.06244e+06	3.23864e+06	1.80041e+06	1.05513e+06	1.40775e+06	1.45833e+06	2.38548e+06	3.25638e+06	2.8509e+06	1.62312e+06	739160	951786	816213	1.89903e+06	2.64417e+06	1.79309e+06	2.03666e+06	2.92044e+06	5.22654e+06	1.95032e+06	2.32273e+06	1.12182e+06
Wagp006657	305.102	203.034	304.095	C16H16O6	[M+H]+	Heraclenol	Lignans and Coumarins	Coumarins	31575-93-6	2	22198.7	16567.8	1.43367e+06	1.46818e+06	2.5765e+06	4.39054e+06	922930	5.09216e+06	2.04653e+06	37580	17700.2	17650.8	22638.9	32473.4	33082.4	27120.7	17017.8	18750.6	134877	39838.3	39217.7	40745.4	79715	86687.4	43062.4	34303.7	37518.6	30140	7855.94	23986.5	11391.3	16790.1	13149.6	16046.9	36262.5	21234	25000.1	22409	18177.1
mws1073	595.166	457.134	594.159	C27H30O15	[M+H]+	Apigenin-6,8-di-C-glucoside (Vicenin-2)	Flavonoids	Flavones	23666-13-9	1	4.76496e+07	6.12152e+07	5.57511e+07	5.54467e+07	6.06456e+07	5.26292e+07	4.10712e+07	6.2716e+07	4.35683e+07	5.2173e+07	5.03677e+07	5.16311e+07	4.65809e+07	5.71169e+07	4.38814e+07	5.44486e+07	5.48186e+07	4.87994e+07	3.99294e+07	4.67863e+07	3.92295e+07	5.69644e+07	5.26951e+07	5.53679e+07	4.84741e+07	5.78431e+07	4.13822e+07	5.01883e+07	4.745e+07	5.66605e+07	4.6252e+07	5.60769e+07	4.55402e+07	4.88721e+07	4.15011e+07	4.80241e+07	4.98516e+07	5.24625e+07	3.79555e+07
mws0289	480.308	339.289	479.301	C23H46NO7P	[M+H]+	LysoPE 18:1*	Lipids	LPE	89576-29-4	3	1.10453e+07	1.09058e+07	8.79772e+06	9.65574e+06	1.03018e+07	1.15285e+07	1.24498e+07	1.15141e+07	1.40499e+07	1.19709e+07	1.08318e+07	1.1781e+07	1.19642e+07	1.09046e+07	1.18665e+07	1.68557e+07	1.61108e+07	1.47799e+07	1.02861e+07	8.8586e+06	1.04954e+07	1.39251e+07	1.37313e+07	1.77257e+07	1.11009e+07	1.14267e+07	1.28167e+07	1.81954e+07	1.47104e+07	1.56102e+07	9.47146e+06	9.74624e+06	1.05538e+07	1.08233e+07	9.57002e+06	9.92859e+06	1.04488e+07	1.15669e+07	9.31072e+06
pmb0874	478.293	337.274	477.286	C23H44NO7P	[M+H]+	LysoPE 18:2(2n isomer)	Lipids	LPE	-	1	3.7024e+07	3.47936e+07	3.17427e+07	3.138e+07	3.0123e+07	3.60425e+07	2.93567e+07	3.01463e+07	3.32577e+07	3.03492e+07	2.97003e+07	3.21602e+07	3.15368e+07	3.30647e+07	3.11774e+07	4.15697e+07	4.61194e+07	4.06596e+07	2.69395e+07	2.64434e+07	3.0261e+07	3.90261e+07	4.1497e+07	4.22725e+07	3.39635e+07	3.63941e+07	3.7624e+07	4.6661e+07	4.6019e+07	4.63511e+07	2.93726e+07	27325670	3.13073e+07	2.36144e+07	2.72415e+07	2.61789e+07	2.9943e+07	3.24722e+07	2.88747e+07
Lmhp010190	522.355	184.073	521.348	C26H52NO7P	[M+H]+	LysoPC 18:1(2n isomer)	Lipids	LPC	-	1	2.72144e+07	2.9261e+07	2.4189e+07	2.42812e+07	2.5129e+07	2.86147e+07	3.69948e+07	3.29259e+07	3.92992e+07	3.52456e+07	3.7943e+07	3.55156e+07	4.03368e+07	3.9025e+07	3.60708e+07	4.66015e+07	5.52182e+07	4.56063e+07	4.39713e+07	3.8196e+07	4.20932e+07	4.47677e+07	4.936e+07	4.88212e+07	5.02957e+07	4.38287e+07	5.57347e+07	5.88136e+07	6.33169e+07	6.53467e+07	4.49215e+07	4.50196e+07	4.12937e+07	3.97607e+07	4.17739e+07	4.0199e+07	4.55684e+07	4.57772e+07	4.33258e+07
pmp001251	520.34	184.073	519.332	C26H50NO7P	[M+H]+	LysoPC 18:2(2n isomer)	Lipids	LPC	-	1	3.78833e+07	4.02695e+07	3.66154e+07	3.20272e+07	3.56946e+07	3.76684e+07	3.47656e+07	3.49398e+07	3.83034e+07	3.57182e+07	3.38696e+07	3.23278e+07	3.86773e+07	3.96476e+07	3.65112e+07	4.5557e+07	5.405e+07	4.09161e+07	3.37093e+07	3.41661e+07	3.68341e+07	4.21823e+07	4.77691e+07	4.78669e+07	4.35069e+07	4.5847e+07	4.5711e+07	5.02506e+07	4.76815e+07	5.34483e+07	3.75142e+07	3.86289e+07	4.27918e+07	3.28427e+07	4.02116e+07	39577149	4.01528e+07	4.32264e+07	4.2856e+07
Lmyp004617	419.134	257.081	418.126	C21H22O9	[M+H]+	Pinocembrin-7-O-glucoside (Pinocembroside)	Flavonoids	Flavanones	75829-43-5	1	2108.45	2081.41	1546.36	564.562	4434.73	3621.83	4793.16	22303.9	40256	1012.84	6007.69	1379.18	190008	72056.2	38367.6	10219.7	7476.43	1843.17	36133	850295	344824	7813.43	15746.2	1681.36	37148.8	78637.3	5.36241e+06	17078.9	222239	5272.88	1.82692e+06	1.29689e+07	2.33767e+07	692739	489453	532037	633444	3.76327e+06	1.86296e+07
mws1313	373.128	312.101	372.121	C20H20O7	[M+H]+	Sinensetin (5,6,7,3',4'-pentamethoxyflavone)	Flavonoids	Flavones	2306-27-6	1	2.3368e+06	2.31169e+06	1.85583e+06	1.34475e+06	2.2377e+06	5.1095e+06	3.08821e+06	2.87539e+06	2.38929e+06	2.99616e+06	1.8706e+06	1.70539e+06	4.32231e+06	5.60554e+06	4.50024e+06	4.01359e+06	3.99453e+06	3.77474e+06	4.8912e+06	3.40544e+06	2.19784e+06	2.61615e+06	2.33243e+06	3.05516e+06	5.90115e+06	4.53978e+06	2.77776e+06	1.03184e+06	1.50986e+06	1.11732e+06	2.83557e+06	5.46703e+06	3.25451e+06	2.10587e+06	3.04642e+06	6.73866e+06	3.17788e+06	4.22693e+06	2.00347e+06
Zblp004717	625.175	317.07	624.169	C28H32O16	[M+H]+	3'-methoxyquercetin-3-O-L-rhamnosyl(1→2)-glucopyranoside	Flavonoids	Flavonols	-	1	4.79527e+07	5.55705e+07	5.79599e+07	4.25896e+07	5.44325e+07	4.07607e+07	3.69362e+07	3.57028e+07	4.36978e+07	3.93197e+07	3.96019e+07	3.23959e+07	4.10017e+07	4.75317e+07	3.34802e+07	3.36708e+07	4.16238e+07	3.08662e+07	3.7608e+07	3.69262e+07	3.32131e+07	3.53139e+07	3.99416e+07	3.55507e+07	3.40053e+07	3.9312e+07	3.39215e+07	3.52504e+07	3.35097e+07	2.94723e+07	3.43536e+07	3.6581e+07	4.14973e+07	3.30797e+07	3.54536e+07	3.20325e+07	3.06289e+07	3.12327e+07	3.04203e+07
MWSslk141	625.215	317.103	624.205	C29H36O15	[M+H]+	Hesperidin methylchalcone	Flavonoids	Chalcones	24292-52-2	1	4.57085e+06	5.60168e+06	5.95249e+06	5.30057e+06	6.60781e+06	5.94682e+06	3.76349e+06	6.20959e+06	3.82399e+06	4.38141e+06	3.85615e+06	4.30589e+06	4.48761e+06	5.22948e+06	4.08852e+06	5.01651e+06	4.56938e+06	4.54196e+06	3.82681e+06	3.63439e+06	3.3267e+06	4.69302e+06	3.59825e+06	4.4441e+06	3.51724e+06	4.33049e+06	3.12088e+06	3.95162e+06	2.98863e+06	3.69962e+06	3.49789e+06	4.0572e+06	4.23663e+06	3.39382e+06	2.88628e+06	3.9011e+06	3.09058e+06	3.75557e+06	3.15143e+06
pmp001273	520.34	184.073	519.332	C26H50NO7P	[M+H]+	LysoPC 18:2	Lipids	LPC	-	1	1.48594e+07	1.68382e+07	1.49045e+07	11617504	1.36253e+07	1.42918e+07	1.9989e+07	1.9074e+07	2.24618e+07	1.92982e+07	1.89109e+07	1.74385e+07	2.24693e+07	2.33124e+07	2.10602e+07	2.553e+07	3.13727e+07	2.54288e+07	2.24902e+07	2.23463e+07	2.5652e+07	2.42151e+07	2.85942e+07	2.79861e+07	2.77021e+07	3.11456e+07	3.3548e+07	3.32349e+07	3.49766e+07	3.47715e+07	2.73096e+07	2.79175e+07	3.1333e+07	2.40851e+07	2.67898e+07	2.66393e+07	2.73277e+07	3.07392e+07	2.71698e+07
MWSmce119	175.115	70.064	174.112	C6H14N4O2	[M+H]+	L-Arginine	Amino acids and derivatives	Amino acids and derivatives	74-79-3	1	3.37549e+07	2.74684e+07	2.59984e+07	4.56706e+07	3.59201e+07	3.69864e+07	6.57023e+07	5.32882e+07	7.24645e+07	6.03432e+07	7.39946e+07	4.92556e+07	6.1571e+07	6.38467e+07	5.76648e+07	5.9755e+07	8.09137e+07	5.52899e+07	6.42206e+07	6.88172e+07	6.68377e+07	6.33592e+07	8.44683e+07	5.00024e+07	6.20553e+07	7.01002e+07	7.4911e+07	5.8979e+07	7.56232e+07	6.79505e+07	6.65882e+07	6.25918e+07	6.80304e+07	7.63527e+07	9.4736e+07	6.92305e+07	6.53726e+07	6.34933e+07	7.38411e+07
Wagp009968	395.108	365.064	394.105	C22H18O7	[M+H]+	Justicidin A*	Lignans and Coumarins	Lignans	25001-57-4	2	1.1479e+06	1.22296e+06	1.21129e+06	1.14127e+06	2.43033e+06	1.0915e+07	3.25962e+06	3.48108e+06	1.41042e+06	925333	806175	586233	2.11916e+06	1.62595e+06	1.01783e+06	744606	749714	839333	1.97364e+06	1.24677e+06	806498	633277	806925	1.41269e+06	1.45005e+06	1.35451e+06	1.00032e+06	472407	540974	473704	841612	1.00696e+06	1.0385e+06	1.64471e+06	1.60463e+06	2.28083e+06	783485	1.13517e+06	446347
Wagp012423	521.218	261.114	520.21	C30H32O8	[M+H]+	8-(2-{[3-hydroxy-4-(7-methoxy-2-oxochromen-8-yl)-2-methylbutan-2-yl]oxy}-3-methylbut-3-en-1-yl)-7-methoxychromen-2-one	Lignans and Coumarins	Coumarins	-	3	1.27164e+06	851863	1.50102e+06	97623.6	371887	142812	719422	337404	1.28218e+06	174417	473427	263357	724441	612255	745737	15761	255548	33791.3	542304	556803	1.42813e+06	72318.7	325403	119964	104725	362161	552782	62575.1	39385.4	183168	482840	122866	1.31059e+06	105418	339816	211107	76505.8	274623	971202
Lmhp008833	494.324	184.073	493.317	C24H48NO7P	[M+H]+	LysoPC 16:1(2n isomer)*	Lipids	LPC	-	1	1.00982e+07	9.18355e+06	6.99814e+06	9.98951e+06	8.72332e+06	1.19558e+07	7.99588e+06	6.21296e+06	7.86912e+06	8.0907e+06	8.04503e+06	1.00716e+07	7.28437e+06	7.01795e+06	6.66864e+06	1.11489e+07	1.21621e+07	1.02669e+07	7.18479e+06	6.18392e+06	6.43205e+06	9.61935e+06	1.00369e+07	1.20527e+07	9.36725e+06	8.99079e+06	8.21671e+06	1.1459e+07	1.10952e+07	1.27101e+07	6.5681e+06	6.54023e+06	6.35634e+06	6.40551e+06	6.31485e+06	7.02354e+06	7.90043e+06	8.21738e+06	5.49307e+06
MWSmce248	163.045	119.054	164.047	C9H8O3	[M-H]-	3-Hydroxycinnamic Acid*	Phenolic acids	Phenolic acids	14755-02-3	1	58155.8	44294.9	76886.5	50953.3	107902	274914	146473	278274	192207	50789.3	76428.5	73683.7	106313	155784	92104	102044	204799	110143	110376	146739	173230	96098.1	138408	136927	94087.4	134267	228700	109020	167955	114354	271457	287484	480265	89350.5	126453	160236	172310	327529	555383
pmp000127	625.176	607.166	624.169	C28H32O16	[M+H]+	Chrysoeriol-6,8-di-C-glucoside	Flavonoids	Flavones	-	3	5.91214e+06	5.43966e+06	6.35312e+06	6.09425e+06	5.21623e+06	6.03263e+06	4.24269e+06	4.23047e+06	4.83094e+06	4.92192e+06	1891670	4.66358e+06	4.44783e+06	6.03992e+06	4.81894e+06	5.41999e+06	4.17032e+06	5.76406e+06	4.94002e+06	4.66703e+06	4.60914e+06	5.51827e+06	5.03181e+06	5.13844e+06	4.15053e+06	5.12724e+06	4.51295e+06	4.7424e+06	4.77879e+06	4.90226e+06	4.11164e+06	14155520	4.74435e+06	4.25834e+06	4.10073e+06	5.48772e+06	4.45023e+06	3.90347e+06	4.54406e+06
pmd0160	454.293	313.274	453.286	C21H44NO7P	[M+H]+	LysoPE 16:0(2n isomer)	Lipids	LPE	-	3	2.36829e+07	2.50418e+07	1.95711e+07	2.059e+07	2.13923e+07	2.53474e+07	2.13106e+07	2.00015e+07	2.48715e+07	2.26747e+07	1.9911e+07	1.95356e+07	2.30943e+07	2.35635e+07	2.20841e+07	2.91116e+07	3.35257e+07	2.69424e+07	1.74231e+07	1.53903e+07	2.02093e+07	2.41437e+07	2.53174e+07	3.06943e+07	1.98763e+07	2.18263e+07	2.40434e+07	3.17049e+07	2.85471e+07	2.88955e+07	1.94338e+07	1.99193e+07	2.11713e+07	1.7536e+07	1.87328e+07	1.77624e+07	1.85587e+07	2.18787e+07	2.02112e+07
pmb1650	279.232	149.132	278.225	C18H30O2	[M+H]+	Octadeca-11E,13E,15Z-trienoic acid	Lipids	Free fatty acids	25575-00-2	3	1.54928e+07	1.36633e+07	1.41498e+07	1.48632e+07	1.49327e+07	1.52223e+07	1.49342e+07	1.37265e+07	1.47652e+07	1.46371e+07	1.28985e+07	1.45402e+07	1.42286e+07	1.45833e+07	1.45676e+07	12961051	1.51287e+07	1.44807e+07	1.41688e+07	1.29491e+07	1.45532e+07	1.30964e+07	1.32514e+07	1.42014e+07	1.42949e+07	1.3201e+07	1.48106e+07	1.29892e+07	1.46285e+07	1.34778e+07	1.52874e+07	1.3465e+07	1.48678e+07	1.5085e+07	1.38272e+07	1.51696e+07	1.55026e+07	1.54437e+07	1.41248e+07
mws0055	373.128	343.09	372.121	C20H20O7	[M+H]+	Tangeretin (4',5,6,7,8-Pentamethoxyflavone)*	Flavonoids	Flavones	481-53-8	1	4.61226e+06	4.85547e+06	5.03497e+06	4.96993e+06	1.11453e+07	7.12177e+07	1.89659e+07	2.25272e+07	5.65796e+06	3.87677e+06	2.56365e+06	2.32856e+06	1.05782e+07	8.38271e+06	4.32455e+06	3.26227e+06	3.17018e+06	3.41143e+06	1.07358e+07	5.5962e+06	3.08432e+06	2.52527e+06	3.56129e+06	6.65688e+06	6.54781e+06	5.92657e+06	3.96069e+06	1.68631e+06	2.17877e+06	1.74603e+06	3.59305e+06	4.43232e+06	4.22434e+06	7.64198e+06	7.56268e+06	1.28158e+07	3.29958e+06	4.2515e+06	1.92855e+06
Lafp004533	457.209	209.154	456.199	C22H32O10	[M+H]+	(6R,9R)-3-Oxo-α-ionol-β-D-malonyl-glucoside	Terpenoids	Sesquiterpenoids	-	2	765016	805989	804788	765091	949835	1.2487e+06	884989	1.44463e+06	919003	850405	1.06447e+06	708286	974873	986566	827513	784244	924100	805628	894857	1.05211e+06	1.18829e+06	818950	889007	915809	1.27619e+06	1.53325e+06	1.38653e+06	862704	936521	1.05939e+06	1.09403e+06	1.08361e+06	1.0512e+06	1.08116e+06	1.42786e+06	1.45299e+06	825260	1.08222e+06	1.47146e+06
Lmhp008589	476.277	335.258	475.27	C23H42NO7P	[M+H]+	LysoPE 18:3(2n isomer)*	Lipids	LPE	-	1	2.19426e+06	2.04249e+06	1.62119e+06	1.78178e+06	1.80155e+06	2.22635e+06	2232472	2.37042e+06	2.25091e+06	2.25055e+06	2.14226e+06	2.2149e+06	2.53161e+06	2.24269e+06	2.30157e+06	3.51104e+06	4.13542e+06	3.08677e+06	2.25866e+06	1.92524e+06	2.33678e+06	3.13446e+06	3.35335e+06	3.44064e+06	3.20444e+06	3.46902e+06	3.54949e+06	4.05158e+06	4.12134e+06	3.91597e+06	2.70151e+06	2.679e+06	2.48476e+06	2.48778e+06	2.4862e+06	2.29446e+06	3.05995e+06	3.36224e+06	2.83278e+06
pmb0865	518.324	184.073	517.317	C26H48NO7P	[M+H]+	LysoPC 18:3(2n isomer)	Lipids	LPC	-	1	4.45378e+06	4.04382e+06	3.41356e+06	3.61584e+06	3.51915e+06	3.97474e+06	4.9792e+06	4.33182e+06	4.44283e+06	4.04993e+06	3.95077e+06	3.38913e+06	4.75779e+06	5.32133e+06	4.33397e+06	5.50768e+06	7.44123e+06	5.72635e+06	4.49015e+06	4.77128e+06	5.04307e+06	5.65881e+06	6.55422e+06	6.26324e+06	6.9915e+06	8.16161e+06	8.69527e+06	7.08515e+06	7.59301e+06	7.2224e+06	6.61686e+06	6.18396e+06	5.94302e+06	5.13416e+06	6.13585e+06	5.64525e+06	5.94017e+06	9.01611e+06	6.61291e+06
MWS04412	175.121	70.0658	174.137	C8H18N2O2	[M+H]+	N(6),N(6)-Dimethyl-L-lysine	Amino acids and derivatives	Amino acids and derivatives	2259-86-1	2	3.60964e+07	2.64553e+07	29680651	4.75288e+07	3.87822e+07	3.78786e+07	6.23905e+07	4.8727e+07	6.63683e+07	5.69538e+07	6.67128e+07	4.78014e+07	5.85648e+07	5.74809e+07	5.34751e+07	5.54694e+07	7.0381e+07	5.16348e+07	5.74083e+07	6.23964e+07	6.38654e+07	6.22004e+07	7.48156e+07	4.75983e+07	6.01136e+07	6.49032e+07	7.08176e+07	5.36441e+07	7.06468e+07	6.29326e+07	6.1814e+07	5.90727e+07	6.41651e+07	6.86629e+07	8.50286e+07	6.67401e+07	6.16932e+07	5.88654e+07	68455631
ML10174588	233.155	233.155	234.162	C15H22O2	[M-H]-	Confertifoline	Terpenoids	Sesquiterpenoids	1811-23-0	3	1.96515e+06	1.83397e+06	1.83581e+06	1.80451e+06	1.67555e+06	1.77343e+06	1.7396e+06	1.74583e+06	1.99486e+06	1.9271e+06	1.64887e+06	1.7286e+06	1.77788e+06	1.77958e+06	1.78675e+06	1.80503e+06	1.9095e+06	1.72196e+06	1.79515e+06	1.83137e+06	1.76603e+06	1.75775e+06	1.79147e+06	1.86396e+06	1.83226e+06	1.82683e+06	1.85054e+06	1.88518e+06	1.7432e+06	1.77173e+06	1.67413e+06	1.70904e+06	1.69393e+06	1.58415e+06	1.80338e+06	1.68277e+06	1.70245e+06	1.83063e+06	1.66226e+06
Zajp007311	373.127	343.083	372.121	C20H20O7	[M+H]+	3',4',5',5,7-Pentamethoxyflavone*	Flavonoids	Flavones	53350-26-8	1	3.60812e+06	4.05835e+06	3.83527e+06	3.79842e+06	9.21826e+06	6.14908e+07	1.38358e+07	1.57215e+07	4.29384e+06	2.8159e+06	2.01094e+06	1.93728e+06	8.28427e+06	6.58586e+06	3.32942e+06	2.33064e+06	2.57002e+06	2.94821e+06	8.67559e+06	4.23213e+06	2.46795e+06	1.8882e+06	2.79722e+06	5.35895e+06	5.03568e+06	5.22565e+06	3.09031e+06	1.35972e+06	1.50849e+06	1.40971e+06	2.69759e+06	3.39604e+06	3.26926e+06	6.30753e+06	6.12563e+06	1.0169e+07	2.50468e+06	3.46127e+06	1.48897e+06
Lmmp002463	625.176	317.065	624.169	C28H32O16	[M+H]+	Sexangularetin-3-O-glucoside-7-O-rhamnoside	Flavonoids	Flavonols	-	1	4.77153e+07	5.70813e+07	5.67327e+07	4.58506e+07	5.27289e+07	41829193	3.74934e+07	3.96484e+07	4.61857e+07	3.73809e+07	4.1219e+07	3.44968e+07	3.99749e+07	4.70989e+07	4.19493e+07	3.48072e+07	4.27103e+07	3.28054e+07	3.58665e+07	3.66837e+07	3.36507e+07	3.60503e+07	3.86166e+07	3.52423e+07	3.67592e+07	3.84443e+07	3.4032e+07	3.81277e+07	3.2032e+07	3.00421e+07	3.29156e+07	3.55939e+07	3.98919e+07	3.2563e+07	3.51819e+07	3.32487e+07	2.93317e+07	3.32073e+07	3.08035e+07
Lhqp101807	245.117	189.055	244.11	C15H16O3	[M+H]+	Osthole	Lignans and Coumarins	Coumarins	484-12-8	1	1.41396e+06	916504	1.91041e+06	168668	597507	513281	651087	300512	978534	210387	648720	304869	477735	432156	516668	50139.3	179404	91899.5	559836	385463	1.04921e+06	84139.8	94787.4	183285	132734	356442	537217	83360.9	59623.4	237064	386774	98627.1	911720	80562.1	309322	276107	113636	193458	694713
pmp001270	494.324	184.073	493.317	C24H48NO7P	[M+H]+	LysoPC 16:1*	Lipids	LPC	76790-27-7	1	3.86342e+06	3.8993e+06	3.16412e+06	3.71828e+06	3.55455e+06	4448808	3.58641e+06	3.48564e+06	3.93364e+06	4.04898e+06	3.69901e+06	5.23307e+06	3.82647e+06	3.36448e+06	3.51695e+06	5.963e+06	5.47237e+06	4.72729e+06	4.04746e+06	3.09254e+06	3.57077e+06	4.66682e+06	4.49123e+06	5.17265e+06	5.26189e+06	4.53166e+06	5.67568e+06	7.21839e+06	6.53428e+06	6.81759e+06	3.62208e+06	3.35097e+06	3.5638e+06	3.5219e+06	3.5252e+06	4.328e+06	4.32683e+06	4.02729e+06	3.1678e+06
Zmbp002538	205.097	146.061	204.09	C11H12N2O2	[M+H]+	1-Methoxy-indole-3-acetamide	Alkaloids	Plumerane	-	1	1.17718e+07	1.15616e+07	2.01244e+07	1.98525e+07	1.75439e+07	2.05087e+07	6.6451e+06	8.48166e+06	8.72276e+06	7.66606e+06	8.96589e+06	9.67405e+06	4.65061e+06	5.54894e+06	6.86022e+06	8.36398e+06	6.93509e+06	6.68301e+06	6.45832e+06	6.88692e+06	9.19151e+06	7.64359e+06	9.42344e+06	7.42698e+06	2.73726e+06	3.80595e+06	5.1336e+06	4.92386e+06	4.50253e+06	7.15783e+06	6.12967e+06	5.73689e+06	7.52604e+06	7.34086e+06	7.30623e+06	8.2432e+06	5.69708e+06	4.42419e+06	4.5798e+06
Cmpp011038	339.159	203.034	338.152	C21H22O4	[M+H]+	Bergamottin	Lignans and Coumarins	Coumarins	7380-40-7	3	83478	48092.6	83793.7	13467.3	36686.8	28374.9	73503	43298.4	61859.7	17259.8	34549.7	22812.5	71081.2	31420	38164.7	11800.7	33732.4	13191.6	47901.2	31558.2	45790.6	10153.4	18515.1	15422	16410.7	20690.7	22407.9	4221.76	10501.9	22464.5	29876.6	9527.97	51176.4	6962.62	73628.6	24218.5	20734.3	18515.1	36501.6
Lmmp003817	535.108	287.055	534.101	C24H22O14	[M+H]+	Kaempferol-3-O-(6''-malonyl)glucoside*	Flavonoids	Flavonols	-	2	716743	857888	492930	737048	722275	725087	876035	747531	860286	850640	1.07081e+06	991877	870338	975845	760930	847846	1.06183e+06	989381	696630	769466	805893	626670	734572	845438	536556	710442	1.26022e+06	633558	781770	789313	683207	837772	1.26558e+06	505917	842065	687638	457123	819471	1.9978e+06
Lmtn004049	263.129	204.115	264.136	C15H20O4	[M-H]-	Abscisic acid	Organic acids	Organic acids	21293-29-8	1	428276	521693	425906	724465	650632	702967	1.15154e+06	968813	1.0257e+06	1.27796e+06	1.4868e+06	1.20174e+06	1.155e+06	988185	1.28645e+06	1.25289e+06	1.35036e+06	1.45732e+06	1.01938e+06	868415	1.08864e+06	1.11847e+06	1.23008e+06	1.17816e+06	907833	987185	924510	1.08868e+06	1.1092e+06	1.12208e+06	618643	512211	615830	686404	865668	734445	422415	426348	516133
pmb0881	478.293	337.274	477.286	C23H44NO7P	[M+H]+	LysoPE 18:2	Lipids	LPE	-	1	7.02676e+06	8.90148e+06	7.1875e+06	5.59589e+06	6.52052e+06	8.32444e+06	7.4232e+06	7.23948e+06	8.58842e+06	7.54731e+06	6.71733e+06	7.44132e+06	8.03944e+06	7.20035e+06	7.31587e+06	9.89072e+06	1.09208e+07	8.51627e+06	6.03748e+06	5.65851e+06	6.9139e+06	8.36278e+06	9.40651e+06	9.85399e+06	7.11929e+06	7.74784e+06	8.27925e+06	1.10449e+07	9808254	9.7947e+06	7.37906e+06	7.12867e+06	8.17501e+06	6.49592e+06	7.7021e+06	7.35e+06	7.00919e+06	8.00233e+06	7.63831e+06
Wafn011571	295.229	195.14	296.235	C18H32O3	[M-H]-	alpha-Hydroxylinoleic acid	Lipids	Free fatty acids	57818-44-7	1	32656	34810.5	42651.8	39454.2	40269.1	48072	37217.7	40268	31884.5	31888	34771.8	32432.8	31623.6	79390.1	34800.6	35296.4	38995.2	33710.2	34163.2	31279.7	31488.9	29940.2	39585.7	35350.2	41820.6	58909	44713.5	59011.4	54137.4	56006.5	34967.7	44757.7	33559.4	30570.8	44743.9	37568.1	42256.7	38907.6	54178.2
Lmmn003323	271.228	225.22	272.235	C16H32O3	[M-H]-	2-Hydroxyhexadecanoic acid	Organic acids	Organic acids	764-67-0	1	272168	230173	215291	215812	205529	170879	259820	298171	258507	111597	164630	223195	183603	164048	255909	251871	236951	143206	158497	211385	140522	164157	177721	196851	163683	154119	159239	190614	165939	157591	193274	279583	155129	144766	202420	154178	137064	143948	166107
Lmhp008763	452.277	311.258	451.27	C21H42NO7P	[M+H]+	LysoPE 16:1(2n isomer)*	Lipids	LPE	-	1	2.669e+06	2.51564e+06	1.73104e+06	2.69636e+06	2.15884e+06	3.50231e+06	2.22631e+06	1.96429e+06	2.26554e+06	2.67155e+06	2.47309e+06	3.11332e+06	2.07212e+06	1.92496e+06	1.66276e+06	3.84103e+06	3.84369e+06	3.53106e+06	1.90641e+06	1.66036e+06	1.68966e+06	2.97633e+06	2.85884e+06	3.82587e+06	2.21799e+06	2.1247e+06	2.10289e+06	3.59578e+06	3.00679e+06	3.95573e+06	1.58527e+06	1.74512e+06	1.49919e+06	1.63286e+06	1.67444e+06	1.73121e+06	2.21244e+06	1.70472e+06	1.17848e+06
Zmhn002334	355.104	193.049	356.111	C16H20O9	[M-H]-	6-O-Feruloyl-β-D-glucose	Phenolic acids	Phenolic acids	137887-25-3	2	2.07165e+06	1.74449e+06	1.787e+06	1.51828e+06	1.53062e+06	1.84145e+06	1.69311e+06	1.16684e+06	1.67042e+06	1.75499e+06	1.48543e+06	1.73477e+06	1.68892e+06	1.26639e+06	1.55088e+06	1.38867e+06	1.22947e+06	1.51504e+06	1.67844e+06	1.22551e+06	1.54895e+06	1.45458e+06	1.29815e+06	1.56885e+06	1.34018e+06	1.15683e+06	1.3472e+06	1.28141e+06	1.40685e+06	1.35162e+06	1.47221e+06	1.19642e+06	1.2964e+06	1.21987e+06	1.41774e+06	1.52831e+06	1.573e+06	1.24749e+06	1.14731e+06
pme3207	141.019	59.0139	142.027	C6H6O4	[M-H]-	Muconic acid	Organic acids	Organic acids	1119-72-8	3	5.50983e+06	4.90524e+06	5.37391e+06	5.5317e+06	6.81628e+06	7.0181e+06	6.9361e+06	6.78213e+06	6.75118e+06	6.45687e+06	7.30211e+06	5.81654e+06	6.05772e+06	5.62041e+06	5.53874e+06	4.56529e+06	3.71814e+06	5.85333e+06	4.93557e+06	4.68556e+06	7.57644e+06	6.42452e+06	7.22359e+06	6.63046e+06	6.31011e+06	6.25127e+06	6.92589e+06	6.70323e+06	6.75739e+06	5.78849e+06	7.50227e+06	7.2679e+06	6.291e+06	6.38695e+06	3.96915e+06	4.10849e+06	7.51973e+06	6.92499e+06	7.10977e+06
Hagn002504	355.065	85.0301	356.09	C19H16O7	[M-H]-	5,7,5'-Trimethoxy-3',4'-methylenedioxyflavonoid	Flavonoids	Flavones	-	1	3.26559e+06	4.18913e+06	3.74742e+06	1.85824e+06	1.98558e+06	2.9898e+06	4.39352e+06	4.76502e+06	4.40514e+06	3.52751e+06	4.07066e+06	3.89391e+06	4.75601e+06	6.06911e+06	4.60556e+06	3.78224e+06	4.54953e+06	4.13768e+06	5.18541e+06	6.60069e+06	8.35556e+06	3.73617e+06	3.96281e+06	4.11405e+06	6.45711e+06	7.25848e+06	1.00335e+07	4.93471e+06	5.84742e+06	4.01048e+06	8.40529e+06	1.14496e+07	1.41545e+07	6.0771e+06	8.09158e+06	8.1839e+06	8.94166e+06	1.30402e+07	1.34776e+07
Lmhp003658	577.147	329.1	576.148	C27H28O14	[M+H]+	Monohydroxy-trimethoxyflavone-O-(6''-malonyl)glucoside	Flavonoids	Flavones	-	3	446583	431485	386792	354014	381543	401287	342353	485490	299678	247039	363160	324056	321730	331601	213228	217802	358315	258642	364704	302568	259777	280501	297922	270650	297340	328978	241615	217315	297835	254451	291391	314423	265126	199319	346066	316528	261917	338664	244389
Lmhp008801	476.277	335.258	475.27	C23H42NO7P	[M+H]+	LysoPE 18:3*	Lipids	LPE	-	1	2.07066e+06	2.14674e+06	1.63004e+06	1.89598e+06	1.8637e+06	2.19847e+06	1.8792e+06	2.41491e+06	2.31732e+06	2.27014e+06	2.20515e+06	2.32437e+06	2.532e+06	2.31864e+06	2.35725e+06	3.63174e+06	3.97336e+06	2.95693e+06	2.21355e+06	3.01466e+06	2.40905e+06	2.95935e+06	3.39728e+06	3.67163e+06	3.28319e+06	3.35837e+06	3.54266e+06	3.98888e+06	4.24065e+06	4.10282e+06	2.76291e+06	2.64112e+06	2.6571e+06	2.50209e+06	2.5823e+06	2.36658e+06	2.9248e+06	3.38444e+06	2.54082e+06
Jmwn002620	341.086	161.02	342.095	C15H18O9	[M-H]-	Vanillic Acid-4-O-Glucuronide	Phenolic acids	Phenolic acids	-	1	2.2915e+06	1.85027e+06	2.23047e+06	2.41721e+06	2.26915e+06	2.17338e+06	2.36418e+06	1.95417e+06	2.29942e+06	2.98916e+06	2.22142e+06	2.6537e+06	2.76772e+06	2.00983e+06	2.46836e+06	3.07731e+06	2.00831e+06	2.84708e+06	2.2977e+06	2.15403e+06	2.58581e+06	2.59324e+06	1.96778e+06	2.97824e+06	2.80111e+06	2.04601e+06	2.58157e+06	2.93667e+06	2.39554e+06	1.81496e+06	2.6615e+06	2.84136e+06	2.65931e+06	2.5009e+06	2.22925e+06	2.57391e+06	2.84532e+06	2.99069e+06	2.50065e+06
Zbzp002227	265.154	145.028	264.147	C14H20N2O3	[M+H]+	N-Feruloylputrescine	Alkaloids	Phenolamine	501-13-3	1	1.41013e+07	1.45175e+07	1.34535e+07	1.68183e+07	1.15242e+07	1.73965e+07	1.41775e+07	8.31811e+06	1.14181e+07	1.31757e+07	1.54806e+07	1.73092e+07	1.22646e+07	1.21315e+07	1.3087e+07	1.28669e+07	1.12334e+07	1.33982e+07	1.41492e+07	1.14996e+07	1.34146e+07	11774533	1.21047e+07	1.43172e+07	1.31887e+07	1.37509e+07	1.24577e+07	1.23487e+07	1.5715e+07	1.52348e+07	13864162	1.34633e+07	1.24897e+07	1.26087e+07	1.5993e+07	1.3853e+07	1.46854e+07	1.24399e+07	1.10742e+07
MWS2442	259.022	96.9688	260.03	C6H13O9P	[M-H]-	D-Fructose 6-Phosphate*	Others	Saccharides	643-13-0	1	1.44326e+06	1.46584e+06	1.37307e+06	1.44441e+06	1.57048e+06	1.45514e+06	1.98226e+06	1.72772e+06	2.18858e+06	2.08864e+06	1.84209e+06	1.84781e+06	2.06503e+06	2.19957e+06	2.02082e+06	2.41564e+06	2.88559e+06	2.68688e+06	1.92564e+06	2.22707e+06	2.48409e+06	2.1272e+06	2.23156e+06	2.02291e+06	1.75433e+06	1.93944e+06	1.95411e+06	1.45173e+06	1.43302e+06	1.77899e+06	2.27411e+06	2.26197e+06	2.21928e+06	2.15246e+06	2.03846e+06	2.33003e+06	2.42802e+06	2.02412e+06	2.5565e+06
Hmmn004152	595.171	459.11	596.174	C27H32O15	[M-H]-	Neoeriocitrin	Flavonoids	Flavones	13241-32-2	2	505730	532925	536145	666744	621746	596897	350060	470823	507373	523915	558867	415270	481875	493345	401223	474039	587733	447073	454688	537528	379944	470824	494250	475023	479214	444605	375215	453369	386239	481854	455146	439509	381620	485118	466188	470177	496546	467148	366095
Hmxp008844	419.133	404.11	418.126	C21H22O9	[M+H]+	Gardenin A	Flavonoids	Flavones	21187-73-5	3	71503.3	55761.9	97827.9	58568.6	112730	362909	111516	140678	80091.5	58166.7	28986	26566.8	143948	112724	85177.3	52932.9	31303.6	50519.2	125270	49510.2	48924.5	29590	32861.1	105459	108880	76909.9	60837.5	24273.6	23159.3	21449	49881.4	72266.1	71240.5	58378.9	70471.4	155092	45620.7	69224.4	29577.5
Wagp008531	343.118	313.08	342.11	C19H18O6	[M+H]+	5,7,8,4'-Tetramethoxyflavone	Flavonoids	Flavones	6601-66-7	2	268362	291423	351439	330641	529508	3.70715e+06	998781	694561	444160	434847	284753	241926	569035	687310	618821	593158	563968	549654	778203	486683	294717	375979	352197	400081	820209	599978	354216	144549	265529	193728	450602	713089	400043	315754	460348	952349	496509	539527	254475
Hajp008550	403.14	342.113	402.132	C21H22O8	[M+H]+	5,6,7,3',4',5'-hexamethoxyflavone	Flavonoids	Flavones	29043-07-0	1	426983	427091	417705	324227	602200	3.7102e+06	868192	927182	487503	424538	259263	236456	914540	967259	687385	509651	542511	481157	939833	482646	354958	337193	365916	677631	825717	756788	464519	162545	222499	206962	456249	712084	532411	485452	619144	1.1831e+06	462091	674532	329812
pmb0883	482.324	341.305	481.317	C23H48NO7P	[M+H]+	LysoPE 18:0	Lipids	LPE	69747-55-3	3	228648	227976	196410	170059	170375	206301	164756	176333	184729	134948	131259	137784	174959	179581	188634	219911	265109	174415	147007	137129	168642	189523	199978	220815	166177	163217	220525	254184	213353	189987	174952	160298	194582	136425	143347	132367	183259	227237	207780
pmb2260	480.308	184.073	479.301	C23H46NO7P	[M+H]+	LysoPC 15:1	Lipids	LPC	-	2	134013	123524	121609	110666	109824	118977	222425	137169	173826	133055	128312	126289	164259	148877	175275	197781	184087	164881	223239	171709	178959	189354	188997	207233	224523	192786	256104	258905	264288	208076	205577	210290	173556	170194	165602	159425	176207	188951	186320
pme0376	271.061	151.004	272.068	C15H12O5	[M-H]-	Naringenin (5,7,4'-Trihydroxyflavanone)*	Flavonoids	Flavanones	480-41-1	1	7594.06	10373	307624	268390	436214	625634	300287	731511	364721	7915.93	7146.66	6397.68	25241.9	49735.8	19822.8	7428.79	18214.7	8569.9	17512	56065.9	43079.2	17012.4	23616	15507.4	41758.2	59846.8	342174	37212.2	90934.3	24997.7	115575	241786	419783	53760.7	68451.8	70963.6	74401.4	262261	553976
pmp000529	471.347	425.196	470.34	C30H46O4	[M+H]+	21,23:24,25-Diepoxy-21-hydroxylanost-7-en-3-one (Melianone)	Terpenoids	Triterpene	6553-27-1	3	1.96369e+06	1.13354e+06	4.38569e+06	1.04066e+06	3.10011e+06	524667	843832	1.73812e+06	1.82956e+06	473419	418019	277807	459962	581753	1.51672e+06	463429	218372	369907	445896	501096	279758	524083	378943	273512	538859	594353	1.02527e+06	463362	168758	485268	578724	393954	610096	807413	197087	123796	446701	331553	298527
mws0668	283.068	151.026	284.076	C10H12N4O6	[M-H]-	Xanthosine	Nucleotides and derivatives	Nucleotides and derivatives	146-80-5	1	49638.5	78469.3	70831.9	36938.9	41418.4	33628.4	35291.7	38953.7	50679.1	27675.3	43889	54387.3	88456.2	84697.7	71336.4	159860	153806	153545	75891.6	70807.7	58039.8	65707	56736.7	61695.9	236565	273074	235136	186480	151821	109652	78880.2	60586.8	64198.7	57714.9	64030.5	46848	169455	256566	197517
MWS5231	243.161	181.158	244.167	C13H24O4	[M-H]-	Tridecanedioic acid	Lipids	Free fatty acids	505-52-2	1	76808.8	63112.3	54108.4	54025.3	58208.3	64960.1	83832.5	146260	60565.6	49075.9	59332.4	115408	71698.2	55151	53538	65787.5	61548	52856.5	52619.4	53784.5	47010.2	54245.9	50584.2	71915.5	62786.3	62562.2	57421.3	52554	117401	62291.4	57016.8	132013	51328.3	78484.1	49218.6	56265.3	51250.3	57341.7	58112.1
MWSslk132	285.208	223.211	286.214	C16H30O4	[M-H]-	Hexadecanedioic acid	Lipids	Free fatty acids	505-54-4	3	49547.4	35539	30126.7	31943.4	34777.3	29590	61841.7	107022	33918.7	28326.5	28511	29169	29590	31110.3	29740.6	31917.2	32022.5	26625.8	26324.2	27967	23019.5	27883.7	27054	38609.9	28034.7	28523.9	28718.8	25776.8	30285.7	25562.7	26212	57449.5	26575	24017.3	28164.6	27155.6	24969.1	25704.4	22917.3
Wagp009231	405.154	241.073	404.147	C21H24O8	[M+H]+	6'-Hydroxy-3,4,2',3',4',5'-Hexamethoxychalcone	Flavonoids	Chalcones	-	2	110805	136932	224638	225449	340673	3.47596e+06	435425	476511	208790	116955	61193.4	51305.2	336538	242772	113811	71983.2	88796.8	73139.4	449533	188191	95772	59466.8	125348	195107	201210	212976	149051	46346.2	45749.6	48461	78970	106175	100467	391844	392518	633020	70219.8	112435	37733
Lmhp009464	466.293	325.274	465.286	C22H44NO7P	[M+H]+	LysoPE 17:1(2n isomer)*	Lipids	LPE	-	1	195539	179550	149488	162393	150956	174218	183665	161979	207859	179285	145721	151508	137915	144307	148123	208079	194181	191886	138057	95823.1	111122	167456	175827	219316	134364	142869	149583	209365	169911	195197	118160	116370	130829	134773	141814	132999	142179	131797	103034
Lmcn005735	623.199	315.08	624.205	C29H36O15	[M-H]-	Methylhesperidin	Flavonoids	Flavanones	11013-97-1	1	1.68375e+06	1.72325e+06	1.74266e+06	1.97284e+06	2.17835e+06	1.98705e+06	1.12631e+06	1.64614e+06	1.13066e+06	1.40316e+06	1.5981e+06	1.64769e+06	1.34248e+06	1.5614e+06	872334	1.54215e+06	1.50244e+06	1.5385e+06	1.13913e+06	1.10581e+06	1.09829e+06	1.32191e+06	1.18204e+06	1.52592e+06	956465	1.20218e+06	1.01496e+06	1.05651e+06	937257	1.18729e+06	1.13539e+06	963348	1.25208e+06	965393	950866	1.14437e+06	821152	979031	909597
Lmhp010162	468.308	327.289	467.301	C22H46NO7P	[M+H]+	LysoPE 17:0	Lipids	LPE	-	3	195899	102044	199734	67951.3	168678	169116	137362	125294	162572	117670	139627	106074	125700	120105	70068.2	95197.4	259072	139722	84997.8	38548.4	97547.5	107332	126083	140790	46421.3	49716	156611	100569	127170	119301	89647.8	81267.6	124427	66263	44725.6	81410.6	65695	87854.1	93728.3
pmp001076	373.128	343.081	372.121	C20H20O7	[M+H]+	Isosinensetin	Flavonoids	Flavones	17290-70-9	1	584409	541505	635620	497770	868057	4.51042e+06	1.33117e+06	1.18946e+06	814361	745542	435530	388807	1.0143e+06	1.51179e+06	1.14572e+06	1.13293e+06	1.14249e+06	970526	1.36646e+06	901528	535148	665484	644670	635248	1.56249e+06	1.24768e+06	734426	221604	351534	267982	847138	1.35378e+06	942057	472929	692986	1.8813e+06	814361	1.10879e+06	481408
Lmcp000611	144.077	84.0556	143.07	C5H9N3O2	[M+H]+	2-Amino-4,5-dihydro-1H-imidazole-4-acetic acid	Alkaloids	Alkaloids	69098-41-5	2	1.436e+07	1.46973e+07	1.3031e+07	1.51382e+07	1.4541e+07	1.42567e+07	1.40369e+07	1.34327e+07	1.29748e+07	1.38516e+07	1.41892e+07	1.44685e+07	1.33604e+07	1.31268e+07	1.36874e+07	1.33297e+07	1.38981e+07	1.27079e+07	1.2824e+07	1.19736e+07	1.27239e+07	1.30425e+07	1.39078e+07	1.30776e+07	1.21589e+07	1.33083e+07	1.24871e+07	1.23188e+07	1.33419e+07	1.35768e+07	1.21471e+07	1.35662e+07	1.28239e+07	1.2126e+07	1.33551e+07	1.35179e+07	1.25979e+07	1.13561e+07	1.10323e+07
Lmcp007265	389.125	359.076	388.116	C20H20O8	[M+H]+	3'-Demethylnobiletin	Flavonoids	Flavones	112448-39-2	2	57205.7	40720.2	49804.3	35517.1	56008.7	200325	80924	82063	62809.6	37725.3	25780.7	21048.8	91547	79152.2	68390.2	42764.1	49522.3	55294	68662	39139.8	34352.7	32971.6	33252.9	58270.2	106210	59654	40427.8	15566.2	22242.6	17350	38372.1	51750.9	49195.4	24165.9	34902.6	78451.4	37497	46408.8	34350.9
mws0275	133.014	71.0145	134.022	C4H6O5	[M-H]-	L-Malic acid	Organic acids	Organic acids	97-67-6	1	3.37878e+07	3.76245e+07	3.38458e+07	3.2887e+07	4.07464e+07	2.99686e+07	4.4371e+07	5.30042e+07	4.76155e+07	4.69721e+07	4.87003e+07	4.65027e+07	5.01836e+07	5.15631e+07	4.45943e+07	5.07579e+07	5.82568e+07	4.20659e+07	4.87922e+07	5.28e+07	5.36142e+07	5.11036e+07	6.1953e+07	4.39102e+07	4.97199e+07	6.19631e+07	5.35668e+07	5.04137e+07	5.57165e+07	5.27506e+07	4.71069e+07	4.24015e+07	5.12431e+07	4.58048e+07	5.19647e+07	5.24529e+07	4.04252e+07	4.38453e+07	5.59045e+07
MWSmce165	165.082	59.0159	166.084	C6H14O5	[M-H]-	L-Fucitol	Others	Saccharides	13074-06-1	2	237404	186610	211419	168423	189609	190250	178986	244177	141361	195348	141167	173346	158109	200327	164880	148802	153573	142211	144135	156930	161890	169612	159737	145234	194723	179331	180945	181271	154011	156880	168391	213951	197207	183510	152926	220426	166380	198327	180261
Lmhp009129	482.324	184.073	481.317	C23H48NO7P	[M+H]+	LysoPC 15:0(2n isomer)*	Lipids	LPC	-	1	528428	541571	506884	344257	422264	410506	337708	376860	400518	334078	329993	281204	372303	375884	310253	449807	603982	336686	326724	320509	374629	399212	451607	425168	353788	360756	387451	511597	500786	454776	334999	314131	361642	296143	371892	292606	290401	386822	329960
mws0281	191.02	111.009	192.027	C6H8O7	[M-H]-	Citric Acid	Organic acids	Organic acids	77-92-9	1	4.66579e+07	4.95835e+07	5.02188e+07	4.61741e+07	4.80706e+07	5.00571e+07	4.1113e+07	4.5301e+07	4.08233e+07	4.16787e+07	4.32745e+07	4.88297e+07	4.05829e+07	4.35826e+07	4.68853e+07	4.10226e+07	4.68409e+07	4.26161e+07	4.27636e+07	4.24166e+07	4.05465e+07	4.14104e+07	45433025	4.1768e+07	4.12833e+07	4.35092e+07	3.95509e+07	3.95027e+07	4.3877e+07	3.95709e+07	3.90859e+07	3.86741e+07	4.46737e+07	3.60724e+07	3.81636e+07	4.22367e+07	3.94359e+07	3.86243e+07	4.17418e+07
Wafn001957	371.061	209.031	372.069	C15H16O11	[M-H]-	2-O-Caffeoylglucaric Acid	Phenolic acids	Phenolic acids	-	1	5.22789e+06	5.84444e+06	6.00986e+06	3.7472e+06	4.65889e+06	4.20199e+06	4.37812e+06	5.06423e+06	4.14578e+06	4.02378e+06	3.05726e+06	4.4659e+06	4.7345e+06	4.74492e+06	5.23734e+06	4.3334e+06	3.35335e+06	4.79713e+06	4.70363e+06	4.5383e+06	4713189	4.36688e+06	3.57619e+06	4.21614e+06	4.85917e+06	4.86444e+06	4.94558e+06	4.77718e+06	4.31062e+06	3.53262e+06	4.36984e+06	5.63663e+06	6.47992e+06	4.26557e+06	3.21536e+06	4.72153e+06	5.25984e+06	5.59632e+06	4.20882e+06
Lmyp004407	595.145	287.055	594.137	C30H26O13	[M+H]+	Kaempferol-3-O-(2''-p-Coumaroyl)galactoside*	Flavonoids	Flavonols	-	3	1.38099e+06	1.95868e+06	1.83279e+06	1.42588e+06	2.8148e+06	1.87283e+06	1.08557e+06	3.05568e+06	1.19272e+06	1.45081e+06	1.78134e+06	1.51743e+06	1.56486e+06	2.26067e+06	1.10584e+06	1.83754e+06	2.58592e+06	1.98221e+06	1.06415e+06	1.48259e+06	1.06791e+06	1.78575e+06	1.39675e+06	1.81824e+06	877209	1.94973e+06	871212	1.6002e+06	996740	1.15037e+06	1.31171e+06	1.81073e+06	1.66067e+06	1.66985e+06	1.25531e+06	1.2827e+06	825778	1.63387e+06	1.01434e+06
mws0866	259.022	96.9696	260.03	C6H13O9P	[M-H]-	D-Glucose 6-phosphate*	Others	Saccharides	56-73-5	1	2.11158e+06	2.34028e+06	2.10459e+06	2.2769e+06	2.62603e+06	2.56983e+06	3.17334e+06	2.89411e+06	3.49278e+06	3.19019e+06	2.7987e+06	3.05746e+06	3.1515e+06	3.68714e+06	3.44034e+06	3.57773e+06	4.61307e+06	4.02301e+06	2.83574e+06	3.66226e+06	3.64045e+06	3.39916e+06	3.49937e+06	3.50421e+06	2.67148e+06	3.20304e+06	3.27199e+06	2.3866e+06	2.56257e+06	3.02442e+06	3.7921e+06	3.71429e+06	3.74809e+06	3.58544e+06	3.23689e+06	3.72917e+06	4.03265e+06	3.46128e+06	4.3129e+06
pmd0130	468.308	184.073	467.301	C22H46NO7P	[M+H]+	LysoPC 14:0	Lipids	LPC	20559-16-4	1	107960	119439	105155	73547.9	107724	82472.4	138552	122520	139270	113989	120362	94097.9	158066	175364	141863	220885	246690	205080	185645	178208	215274	204037	244288	247875	246217	245709	280041	369021	338531	314984	295712	246781	275203	236228	279324	201963	280592	322487	307084
pmb2319	482.324	184.073	481.317	C23H48NO7P	[M+H]+	LysoPC 15:0*	Lipids	LPC	108273-89-8	1	446259	487127	414972	342248	366351	369944	300212	294478	362710	276297	252835	211189	295323	304166	300130	368821	477543	260694	264672	242011	293105	311600	394467	357262	286868	311599	306729	395277	375913	362127	268000	247971	296045	219459	273758	217448	269153	290249	255107
pmp000129	725.229	419.1	724.221	C33H40O18	[M+H]+	Natsudaidain-3-O-(3-hydroxy-3-methylglutarate)glucoside	Flavonoids	Flavonols	-	3	443426	374107	906303	129093	634887	364631	285254	225688	357077	161613	244844	113620	339612	406474	368935	123467	484277	190354	242640	245821	240756	114767	242722	134469	112255	154278	186940	68922.1	88702.1	98965.6	307582	134565	302255	52401.7	191730	246174	127541	181134	267313
Lmsn002548	341.088	161.025	342.095	C15H18O9	[M-H]-	1-O-Caffeoyl-β-D-glucose	Phenolic acids	Phenolic acids	14364-08-0	1	2.09833e+06	1.85462e+06	2.1449e+06	2.38286e+06	2.11624e+06	2.48939e+06	2.18805e+06	2.1428e+06	2.15475e+06	3.18295e+06	2.08901e+06	2.72444e+06	2.81799e+06	2.03931e+06	2.56576e+06	3.05773e+06	1.90567e+06	2.79997e+06	2.13886e+06	1.99185e+06	2.78474e+06	2.62749e+06	2.02584e+06	2.79839e+06	2.71419e+06	2.03694e+06	2.59136e+06	3.16389e+06	2.72622e+06	1.92678e+06	2.80447e+06	2.84003e+06	2.82951e+06	2.78798e+06	2.31518e+06	2.5494e+06	2.74806e+06	3.08322e+06	2.5024e+06
pmb0876	454.293	313.274	453.286	C21H44NO7P	[M+H]+	LysoPE 16:0	Lipids	LPE	53862-35-4	1	2.29322e+07	2.40734e+07	1.90958e+07	2.04522e+07	2.0794e+07	2.4562e+07	2.12189e+07	1.97031e+07	24250727	2.16565e+07	1.95135e+07	1.93774e+07	2.28615e+07	2.23422e+07	2.09027e+07	2.90335e+07	3.31613e+07	2.66071e+07	1.69697e+07	1.52254e+07	2.03811e+07	2.39079e+07	2.62114e+07	3.06737e+07	1.92047e+07	2.09498e+07	2.30589e+07	3.08952e+07	2.779e+07	2.61823e+07	1.88295e+07	1.68382e+07	2.05633e+07	1.68316e+07	1.7455e+07	1.67731e+07	1.81105e+07	2.16773e+07	1.93327e+07
mws0254	156.077	110.071	155.07	C6H9N3O2	[M+H]+	L-Histidine	Amino acids and derivatives	Amino acids and derivatives	71-00-1	2	730115	665542	810668	768506	756859	706587	655287	500706	778928	644137	648572	624577	644656	600121	570314	620571	641332	552622	667383	724019	693026	623970	826379	709172	605208	586768	871238	501780	764997	647233	747696	719666	768115	801080	906367	946975	730586	660092	679652
Lmhp011549	550.387	184.073	549.379	C28H56NO7P	[M+H]+	LysoPC 20:1	Lipids	LPC	-	1	176043	183611	141872	124303	140098	154517	202718	211471	234055	194120	188219	201831	251461	246726	245382	304240	360761	265999	252703	240969	248863	310067	346210	339258	302132	309487	347553	464421	414335	401430	280589	281446	277329	236244	254531	222728	330619	319490	266631
MWSslk088	431.17	59.0135	432.178	C23H28O8	[M-H]-	Pseudolaric Acid B	Terpenoids	Ditepenoids	82508-31-4	2	329442	218708	1.38161e+06	1.2381e+06	2.03308e+06	3.77577e+06	863781	2.64601e+06	1.57304e+06	73865	264026	189768	228437	158490	142148	66722.9	90272.9	110190	313893	128423	258598	59801.4	72693.8	103903	85851.6	111501	135844	64920.9	75675.7	146600	130661	82793	206335	62634.2	225969	128923	110354	119077	139353
Wagp005836	291.123	219.065	290.115	C16H18O5	[M+H]+	Sibiricin	Lignans and Coumarins	Coumarins	18196-01-5	1	1.43993e+06	853206	1.8642e+06	169094	839820	384539	568746	572084	945159	279841	293091	302304	677098	747078	463689	130921	411081	148476	447337	428749	483789	153868	186819	174297	205861	350454	523534	158453	152642	145416	439366	275427	607136	132209	256381	257667	166709	326375	591279
MWSHY0118	343.118	282.094	342.11	C19H18O6	[M+H]+	5,6,7,4'-Tetramethoxyflavone	Flavonoids	Flavones	1168-42-9	1	2.12871e+06	2.16869e+06	1.26463e+06	1.25915e+06	1.45746e+06	3.25062e+06	2.34952e+06	1.98907e+06	1.80591e+06	2.29267e+06	1.49713e+06	1.32483e+06	4.65058e+06	4.29752e+06	3.32896e+06	3.00894e+06	2.39127e+06	2.86037e+06	4.43254e+06	2.37653e+06	1.48566e+06	1.85214e+06	1.86509e+06	3.33082e+06	4.54719e+06	3.71222e+06	2.36035e+06	990916	1.35048e+06	1.16427e+06	2.48144e+06	3.53551e+06	2.48799e+06	2.96804e+06	3.64339e+06	6.96858e+06	2.62335e+06	3.12022e+06	1.37058e+06
Lmsn002288	503.141	341.088	504.148	C21H28O14	[M-H]-	1-O-Caffeoyl-(6-O-glucosyl)-β-D-glucose	Phenolic acids	Phenolic acids	-	1	685099	690691	916475	1.00167e+06	1.09532e+06	1.134e+06	787843	1.05356e+06	713754	1.10239e+06	869985	1.32951e+06	1.05756e+06	852921	745188	1.20273e+06	715675	1.32285e+06	794199	670641	746666	1.17505e+06	679468	1.36625e+06	992810	849255	607339	1.27052e+06	834186	1.13914e+06	885728	846263	670449	1.19738e+06	676813	1.11815e+06	1.03542e+06	913191	622813
Lmmn003663	329.088	167.036	330.095	C14H18O9	[M-H]-	5-Glucosyloxy-2-Hydroxybenzoic acid methyl ester	Phenolic acids	Phenolic acids	-	1	134412	193167	177013	186118	203248	227710	168526	328331	389982	144323	132953	133976	465877	443963	403556	194799	285806	196667	277324	746489	520267	198481	267706	196521	274281	419327	1.41737e+06	256356	446301	184927	805097	1.08277e+06	1.93321e+06	648277	477368	511126	589167	909487	2.14037e+06
Zmyn004676	293.213	113.098	294.219	C18H30O3	[M-H]-	17-Hydroxylinolenic acid	Lipids	Free fatty acids	-	1	27770.5	30283.4	33718	31993.7	37759.7	40635.6	39211.9	48386.8	30307.8	35943.9	32980.8	33660.7	33804.7	53454.7	35891.4	37477.6	37854.8	38421.4	33827.5	32142.9	39446.1	38887.8	40739.2	37888.6	49647.1	62699.3	48794.4	67746.4	71285.7	63302.8	37855.3	44049.3	34603.3	29207.9	37760.9	35662.1	35906.7	50454.5	47533.6
Wagp005333	653.17	347.077	652.164	C29H32O17	[M+H]+	Limocitrin 5-[6''-(3-Hydroxy-3-Methylglutaryl)Glucoside]*	Flavonoids	Flavones	-	2	2.19892e+06	2.22696e+06	2.78394e+06	644238	2.23062e+06	1.03246e+06	1.029e+06	1.04105e+06	1.76052e+06	568611	1.22413e+06	658440	1.26864e+06	1.63031e+06	1.47465e+06	383803	1.17148e+06	578818	1.36076e+06	1.65004e+06	1.48872e+06	415471	629330	270728	641744	929660	1.49799e+06	453760	543608	736575	1.08274e+06	917883	1.94628e+06	305143	1.29846e+06	659676	627528	781858	1.05297e+06
Lmhp009187	440.277	299.258	439.27	C20H42NO7P	[M+H]+	LysoPE 15:0	Lipids	LPE	-	1	366680	353917	304531	258618	302056	332038	202243	193907	209194	184560	174051	140619	175266	168556	172331	212129	272519	194581	140194	115630	127120	198161	200767	222442	127653	134324	143858	232629	195908	160763	115359	105275	134960	113780	132921	99853.6	120311	129457	101894
pme0519	341.109	119.035	342.116	C12H22O11	[M-H]-	D-Sucrose	Others	Saccharides	57-50-1	1	2.49156e+06	4.40554e+06	3.66296e+06	2.96951e+06	3.58159e+06	3.39833e+06	4.04707e+06	3.91287e+06	5.4768e+06	3.57445e+06	3.95557e+06	4.99552e+06	3.73646e+06	6.3341e+06	3.21883e+06	4.52831e+06	4.33501e+06	3.8228e+06	3.27098e+06	4.55978e+06	3.93343e+06	4.90085e+06	4.47961e+06	3.32824e+06	4.65621e+06	4.16063e+06	4.04474e+06	4.63649e+06	5.05755e+06	3.66705e+06	5.13954e+06	4.99269e+06	3.63191e+06	6.24861e+06	3.32248e+06	3.58604e+06	4.34248e+06	4.85039e+06	4.10586e+06
MWS1882	132.03	88.0403	133.037	C4H7NO4	[M-H]-	Iminodiacetic acid	Organic acids	Organic acids	142-73-4	1	1.77678e+06	1.72701e+06	1.71726e+06	1.94126e+06	1.65692e+06	1.96957e+06	1.09137e+06	827155	1.10832e+06	1.05262e+06	1.31195e+06	1.13215e+06	836510	646321	907665	666338	665338	894752	657603	570263	733493	616844	704133	575216	474917	467132	713846	413676	559327	483490	299241	367797	468047	364372	430783	376209	275125	244967	332894
Lmgn000160	131.046	70.0297	132.054	C4H8N2O3	[M-H]-	3-Ureidopropionic Acid	Organic acids	Organic acids	462-88-4	1	470091	450311	465873	529736	497375	534113	521313	343948	478511	341119	566528	589735	394683	342186	365048	339577	464748	362864	297959	380527	352676	353277	474199	393836	270662	281148	360958	252608	393258	511640	227225	293520	274720	332057	356112	302203	249015	158814	163634
Zmyn000155	173.105	131.083	174.1	C7H14N2O3	[M-H]-	N-α-Acetyl-L-ornithine	Amino acids and derivatives	Amino acids and derivatives	6205-08-9	1	526262	449074	446891	579439	577688	418423	1.33046e+06	1.20311e+06	1.63582e+06	1.00535e+06	1.46757e+06	934146	1.42696e+06	1.43187e+06	1.48759e+06	1.61936e+06	1.72386e+06	1.36038e+06	1.64128e+06	1.80597e+06	2.01093e+06	1.7828e+06	1.7208e+06	1.28881e+06	1.8526e+06	2.03048e+06	2.02918e+06	1.6496e+06	1.66173e+06	1.712e+06	2.13841e+06	1.87171e+06	1.71724e+06	2.4445e+06	2.23179e+06	1.79932e+06	2.00076e+06	2.11118e+06	2.6436e+06
pme2165	155.01	111.02	156.017	C5H4N2O4	[M-H]-	Orotic acid (Vitamin B13)	Others	Vitamin	65-86-1	3	973020	910132	1.0332e+06	1.03207e+06	920162	1.07368e+06	716053	660016	782084	806921	791256	807028	683014	788142	710541	661130	604527	697281	713114	655037	646419	630620	650771	688660	642138	599939	623495	691339	592209	661716	599533	683560	670404	496252	578152	550675	624968	615567	526713
Lmhp008718	506.324	184.073	505.317	C25H48NO7P	[M+H]+	LysoPC 17:2	Lipids	LPC	-	1	201661	198320	167848	151107	149899	171847	200385	168598	225655	171097	193076	183871	189579	256018	187294	220346	406877	242225	179626	201069	186626	224547	300536	311215	243529	343156	269737	262009	342556	360992	205956	234101	226157	180524	258430	216368	207604	289737	223906
Jmwn004308	637.212	475.16	638.221	C30H38O15	[M-H]-	4-Dihydroxyphenethoxy-8-O-β-D-[6-O-(4-O-β-D-glucopyranosyl)-feruloyl]glucopyranoside	Phenolic acids	Phenolic acids	-	3	197873	193653	124681	289517	236684	330612	279337	211670	202788	381920	442416	320809	248821	299944	168220	358599	408600	389395	267061	387754	245114	325466	365222	515704	332598	405870	169210	282178	359106	561220	237733	271259	174550	289166	403629	463500	344308	294426	186065
Lacp005577	457.205	133.1	456.199	C22H32O10	[M+H]+	3-(3'-Hydroxybutyl)-2,4,4-trimethylcyclohexa-2,5-dienone malonyl glucoside	Terpenoids	Sesquiterpenoids	-	1	440553	477649	515316	542335	492213	1.22901e+06	624240	981568	587717	494220	706174	513809	744447	866389	661858	587226	697130	609444	660968	831734	947906	620787	660971	734298	786453	1.04367e+06	988199	655759	748792	1.00865e+06	720845	828753	878903	720248	927760	993594	725006	913205	1.26505e+06
Hmjn004446	593.13	285.04	594.137	C30H26O13	[M-H]-	Luteolin-7-O-(6''-caffeoyl)rhamnoside	Flavonoids	Flavones	-	2	2.99054e+07	4.10857e+07	3.51843e+07	2.97948e+07	4.91295e+07	4.16693e+07	2.18944e+07	5.92917e+07	2.38603e+07	2.95927e+07	3.56613e+07	3.07567e+07	3.0012e+07	4.75135e+07	2.07629e+07	3.98722e+07	5.06779e+07	3.53527e+07	1.84304e+07	2.61878e+07	1.99607e+07	3.32798e+07	2.54814e+07	3.21972e+07	1.60498e+07	3.39926e+07	1.43155e+07	2.60311e+07	1.73282e+07	2.07823e+07	2.21491e+07	2.61428e+07	2.66408e+07	2.53952e+07	2.19799e+07	2.10399e+07	1.24549e+07	2.32107e+07	1.77952e+07
pma1303	492.308	184.073	491.301	C24H46NO7P	[M+H]+	LysoPC 16:2*	Lipids	LPC	-	1	248457	232418	240392	186302	203997	218976	275770	239275	367200	293057	329918	268860	406050	400105	339480	393188	645848	404622	341410	384077	385504	345555	450571	436459	470394	447803	531107	539440	565160	508163	357586	429095	390103	301274	457210	387933	374958	429045	423770
Zmnn006956	201.019	117.036	202.027	C11H6O4	[M-H]-	Bergaptol	Lignans and Coumarins	Coumarins	486-60-2	1	22004.8	16870.4	1.5308e+06	1.32801e+06	2.35137e+06	3.17027e+06	1.08294e+06	3.73406e+06	2.1017e+06	8121.52	7260.34	8747.64	10451.5	28348.7	25337.4	3046.68	7172.28	14198.7	19466.4	9208.75	16890.8	11138.5	6572.38	8712.73	20311.8	18704.9	13946.2	7116.05	14799.8	4645.04	5144.78	9209.79	8840.22	11293.9	11315.4	11935	6202.03	12811.4	11982.4
Lmxp011770	279.159	149.023	278.152	C16H22O4	[M+H]+	Diisobutyl phthalate	Phenolic acids	Phenolic acids	84-69-5	1	1.26347e+07	1.15503e+07	1.16891e+07	1.25662e+07	1.11749e+07	1.11504e+07	1.25851e+07	1.18581e+07	1.28679e+07	1.25384e+07	1.1408e+07	1.15558e+07	1.1056e+07	1.11109e+07	1.16735e+07	1.18801e+07	1.31018e+07	1.26016e+07	1.29291e+07	1.16274e+07	1.3105e+07	1.17501e+07	1.16528e+07	1.28781e+07	1.27702e+07	1.21577e+07	1.30444e+07	1.1971e+07	1.32844e+07	1.214e+07	1.34538e+07	1.20991e+07	1.20106e+07	13679804	1.27196e+07	1.20376e+07	1.40388e+07	1.23945e+07	1.30602e+07
Wbmn005986	651.23	651.229	652.237	C31H40O15	[M-H]-	Isomartynoside	Phenolic acids	Phenolic acids	94410-22-7	2	1.61399e+07	1.11656e+07	2.23484e+07	3.85951e+06	6.91076e+06	1.34961e+06	1.69363e+07	1.6065e+07	1.76705e+07	2.36375e+06	1.46551e+06	774664	8.85491e+06	1.12107e+07	2.32479e+07	3.62777e+06	1.64529e+06	1.38282e+06	1.07584e+07	1.49516e+07	1.08785e+07	2.00935e+06	2.18894e+06	1.05787e+06	1.255e+07	1.28052e+07	2.14096e+07	5.4057e+06	826390	1.30746e+06	1.54912e+07	1.23359e+07	1.46482e+07	5.98081e+06	834689	1.44178e+06	1.45163e+07	1.24431e+07	1.32981e+07
Wagp001908	427.207	177.055	426.2	C20H30N2O8	[M+H]+	N-Feruloylputrescine N-glucoside	Alkaloids	Phenolamine	-	1	4.24287e+06	4.06341e+06	3.51755e+06	3.88124e+06	2.75337e+06	4.78403e+06	4.43044e+06	2.94594e+06	3.48527e+06	3.81592e+06	3.87974e+06	4.57129e+06	3.48699e+06	3.21578e+06	2.70694e+06	3.50323e+06	3.22011e+06	3.76898e+06	4.10983e+06	2.92754e+06	3.12e+06	2.98248e+06	3.34516e+06	3.91759e+06	4.20377e+06	4.12153e+06	3.71606e+06	3.28311e+06	3.98587e+06	4.59414e+06	3.64457e+06	3.77077e+06	3.06761e+06	3.36867e+06	4.9077e+06	4.87266e+06	3.84937e+06	3.92146e+06	2.79602e+06
mws0178	353.088	191.055	354.095	C16H18O9	[M-H]-	Chlorogenic acid (3-O-Caffeoylquinic acid)	Phenolic acids	Phenolic acids	327-97-9	2	504804	558460	733438	601585	763021	605852	410135	604337	507748	498964	452918	578501	568164	505118	611254	666128	395569	667428	497200	569343	600390	511922	434367	555581	595012	618099	684387	655675	576869	477495	564126	658813	730839	538741	400314	502549	638617	749875	533990
pmf0526	271.096	147.044	270.089	C16H14O4	[M+H]+	Isoimperatorin	Lignans and Coumarins	Coumarins	482-45-1	1	26564.2	17590.2	798890	717573	1.15109e+06	1.48595e+06	1.33312e+06	1.14226e+06	690965	5613.74	881.532	3745.5	5986.27	53246.8	39007	3625.44	1996.07	1636.89	59989.8	15314.9	17278.2	17677.2	20251.1	34482.6	17679.9	29801.7	18706.1	28416	6708.93	11620.1	9732.36	25513.4	14045.1	15361.3	46257.6	20330.5	28167.8	26061.4	29527.4
Lmhp003217	625.176	317.067	624.169	C28H32O16	[M+H]+	2'-Hydoxy-5-methoxyGenistein-O-rhamnosyl-glucoside	Flavonoids	Isoflavones	-	3	4.32639e+07	4.76001e+07	5.36329e+07	3.84824e+07	4.4773e+07	3.62022e+07	3.26551e+07	3.79104e+07	4.31796e+07	3.38846e+07	3.74889e+07	2.42989e+07	3.25501e+07	4.18502e+07	2.67891e+07	3.0177e+07	3.75481e+07	3.23313e+07	3.2244e+07	3.2888e+07	3.18397e+07	3.28942e+07	3.59252e+07	3.07168e+07	2.47442e+07	3.43954e+07	3.40102e+07	3.15525e+07	3.37214e+07	2.83199e+07	3.05738e+07	3.31906e+07	3.71723e+07	3.08577e+07	3.05895e+07	2.26185e+07	2.7126e+07	2.57784e+07	2.9684e+07
pme0534	195.051	75.0095	196.058	C6H12O7	[M-H]-	Gluconic acid	Others	Saccharides	526-95-4	1	847942	893982	905839	663159	727389	679238	721562	740189	851265	728475	684233	791339	752984	878089	729879	684719	664900	590180	706517	662504	843288	800420	655780	739299	687230	631572	824570	820908	634077	669735	746145	845039	851534	862576	719879	788583	714769	731712	758666
HJN076	563.179	255.066	564.184	C27H32O13	[M-H]-	Pinocembrin-7-O-neohesperidoside	Flavonoids	Flavanones	13241-31-1	1	1.81931e+06	2.28098e+06	2.25837e+06	1.79349e+06	2.32993e+06	2.41957e+06	1.39184e+06	2.67561e+06	1.66017e+06	1.59491e+06	1.6792e+06	1.72708e+06	1.73256e+06	2.20491e+06	1.45485e+06	1.575e+06	1.69615e+06	1.83031e+06	1.51958e+06	1.93986e+06	1.29457e+06	1.61376e+06	1.35628e+06	2.01286e+06	1.45096e+06	1.90703e+06	2.62297e+06	1.20477e+06	1.14861e+06	1.41002e+06	1.50519e+06	3.10535e+06	4.88286e+06	1.38094e+06	1.18773e+06	1.56307e+06	1.20381e+06	2.41682e+06	5.20394e+06
MWSmce676	149.046	59.0132	150.053	C5H10O5	[M-H]-	D-Arabinose	Others	Saccharides	10323-20-3	3	9	99541.6	84827.1	66190.6	84664.7	79835.8	84447.2	99968.2	98742.8	103410	82120.9	78127.8	99812.6	9	106912	68718.3	94641.5	9	9	9	9	83748.4	94072.2	9	79850.8	121613	90554.9	85233.3	89855	83703.6	126579	101506	123568	86370.7	118180	95413	116087	102249	99163.9
MWS1709	133.014	71.0097	134.022	C4H6O5	[M-H]-	D-Malic acid	Organic acids	Organic acids	636-61-3	1	9.95912e+06	1.12479e+07	1.02995e+07	9.8799e+06	1.17234e+07	9.06216e+06	1.38358e+07	1.69587e+07	1.47756e+07	1.49629e+07	1.51729e+07	1.42649e+07	1.5624e+07	1.57898e+07	1.32229e+07	1.48442e+07	1.91639e+07	1.38101e+07	1.56228e+07	1.6842e+07	1.69442e+07	1.61708e+07	1.7764e+07	1.3095e+07	1.55478e+07	2.03785e+07	1.68099e+07	1.55376e+07	1.781e+07	1.6724e+07	1.41079e+07	1.32461e+07	1.48743e+07	1.4892e+07	1.67679e+07	1.68538e+07	1.28349e+07	1.35391e+07	1.79149e+07
Zmyn000230	147.029	57.0344	148.037	C5H8O5	[M-H]-	2-Dehydro-3-deoxy-L-arabinonate	Others	Saccharides	-	1	365799	413544	410905	366959	377050	407133	336521	339118	305562	339023	333469	353388	285614	324487	394566	300097	361589	327134	299748	280785	311461	313971	306178	290301	276167	326744	335354	313912	314402	291044	318954	276819	334159	282129	306650	314641	318983	290273	287956
mws0789	255.066	151.004	256.074	C15H12O4	[M-H]-	Pinocembrin (Dihydrochrysin)	Flavonoids	Flavanones	480-39-7	2	1465.76	2472.7	1281.39	2866.66	1174.95	2189.59	6292.04	4410.32	6918.86	2170.43	1173.14	819.016	21403	19690	4109.14	6155.75	3969.24	4025.21	11083.3	120617	61870.8	8443.23	9052.44	4443.25	4476.61	15573.3	425958	10834.5	71306.1	8475	220139	935018	1.77482e+06	140020	93425.9	107079	59222	340336	1.02091e+06
Lmhp007598	534.355	184.073	533.348	C27H52NO7P	[M+H]+	LysoPC 19:2(2n isomer)	Lipids	LPC	-	2	99907	76142.2	61572.5	68165.2	87986.1	83145.3	67586.7	88055.8	78902.8	62673.7	73352.3	58781	74605	138533	87540.3	61108.6	78288	92051.9	69759.5	71889.9	75239.6	111293	122518	115573	112708	152801	123295	148317	152267	131942	68682.2	59915.1	71764.6	56775	55862.7	65399.8	69117.8	113490	113138
Lmtn002796	449.108	287.057	450.116	C21H22O11	[M-H]-	Aromadendrin-7-O-glucoside	Flavonoids	Flavanonols	28189-90-4	2	177625	243175	182607	196062	328371	151574	109187	276411	177412	135855	157069	141174	144310	251099	138039	156632	255088	134996	135392	235558	148464	188028	153683	199235	158073	191194	303634	212450	179174	128005	263569	396538	413507	174276	191687	182258	178499	477300	514553
Zmgn002106	206.084	58.0299	207.089	C11H13NO3	[M-H]-	N-Acetyl-L-phenylalanine	Amino acids and derivatives	Amino acids and derivatives	2018-61-3	1	459310	457080	472726	461097	421188	490206	431487	473263	385656	446632	418460	392424	367695	331785	461533	325523	337421	407612	397192	387050	379430	339336	361525	402836	366562	388272	355978	319024	355491	382707	413926	354539	343527	357024	356471	370775	346725	376915	344564
pmp000241	625.14	505.09	624.133	C27H28O17	[M+H]+	Luteolin-6-C-(2''-glucuronyl)glucoside	Flavonoids	Flavones	-	3	1.51735e+06	1.24426e+06	1.56897e+06	1.3482e+06	1.4234e+06	1.48659e+06	1.22489e+06	1.12721e+06	1.20269e+06	1.25587e+06	1.22288e+06	1.27741e+06	1.11276e+06	1.55724e+06	1.25509e+06	1.46468e+06	1.01439e+06	1.33216e+06	1.27664e+06	1.04983e+06	1.15485e+06	1.41131e+06	1.13612e+06	1.22819e+06	1.0936e+06	1.17077e+06	873597	1.17715e+06	1.23485e+06	1.25097e+06	1.26602e+06	1.15521e+06	1.22322e+06	990601	1.05051e+06	1.29655e+06	1.10745e+06	941654	964712
mws0237	187.098	125.097	188.105	C9H16O4	[M-H]-	Azelaic acid	Organic acids	Organic acids	123-99-9	3	813989	626106	750238	925665	1.17151e+06	1.55908e+06	944394	1.47177e+06	851820	547507	587971	663736	569641	533616	518942	593738	621768	501880	486984	532557	511565	470509	541923	660200	429430	572185	543680	569356	647937	612313	452594	953543	451972	507152	711966	451344	414150	472115	478165
Lmhn005110	299.06	284.02	300.063	C16H12O6	[M-H]-	Aracarpene 1	Flavonoids	Isoflavones	1261245-78-6	3	7466.11	6391.28	17225.2	15497.2	25726.7	42065.1	26893.1	40055.2	22705.8	12226.6	7289.53	5483	21604.4	775212	18389.9	12188.1	12708.6	6592.36	14555.6	9889.89	9919.69	7600.8	8442.6	10527.1	24992.8	17225.2	27060.5	4355.02	7130.44	5540.7	10835.6	15885.2	40096.4	8676.23	13596.2	20816.3	8012.62	19407.5	29986.3
pme3186	168.991	78.9591	169.998	C3H7O6P	[M-H]-	DL-Glyceraldehyde-3-phosphate	Organic acids	Organic acids	591-59-3	3	2.09562e+06	1.98507e+06	2.0995e+06	2.70439e+06	2399625	2.78389e+06	1.14386e+06	1.20863e+06	1.41048e+06	1.28987e+06	1.61277e+06	1.53331e+06	898332	1.31828e+06	1.40894e+06	944643	976930	956488	826227	786080	1.09234e+06	877267	856090	1.0788e+06	1.33275e+06	1.57278e+06	1.68556e+06	1.13495e+06	1.13097e+06	887568	758758	831657	1.15566e+06	784331	557239	796764	847095	973844	1.22598e+06
Lmjp101205	275.128	219.047	274.12	C16H18O4	[M+H]+	8-Isopentenyllimettin	Lignans and Coumarins	Coumarins	-	1	310522	163640	358488	16824.1	88895.9	61763.1	109281	58349.7	199022	50409.9	111909	49827.8	116502	97616.9	83342.2	7695.66	47902.3	19727.5	84243.9	79873.1	139534	17417.6	23592.8	37075.1	18450.4	58466.2	107664	22207.5	13182	37060	69954.2	19788.1	196479	14926.1	71836.4	45643.2	16239.5	56059.3	129889
Lmhp009590	508.34	184.073	507.332	C25H50NO7P	[M+H]+	LysoPC 17:1	Lipids	LPC	-	1	292652	351670	259841	256212	290040	296586	362579	295462	364984	324306	333319	315625	354504	344028	320587	459223	540629	404945	438042	323956	372902	418723	463466	473452	462617	419372	432710	605526	576792	594313	408862	385041	349453	342903	381132	346711	437141	367077	326910
Qmzp101825	359.146	137.059	358.142	C20H22O6	[M+H]+	Matairesinol	Lignans and Coumarins	Lignans	580-72-3	3	78416.3	60467.4	66450.9	59638.9	85672.4	51973.6	79990.5	89864.7	64886.7	56698.9	77013	74164.2	82508.7	68537.1	82485.4	71198.7	74649.1	49784	53639.8	66571.3	68361.7	56698	47209.5	58577.9	84097.9	49199.2	62358.5	49108.4	61040.4	50351	60135.2	65820.5	42059.4	52851.5	41797.8	49413	46374.9	45013.6	49544.7
Hmhp002580	413.141	136.07	412.137	C19H24O10	[M+H]+	Methylpicraquassioside A	Lignans and Coumarins	Coumarins	-	1	470981	465300	419387	336516	348473	444001	460263	484189	471578	497442	446799	483760	527304	492754	447360	368175	484706	498639	479974	411393	405328	718236	532013	547547	450151	428220	451929	464372	380235	438890	412390	482794	462632	446043	457772	435970	556243	453425	382534
pmn001642	503.083	459.1	504.09	C23H20O13	[M-H]-	Kaempferol-3-O-(2''-O-acetyl)glucuronide	Flavonoids	Flavonols	-	2	865465	793241	1.00856e+06	1.65593e+06	1.31087e+06	1.35958e+06	683829	569233	559593	913859	1.09772e+06	906672	572566	607675	625729	792531	810127	674818	523282	448589	703036	724247	720470	737252	544345	489791	626131	605339	579584	647314	496969	322089	571583	704638	777089	582534	335887	287780	719262
pme0001	609.183	301.071	610.19	C28H34O15	[M-H]-	Hesperetin-7-O-neohesperidoside(Neohesperidin)	Flavonoids	Flavanones	13241-33-3	1	1.0064e+07	1.08418e+07	9.58804e+06	9.76537e+06	9.88503e+06	1.01371e+07	8.55272e+06	9.89445e+06	9.16963e+06	8.62049e+06	1.05312e+07	9.95401e+06	1.00452e+07	9.98858e+06	9.36825e+06	9.56014e+06	1.02404e+07	9.93271e+06	9.31898e+06	8.93521e+06	8.16882e+06	9.97799e+06	9.10822e+06	8.94177e+06	9.46414e+06	9.58946e+06	9.01907e+06	8.6753e+06	8.44288e+06	8.31151e+06	9.91196e+06	9.45667e+06	1.00054e+07	1.02602e+07	9.17888e+06	9.71208e+06	8.65279e+06	8.46575e+06	8.40207e+06
Lmhp009769	466.293	325.274	465.286	C22H44NO7P	[M+H]+	LysoPE 17:1*	Lipids	LPE	-	1	311218	231546	177714	216759	189271	284399	208546	194398	206068	199884	182790	200136	176592	161337	198028	251931	231593	215451	163305	123641	129111	214234	188711	248368	168756	166403	157688	261952	209994	245725	137708	133980	132418	152493	133931	142634	154547	148575	108246
pmn001497	575.349	279.2	516.335	C33H44N2O3	[M+CH3COOH-H]-	Dendrocrepine*	Alkaloids	Alkaloids	51020-39-4	1	163194	139015	121195	93375.7	97938.4	115347	169606	174657	178688	204036	136144	136349	203479	185639	146166	216853	366851	209389	147201	153631	177018	293282	330418	290438	166727	157760	161516	293009	283003	382159	230164	254499	246630	171710	264821	301366	222207	221235	228678
Wagp001008	353.171	160.076	352.163	C17H24N2O6	[M+H]+	Demethylbufotenine O-Glucoside	Alkaloids	Plumerane	-	1	9.87836e+06	9.69643e+06	1.13356e+07	8.74959e+06	6.80474e+06	7.73198e+06	7.6835e+06	8.63236e+06	7.43583e+06	9.28655e+06	5.31745e+06	7.86371e+06	7.4908e+06	6.63825e+06	4.69518e+06	8.15259e+06	6.51724e+06	5.48107e+06	6.67338e+06	6.34906e+06	4.69343e+06	6.50737e+06	5.40571e+06	6.44264e+06	7.42539e+06	7.10219e+06	6.10181e+06	6.18069e+06	6.64466e+06	6.13818e+06	5.49257e+06	6.69094e+06	6.34662e+06	5.58027e+06	6.8512e+06	7.36593e+06	7.19852e+06	5.7644e+06	5.60713e+06
pmp000110	359.113	344.089	358.105	C19H18O7	[M+H]+	7-Hydroxy-3,5,6,8-tetramethoxyflavone*	Flavonoids	Flavones	-	1	51703	40863.9	34990.4	35422.4	59931	108524	68874.2	66532.1	46847.7	90185	42984.6	40584.6	102496	134454	123314	128935	89164.7	141675	152317	83991.2	61734.6	85506.1	65289.6	77733.7	206900	118496	62142.3	26157	46379.5	37579.2	85897.1	134226	71068.7	49238.9	62842.5	208607	83304.3	118300	42716.6
Wbmn011269	377.232	295.228	378.241	C22H34O5	[M-H]-	Vitexilactone	Terpenoids	Ditepenoids	61263-49-8	2	117161	100566	121519	105824	121624	140347	108190	137516	95624.9	91683.7	100774	84006	80173.8	162360	101709	91353.3	117499	106799	90601.4	90703.1	87270.8	87453.2	112715	104462	106802	146959	115280	140827	139432	161629	103430	105862	88529.5	90706.4	110299	102937	98775.2	109161	115698
Hmcp001589	787.227	317.06	786.222	C34H42O21	[M+H]+	Isorhamnetin-3-O-rutinoside-4'-O-glucoside*	Flavonoids	Flavonols	111393-97-6	1	5.79467e+06	7.66033e+06	7.74733e+06	6.78264e+06	7.56158e+06	5.68276e+06	3.95685e+06	6.41638e+06	6.18579e+06	7.2676e+06	5.67214e+06	5.28582e+06	6.08814e+06	7.42909e+06	6.58796e+06	6.72746e+06	7.35754e+06	6.3252e+06	5.65201e+06	6.03369e+06	5.58941e+06	7.53794e+06	7.27661e+06	6.728e+06	6.02085e+06	6.04742e+06	5.32084e+06	6.07241e+06	5.76559e+06	5.65408e+06	6.28476e+06	5.98559e+06	5.10843e+06	6.52208e+06	4.56436e+06	5.44855e+06	5.46527e+06	5.58469e+06	4.15999e+06
Rfmb320	144.102	84.0813	143.095	C7H13NO2	[M+H]+	1-Methylpiperidine-2-carboxylic acid	Organic acids	Organic acids	7730-87-2	3	1.37444e+07	1.48885e+07	1.26845e+07	1.07021e+07	1.36109e+07	1.31706e+07	1.197e+07	1.27794e+07	1.30765e+07	1.37068e+07	1.32588e+07	1.46037e+07	12866113	1.29056e+07	1.23575e+07	1.24485e+07	1.33417e+07	1.12271e+07	1.26857e+07	1.20914e+07	1.25044e+07	1.33758e+07	1.46005e+07	1.37699e+07	1.26128e+07	1.25004e+07	9.49988e+06	1.03813e+07	1.21357e+07	1.38177e+07	1.15255e+07	1.21253e+07	1.06548e+07	1.05969e+07	1.00061e+07	1.32041e+07	1.21118e+07	1.11568e+07	1.09818e+07
pmp001281	522.355	184.073	521.348	C26H52NO7P	[M+H]+	LysoPC 18:1	Lipids	LPC	-	1	2.70502e+07	2.91616e+07	2.41984e+07	2.40874e+07	2.51902e+07	2.91003e+07	3.79336e+07	3.303e+07	3.8908e+07	3.6503e+07	3.76322e+07	3.61698e+07	3.96151e+07	3.96699e+07	3.65356e+07	4.68482e+07	5.77293e+07	4.58095e+07	4.39706e+07	3.90194e+07	4.24372e+07	4.60296e+07	5.00005e+07	4.86657e+07	5.22708e+07	4.57233e+07	54757620	6.68252e+07	6.29722e+07	6.68807e+07	4.52121e+07	3.99179e+07	4.14922e+07	4.20164e+07	4.1263e+07	3.89952e+07	4.60027e+07	4.73331e+07	3.89874e+07
mws1661	609.181	301.073	608.174	C28H32O15	[M+H]+	Diosmetin-7-O-rutinoside (Diosmin)	Flavonoids	Flavones	520-27-4	1	1.3664e+07	1.34961e+07	8.68452e+06	1.82911e+07	9.81704e+06	1.38756e+07	1.18328e+07	6.93609e+06	1.47399e+07	1.76141e+07	1.71605e+07	1.11292e+07	2.06267e+07	2.91309e+07	1.71334e+07	1.43244e+07	2.30564e+07	1.61484e+07	1.25401e+07	1.09644e+07	1.0875e+07	1.20714e+07	1.4222e+07	9.63682e+06	7.81555e+06	9.03304e+06	1.03077e+07	1.0311e+07	1.21822e+07	1.19123e+07	1.50604e+07	1.19458e+07	1.94178e+07	1.70684e+07	2.39081e+07	1.83337e+07	7.95868e+06	7.7404e+06	9.85405e+06
mws0889	135.03	75.0088	136.037	C4H8O5	[M-H]-	D-Threonic Acid	Others	Saccharides	3909-12-4	3	240458	240356	241510	82883.6	193051	117345	180501	284512	146222	159936	97411.9	62587.6	165970	167584	108656	61099.9	142391	76777.6	88209.7	98055	84321.7	113231	138519	74030.2	68220.7	105199	85824.8	86307.1	87693.8	62222	96876.3	135111	137004	67542.4	90707.6	99112.4	87212.4	94408	108234
NK10253223	168.065	94.0645	167.058	C8H9NO3	[M+H]+	2-Amino-3-methoxybenzoic acid	Phenolic acids	Phenolic acids	3177-80-8	3	42463.6	55403.4	47709.8	36992.6	41636.4	42744.2	57393.6	55227.6	44154	57445.7	46603.8	56364.6	55638.4	52484.9	53606.8	50498.1	64309.5	56327	50652.9	51757.2	50679.7	61613.5	49399.1	55597.9	66330.9	61343.1	51417.2	60000.3	53451.1	63628.2	57831.1	57609.7	49929.4	52203.1	62489.9	65434.5	60493.7	50358.9	48853.6
Hmhp005846	345.088	330.07	344.09	C18H16O7	[M+H]+	Tenaxin I	Flavonoids	Flavones	86926-52-5	3	56750.6	49061.5	32865.4	21873.1	44670.5	104557	79820.5	46097.4	42406.2	57904.1	47987.3	48648.7	106554	102233	87663.1	74734.5	80658.3	92801.3	109183	60255.8	54590.4	39721.9	50122.7	73675.3	177694	96259.4	62051.3	19195.5	27465.5	28161.2	76358.1	117939	58659.8	36687.2	60021.7	145863	62228.7	81358.4	35327.2
Lmhp009034	452.277	311.258	451.27	C21H42NO7P	[M+H]+	LysoPE 16:1*	Lipids	LPE	-	1	1.83323e+06	1.69685e+06	1.1078e+06	1.74913e+06	1.59933e+06	1.66008e+06	1.43875e+06	1.29818e+06	1.28215e+06	1.46885e+06	1.34399e+06	1.55539e+06	1.14549e+06	1.11503e+06	1.05195e+06	1.97086e+06	1.82195e+06	1.63959e+06	892550	828286	831507	1.45519e+06	1.43494e+06	1.74736e+06	1.24488e+06	1.05995e+06	1.09902e+06	1.99121e+06	1.30982e+06	1.70798e+06	691336	942884	844099	845729	746333	805241	952278	829023	653908
Lmjp101301	291.123	219.065	290.115	C16H18O5	[M+H]+	7-Methoxy-8-(l'-methoxy-2'-hydroxy-3'-methyl-3'-butenyl)coumarin	Lignans and Coumarins	Coumarins	-	1	916854	521726	1.43656e+06	164614	734391	506626	1.01763e+06	344548	948257	68713.8	299497	340715	383997	574830	419311	14828.2	144970	58505.2	535318	361953	1.21175e+06	37000.5	48572.1	123308	129115	363754	483703	70892.8	51607	188322	693409	118180	1.43235e+06	89148.6	254770	344494	47824.4	296982	952915
Lmnp003080	565.16	433.11	564.148	C26H28O14	[M+H]+	Hispidulin-8-C-(2''-O-xylosyl)xyloside	Flavonoids	Flavones	-	3	317436	818507	639700	857333	583355	699440	438220	803487	467332	372330	528300	567242	414281	775243	367418	574483	549793	707231	430553	566321	371347	523789	570150	524482	565356	705568	464941	645912	560942	411180	552600	586493	486994	487778	457887	544622	464380	668657	415379
Hmjp002999	625.176	317.06	624.169	C28H32O16	[M+H]+	Isorhamnetin-3-O-rutinoside (Narcissin)*	Flavonoids	Flavonols	604-80-8	3	4.33229e+07	4.61432e+07	4.98332e+07	4.04349e+07	4.70615e+07	3.61432e+07	2.99636e+07	3.60475e+07	4.09153e+07	3.12086e+07	3.67015e+07	32640805	3.22397e+07	4.42656e+07	3.56826e+07	2.98395e+07	3.8372e+07	3.17485e+07	3.08102e+07	3.2015e+07	2.9254e+07	3.10484e+07	3.54791e+07	3.07307e+07	3.08719e+07	3.30608e+07	3.24708e+07	3.73484e+07	3.17877e+07	2.87041e+07	2.89757e+07	3.44196e+07	3.44862e+07	2.74922e+07	3.0095e+07	2.6772e+07	2.75159e+07	2.78243e+07	3.09229e+07
Zmcp102206	381.202	299.2	382.214	C24H30O4	[M-H]-	(Z)-3,8-Dihydro 6,6·;7,3'a-diligustilide	Others	Others	-	1	138724	139979	102552	96983.1	268661	122535	124477	148244	173862	169163	102637	121276	107088	109776	113570	127469	128124	153712	112456	199175	174751	115373	131935	100933	98129.8	107065	119970	143349	94958.7	94982.6	109837	267962	113570	109804	119088	110139	111739	114713	113922
Qmgp082707	455.206	409.201	454.199	C26H30O7	[M+H]+	Obacunone	Terpenoids	Triterpene	751-03-1	2	156996	39014.6	347926	144107	116831	77932.6	83898.7	178365	450005	81665.3	82072.1	23409.8	174176	137321	474446	123109	61861.4	105997	101560	219266	175207	93190.8	96724.6	58300.3	186386	164075	219934	197078	30362.5	35741.4	93345.8	172290	214196	136183	55102.6	40472.3	189663	140349	144314
pme0021	166.086	120.081	165.079	C9H11NO2	[M+H]+	L-Phenylalanine	Amino acids and derivatives	Amino acids and derivatives	63-91-2	1	2.06667e+06	1.74234e+06	2.38274e+06	2.17203e+06	2.33046e+06	2.0841e+06	1.12771e+06	1.33777e+06	1.43576e+06	1.29375e+06	1.1973e+06	1.20591e+06	933357	979940	1.26921e+06	1.00008e+06	1.11452e+06	957137	1.08449e+06	929321	1.18488e+06	1.13403e+06	1.44667e+06	1.20072e+06	642678	803382	960711	1.07045e+06	1.03801e+06	995927	968211	879171	1.05132e+06	877525	1.16246e+06	1.03153e+06	777907	664352	788650
Lajp005829	557.185	219.064	556.179	C25H32O14	[M+H]+	Isomexoticin malonyl glucoside	Lignans and Coumarins	Coumarins	-	2	1.16167e+06	738607	938554	151402	296256	246175	436821	375227	606893	239291	349013	253689	530766	544310	364941	112275	360417	124212	296381	455277	451103	116723	178294	232755	183844	322382	386674	143256	152630	180717	359007	269557	504974	122365	347805	234838	186272	279240	408932
MWSHY0116	611.197	303.087	610.19	C28H34O15	[M+H]+	Hesperetin-7-O-rutinoside (Hesperidin)	Flavonoids	Flavanones	520-26-3	1	1.13142e+07	1.29719e+07	1.40325e+07	1.25018e+07	1.23739e+07	1.43736e+07	1.23519e+07	1.48273e+07	1.26624e+07	1.22132e+07	1.23847e+07	1.24684e+07	14924239	1.42502e+07	1.35299e+07	1.30257e+07	1.43201e+07	1.324e+07	1.24956e+07	1.36382e+07	1.16382e+07	1.38067e+07	1.33808e+07	1.26981e+07	1.12575e+07	1.24103e+07	1.15881e+07	1.35747e+07	1.12642e+07	1.26533e+07	1.31862e+07	1.43373e+07	1.6025e+07	1.35181e+07	1.35635e+07	1.56755e+07	1.27998e+07	1.19341e+07	1.2119e+07
Lmbn013410	205.16	189.127	206.167	C14H22O	[M-H]-	2,4-Di-Tert-Butylphenol*	Phenolic acids	Phenolic acids	96-76-4	2	332006	376343	329356	377204	348226	356838	352356	341078	363524	341399	339372	312326	361083	331347	363158	306551	294115	353304	385938	348428	312652	304667	337321	309245	283920	309729	346468	323679	328321	343639	342038	328295	303676	292820	309873	336768	326002	289420	299178
Zahp012577	280.264	81.0725	279.256	C18H33NO	[M+H]+	octadecadienoic acid amide	Alkaloids	Alkaloids	-	1	14728.6	27167.1	18380.5	20396.9	22323.2	19378.5	21663.4	15864	18674	21183.7	27676.8	22418.2	18667.2	22661.3	21941.1	50179.6	28354.1	31932.3	13631.7	17052	14574.1	14534.6	17810.7	15959	28828.9	25510.7	22254.5	33363.5	22684.1	17615.6	24745	24585.8	23548.4	31428.1	23994.7	31697.6	17384.3	16197.3	25271.1
pmf0175	157.16	157.16	158.167	C10H22O	[M-H]-	2-Decanol*	Others	Saccharides	1120-06-5	3	3.19172e+06	3.14392e+06	3.21215e+06	3.15287e+06	3.12084e+06	3.10985e+06	2.96861e+06	3.16826e+06	3.07621e+06	2.89242e+06	2.84184e+06	3.06277e+06	2.92835e+06	2.96701e+06	2.80181e+06	2.99885e+06	2.85045e+06	2.89279e+06	2.80539e+06	2.82669e+06	2.62465e+06	2.7524e+06	2.93413e+06	2.93564e+06	2.81289e+06	2.86752e+06	2.7424e+06	2.80403e+06	2.94548e+06	2.9484e+06	2.78436e+06	3.16325e+06	2.85015e+06	2.94209e+06	2.78423e+06	2.7262e+06	2.69573e+06	2.81132e+06	2.80514e+06
mws0620	175.123	144.081	174.116	C11H14N2	[M+H]+	N-Methyltryptamine	Alkaloids	Plumerane	61-49-4	2	5005	10665.6	11893.1	9548.2	17539.4	3879.27	11961.4	10165.1	9534.15	7778.37	18110.1	3488.49	11403.7	15005	14218.5	15005	5587.57	7964.19	10158.4	13340	19172.9	7125.39	16282.4	6601.56	10733.6	12731.9	16073.5	17076.3	21318	15682.3	29117	12596.1	18489.4	6569.04	11487.1	10597.1	13340	6023.02	18033
pmb0296	357.3	265.253	356.293	C21H40O4	[M+H]+	1-Oleoyl-Sn-Glycerol	Lipids	Glycerol ester	129784-87-8	3	38825.6	43522.7	46139.1	49644.9	56184.6	57167.3	51842.8	54606.2	56145.5	69430.7	66459.2	81044.7	50448.2	54714.2	49365	74772.8	99037.5	89314.1	65030.7	56167.3	63144.7	65911.8	70191.9	84909.8	88057	90652.1	89850	102036	104737	112396	61126.8	48793.2	48534.3	43219.4	64488.7	52312.1	47487.9	46844.6	48996.3
MWSslk133	257.177	195.178	258.183	C14H26O4	[M-H]-	1,14-Tetradecanedioic Acid	Lipids	Free fatty acids	821-38-5	1	42207.3	27437.4	23682	23494.2	32200.5	26604.5	55690.9	109689	26940.6	17943.3	21554.4	31207.7	24948.6	25729.1	24794.5	30693.5	30017.6	19681.5	22082.7	25433.4	20734.8	20400.8	20723.1	32693	24817.8	25368.8	23414.3	23521.5	24558.8	23845	24127.8	47527.1	20659	21892.8	21834.8	20727.5	21566.7	23584.3	20889.2
pmp000008	359.113	344.089	358.105	C19H18O7	[M+H]+	5-Hydroxy-6,7,3',4'-tetramethoxyflavone*	Flavonoids	Flavones	21763-80-4	2	191211	148573	121525	69083.4	118820	181028	158585	119807	130228	180642	137753	117488	322252	286898	238003	223989	173717	210798	314965	162290	136004	132730	136807	239880	408611	254272	164948	65794.1	100237	80955	199911	255601	154996	149189	201460	471471	166053	228361	84755.7
Lmhp011562	353.269	261.221	352.261	C21H36O4	[M+H]+	1-α-Linolenoyl-glycerol*	Lipids	Glycerol ester	-	3	15066.1	15527	23072.6	19044.4	21432.7	21851.8	21721.4	27838.8	14611	17128.7	20366	18043.8	15599.1	16057.8	12006.8	24397	20459.7	18119.7	20824.7	18993.2	19419.5	17734.2	17324.1	20060.7	27418.9	30201.6	31534.8	24730.4	23802.1	30492.1	21210	21379	20294	23683.3	31990.1	33805.9	15636.2	16400.2	21206
mws1090	259.022	96.9696	260.03	C6H13O9P	[M-H]-	Glucose-1-phosphate*	Others	Saccharides	59-56-3	1	2.06677e+06	2.13515e+06	1.80753e+06	2.0457e+06	2.60651e+06	2.1522e+06	3.04836e+06	2.95272e+06	3.27251e+06	2.70394e+06	2.66365e+06	2.64617e+06	3.82933e+06	3.63659e+06	3.15232e+06	3.38767e+06	3.95998e+06	4.14238e+06	2.89625e+06	3.39669e+06	3.29562e+06	3.21983e+06	3573855	2.82477e+06	2.33222e+06	2.9704e+06	3.12222e+06	2.20223e+06	2.40297e+06	2.58534e+06	3.55519e+06	3.67388e+06	3.43982e+06	3.44599e+06	3.07657e+06	3.55492e+06	4.06997e+06	3.22815e+06	3.71296e+06
mws0126	524.371	184.073	523.364	C26H54NO7P	[M+H]+	LysoPC 18:0	Lipids	LPC	19420-57-6	1	893798	946777	805850	713073	727693	811479	753205	676701	866288	582187	633975	618476	771248	789702	800306	902280	1.16021e+06	807260	853916	860301	883016	905202	1.0252e+06	955757	1.03171e+06	975450	1.44203e+06	1.43928e+06	1.41972e+06	1.20075e+06	1.11045e+06	935709	1.07555e+06	755691	810360	807703	1.12095e+06	1.34e+06	1.23186e+06
Zmsp007375	373.13	343.083	372.121	C20H20O7	[M+H]+	3,5,7,3'4'-Pentamethoxyflavone	Flavonoids	Flavones	1247-97-8	1	1.74563e+06	1.65828e+06	1.41414e+06	1.16644e+06	1.85941e+06	4.02812e+06	2.30807e+06	2.15933e+06	1.9187e+06	2.33995e+06	1.36004e+06	1.17784e+06	3.30778e+06	4.38264e+06	3.41614e+06	3.43358e+06	3.16585e+06	2.95423e+06	3.99683e+06	2.62292e+06	1.76321e+06	2.2109e+06	2.00143e+06	2.46466e+06	4.60264e+06	3.82595e+06	2.18877e+06	843435	1.26271e+06	943700	2.53155e+06	4.30511e+06	2.76577e+06	1.70882e+06	2.42858e+06	5.43667e+06	2.54505e+06	3.54104e+06	1.68039e+06
Wagp009942	359.113	344.091	358.105	C19H18O7	[M+H]+	5-Hydroxy-3,7,3',4'-tetramethoxyflavone (Retusin)*	Flavonoids	Flavones	1245-15-4	2	182357	163520	118497	61513.6	120004	195168	174718	141504	121322	178024	134323	120779	314977	299718	243959	227682	157135	219702	326147	181907	121058	148261	126428	229493	371302	269583	150833	63590	87596.5	79125.3	202847	281823	167547	172830	213400	471595	183591	217208	94079.2
pmp001106	595.166	577.156	594.159	C27H30O15	[M+H]+	Vitexin-2''-O-glucoside	Flavonoids	Flavones	61360-94-9	1	9.17534e+06	1.30085e+07	1.2618e+07	1.25034e+07	1.36127e+07	1.17426e+07	9.60867e+06	1.39906e+07	1.00106e+07	1.08966e+07	1.02977e+07	10418673	9.80264e+06	1.19159e+07	9.17019e+06	1.1499e+07	1.04125e+07	1.05641e+07	9.39806e+06	1.12097e+07	8.95436e+06	1.27788e+07	1.0275e+07	1.1389e+07	9.30205e+06	1.19693e+07	9.69156e+06	1.13374e+07	9.21199e+06	1.11097e+07	8.9746e+06	1.18348e+07	9.19575e+06	1.01522e+07	9.2848e+06	9.37446e+06	9.21792e+06	1.11741e+07	7.95018e+06
Lmbp000668	124.039	78.0336	123.032	C6H5NO2	[M+H]+	Isonicotinic acid	Others	Vitamin	55-22-1	3	51076.3	52703.3	61183.1	39708.3	46769.1	59223.3	81463.3	81756.5	68662.8	71918.3	63812	63433.3	76629	70911.9	72885.3	73494.2	75255.3	74155.1	72652.6	82468.8	69497.5	88152.8	77606.1	93719.8	56268.7	84022.9	68603.7	68815.5	80031.2	71962.9	93891.4	89592.4	85437.5	99117.2	101745	90444.6	57687.7	58493.3	51739.8
pmp000115	419.134	404.1	418.126	C21H22O9	[M+H]+	Monohydroxy-hexamethoxyflavone	Flavonoids	Flavones	-	2	122829	135730	109627	38577.2	95772.4	111155	91273.1	87448	109839	67876.4	67189	38471.8	203254	188018	79866.7	29558	68717.5	61914	119930	76346.4	59400.7	37229.7	55374.4	101622	96635.1	82490	62804.3	32375.1	41462	29545.5	57736.1	71354.1	108812	70066.7	102223	133701	46283	75636	61135.2
MWSHY0064	625.174	317.065	624.169	C28H32O16	[M+H]+	Isorhamnetin-3-O-neohesperidoside*	Flavonoids	Flavonols	55033-90-4	3	4.43791e+07	4.65873e+07	5.4687e+07	4.72202e+07	50139528	4.01958e+07	3.43867e+07	3.77843e+07	4.77585e+07	3.499e+07	4.01911e+07	3.09441e+07	3.45595e+07	4.49546e+07	4.05496e+07	3.25401e+07	4.25297e+07	3.56606e+07	3.49243e+07	3.44311e+07	3.43225e+07	3.34394e+07	3.51841e+07	3.20668e+07	3.38031e+07	3.40396e+07	3.68107e+07	3.81575e+07	3.77225e+07	2.89639e+07	3.26296e+07	35712567	4.09573e+07	3.29716e+07	3.57436e+07	32668880	3.01299e+07	3.26336e+07	3.15748e+07
pmp000593	595.166	287.055	594.159	C27H30O15	[M+H]+	Luteolin-7-O-rutinoside*	Flavonoids	Flavones	3563-98-2	1	5.64794e+06	8.99602e+06	5.20412e+06	5.52584e+06	9.84944e+06	4.83266e+06	4.38084e+06	6.69159e+06	4.14589e+06	4.63401e+06	5.30473e+06	4.86232e+06	4.49716e+06	7.69176e+06	3.38422e+06	4.1208e+06	8.28629e+06	4.69408e+06	4.03993e+06	4.51355e+06	2.88811e+06	5.97936e+06	5.26202e+06	6.42656e+06	4.60902e+06	6.42441e+06	2.81253e+06	5.14611e+06	3.75607e+06	4.87456e+06	4.47195e+06	5.78073e+06	4.10455e+06	4.76316e+06	3.59655e+06	3.07114e+06	3.95347e+06	4.20158e+06	2.92185e+06
MWSHY0080	595.166	287.058	594.159	C27H30O15	[M+H]+	Luteolin-7-O-neohesperidoside (Lonicerin)*	Flavonoids	Flavones	25694-72-8	1	5.64794e+06	8.99602e+06	5.20412e+06	5.52584e+06	9.84944e+06	4.83266e+06	4.38084e+06	6.69159e+06	4.14589e+06	4.63401e+06	5.30473e+06	4.86232e+06	4.49716e+06	7.69176e+06	3.38422e+06	4.1208e+06	8.28629e+06	4.69408e+06	4.03993e+06	4.51355e+06	2.88811e+06	5.97936e+06	5.26202e+06	6.42656e+06	4.60902e+06	6.42441e+06	2.81253e+06	5.14611e+06	3.75607e+06	4.87456e+06	4.47195e+06	5.78073e+06	4.10455e+06	4.76316e+06	3.59655e+06	3.07114e+06	3.95347e+06	4.20158e+06	2.92185e+06
Lsmp121622	249.113	193.049	248.105	C14H16O4	[M+H]+	Evodinnol	Others	Others	529-70-4	3	73716.4	66984.9	63507.5	56571.1	55160.7	60720.6	62381.4	59949.2	70270.1	76135.8	67361.4	53381	58155.9	52433.3	63948.8	63840.1	65741.8	71242.7	64242.8	62768.8	67206.5	67506.4	61645.3	54411.2	64804.2	56766.2	56956.5	69036.6	55733	49832.3	57308.3	72569.1	66271.6	52191.6	61880.7	56042.9	65303.9	58706	56943.6
pmb0711	611.161	303.05	610.153	C27H30O16	[M+H]+	Quercetin-7-O-rutinoside*	Flavonoids	Flavonols	147714-62-3	1	2.15628e+07	2.58023e+07	2.16045e+07	2.09966e+07	2.47634e+07	1.85263e+07	1.32535e+07	2.02998e+07	1.72056e+07	1.42343e+07	1.54918e+07	1.5556e+07	1.55756e+07	2.19184e+07	1.51728e+07	1.36636e+07	2.38443e+07	1.51619e+07	1.85367e+07	2.12878e+07	1.55477e+07	1.59153e+07	1.81542e+07	1.93033e+07	1.67135e+07	1.92656e+07	1.83345e+07	1.57627e+07	1.71541e+07	1.72457e+07	1.44002e+07	2.0879e+07	2.05137e+07	1.31563e+07	1.45581e+07	1.50832e+07	1.89978e+07	1.80102e+07	1.95992e+07
pme1474	298.097	136.062	297.09	C11H15N5O3S	[M+H]+	5'-Deoxy-5'-(methylthio)adenosine	Nucleotides and derivatives	Nucleotides and derivatives	2457-80-9	1	5.54753e+06	4.97964e+06	4.99611e+06	6.40294e+06	7.17267e+06	7.61972e+06	5.9937e+06	5.89685e+06	5.63298e+06	6.56527e+06	6.14075e+06	6.6619e+06	5.83214e+06	6.66606e+06	5.65459e+06	6.25016e+06	6.40399e+06	5.89118e+06	6.56763e+06	6.44501e+06	6.32564e+06	5.14534e+06	7.86745e+06	6.11195e+06	4.61628e+06	6.20502e+06	5.49534e+06	5.40397e+06	5.88455e+06	6.74933e+06	7.69134e+06	7.24487e+06	7.20056e+06	7.02082e+06	8.21532e+06	7.50627e+06	6.36536e+06	5.68256e+06	5.15404e+06
mws0344	165.041	75.0091	166.048	C5H10O6	[M-H]-	D-Xylonic acid	Others	Saccharides	526-91-0	1	2.0778e+06	1.9863e+06	2.12455e+06	1.51763e+06	1.9576e+06	1.97152e+06	1.68657e+06	2.12333e+06	1.52747e+06	1.59737e+06	1.26439e+06	1.58231e+06	1.51342e+06	1.74219e+06	1.26542e+06	1.28745e+06	1.33604e+06	1.44182e+06	1.2683e+06	1.38024e+06	1.39017e+06	1.68164e+06	1.40442e+06	1.46392e+06	1.48722e+06	1.58659e+06	1.42738e+06	1.56586e+06	1.21842e+06	1.4278e+06	1.51772e+06	1.69241e+06	1.52854e+06	1.66341e+06	1.39051e+06	1.60259e+06	1.56613e+06	1.51697e+06	1.56147e+06
pmp000128	653.171	347.1	652.164	C29H32O17	[M+H]+	Limocitrin-3-O-(3-hydroxy-3-methylglutarate)glucoside*	Flavonoids	Flavonols	-	2	1.91489e+06	1.99818e+06	2.48941e+06	633777	1.92055e+06	868807	983787	941365	1.72479e+06	428798	960588	552374	1.09342e+06	1.41093e+06	1.30568e+06	353335	1.07323e+06	576454	1.2215e+06	1.38239e+06	1.26182e+06	316109	529727	434723	487134	784261	1.26032e+06	363134	553824	637591	1.00761e+06	806344	1.91481e+06	318489	1.00429e+06	525035	500803	832940	1.51185e+06
Zmcn003728	609.147	285.041	610.153	C27H30O16	[M-H]-	Kaempferol-3,7-O-diglucoside	Flavonoids	Flavonols	25615-14-9	2	1256.51	2524.52	4589.95	1237.7	1679.86	845.208	2943.4	6855.48	32441.6	3385.09	5137.13	7142.47	58227.5	74229.7	23158.3	3301.55	12131.1	7154.76	13468.3	195950	146055	5066.53	5405.74	5910.74	42127.6	140267	773275	16512.4	116588	5005	335803	654020	1.28924e+06	160451	173351	170733	213450	829894	2.16958e+06
mws1290	593.13	285.041	594.137	C30H26O13	[M-H]-	Kaempferol-3-O-(6''-p-Coumaroyl)glucoside (Tiliroside)	Flavonoids	Flavonols	20316-62-5	2	2.4576e+07	3.34891e+07	2.87141e+07	2.62584e+07	3.98115e+07	3.14764e+07	1.80055e+07	5.0692e+07	2.0308e+07	2.31684e+07	2.91852e+07	2.45559e+07	2.49978e+07	4.15331e+07	1.54806e+07	3.02003e+07	4.45913e+07	2.94229e+07	1.29322e+07	1.91237e+07	1.6702e+07	2.38143e+07	2.05106e+07	2.57958e+07	1.34613e+07	2.64979e+07	1.03788e+07	2.04738e+07	1.30193e+07	1.6257e+07	1.67355e+07	2.15445e+07	2.2485e+07	2.11595e+07	1.71765e+07	1.85078e+07	8.9767e+06	1.86576e+07	1.26223e+07
pme0008	176.103	113.071	175.096	C6H13N3O3	[M+H]+	L-Citrulline	Amino acids and derivatives	Amino acids and derivatives	372-75-8	3	178475	145083	137325	272470	209588	211116	355719	314897	418614	329845	397426	251311	310914	302184	293788	368203	388679	333982	364285	357224	340657	396476	426434	285711	370558	394418	432287	346563	459104	394540	408976	305367	347262	416417	586004	419927	379112	344871	413699
mws0219	132.03	88.0404	133.037	C4H7NO4	[M-H]-	L-Aspartic Acid	Amino acids and derivatives	Amino acids and derivatives	56-84-8	1	1.61045e+07	1.57609e+07	1.57074e+07	1.79797e+07	1.54925e+07	1.81618e+07	1.09218e+07	8.85219e+06	1.10244e+07	9.82632e+06	1.17807e+07	1.15522e+07	7.74441e+06	6.56577e+06	9.8171e+06	6.53928e+06	7.00061e+06	7.85083e+06	6.1351e+06	5.11191e+06	6.90908e+06	6.0322e+06	7.02022e+06	5.61943e+06	5.04891e+06	4.79097e+06	7.29525e+06	4.2022e+06	5.43241e+06	4.63106e+06	3.35679e+06	3.76817e+06	4.51781e+06	3.43775e+06	4.24533e+06	3.5612e+06	2.88042e+06	2.3453e+06	3.1778e+06
Lmsp003161	757.219	287.056	756.211	C33H40O20	[M+H]+	Kaempferol-3-O-sophoroside-7-O-rhamnoside*	Flavonoids	Flavonols	-	2	1.17496e+06	1.71737e+06	1.37856e+06	1.31191e+06	2.23446e+06	1.08807e+06	905092	1.64135e+06	929875	1.4798e+06	1.31983e+06	1.25236e+06	1.183e+06	2.06233e+06	976330	1.3316e+06	2.08123e+06	1.31916e+06	953481	1.08444e+06	592812	1.4948e+06	1.60304e+06	1.63097e+06	1.50628e+06	1.35125e+06	925067	1.87108e+06	1.13468e+06	1.50454e+06	1.32676e+06	1.1657e+06	1.05219e+06	1.49119e+06	1.01547e+06	1.06141e+06	959661	1.09654e+06	723728
Wagp006119	681.2	375.107	680.195	C31H36O17	[M+H]+	Araneosol 5-[6''-(3-Hydroxy-3-Methylglutaryl)Glucoside]	Flavonoids	Flavones	-	3	525587	478836	873118	190349	685520	329830	267011	204255	501809	149997	439985	219618	281244	369999	434918	124480	381226	186098	394059	397879	382814	156132	189816	158911	163267	182904	388870	139715	158276	227603	305801	206574	370054	170693	460966	261766	196985	279300	370963
Lmhp008337	426.262	285.242	425.254	C19H40NO7P	[M+H]+	LysoPE 14:0(2n isomer)*	Lipids	LPE	-	1	86944.1	81711.8	69907.1	56813.8	70653.3	72450.5	71469.7	76993.6	75523.8	67343	53036.3	67136.7	70290.4	72380.2	68035.9	98181.2	103152	84094.6	64132	65627.7	64204.4	122866	114520	128228	75278.3	85886	100380	140655	120321	127386	81602.1	86057.6	88371.7	84782.6	73848.1	90202.8	93377.4	96302.3	75621.2
pmp001080	609.181	301.073	608.174	C28H32O15	[M+H]+	Diosmetin-7-O-Neohesperidoside (Neodiosmin)	Flavonoids	Flavones	38665-01-9	1	1.13996e+06	772215	532909	1.31624e+06	749783	1.17897e+06	1.06628e+06	463761	1.18147e+06	1.38567e+06	1.43104e+06	901093	1.66149e+06	2.30433e+06	1.40624e+06	1.09695e+06	1.82294e+06	1.33843e+06	958589	865682	857365	1.00756e+06	1.05622e+06	707666	656112	797479	734963	804400	1.0358e+06	987905	1.24106e+06	874399	1.76517e+06	1.50626e+06	2.16258e+06	1.44976e+06	709406	671080	748008
Lmyp004318	595.145	287.056	594.137	C30H26O13	[M+H]+	Kaempferol-3-O-(6''-p-Coumaroyl)galactoside*	Flavonoids	Flavonols	-	3	1.25988e+06	1.66718e+06	1.87145e+06	1.40694e+06	2.55208e+06	1.86717e+06	1.01409e+06	2.91337e+06	1.10539e+06	1.44599e+06	1.68823e+06	1.50294e+06	1.51429e+06	2.29285e+06	1.04395e+06	1.88623e+06	2.54426e+06	1.75999e+06	952444	1.27405e+06	1.06115e+06	1.70515e+06	1.29743e+06	1.67585e+06	932760	1.88307e+06	750885	1.50928e+06	945453	1.01482e+06	1.32593e+06	1.70763e+06	1.58537e+06	1.59493e+06	1.24069e+06	1.19509e+06	769076	1.56798e+06	959979
pme2914	161.046	99.0501	162.053	C6H10O5	[M-H]-	3-Hydroxy-3-methylpentane-1,5-dioic acid	Amino acids and derivatives	Amino acids and derivatives	503-49-1	1	212211	199075	237233	165941	195198	237573	268487	393349	256812	244847	207230	233271	279899	322558	262033	241670	347812	236641	333645	338561	284445	291426	328797	273909	405295	492052	410934	332346	396383	367120	442324	437335	409045	467044	474556	443542	458671	424133	438741
Zajp000573	144.101	84.0805	143.095	C7H13NO2	[M+H]+	N-(4-oxopentyl)-acetamide	Alkaloids	Alkaloids	-	1	1.44974e+07	1.49666e+07	13210721	1.49373e+07	1.4568e+07	1.43272e+07	14485978	1.36574e+07	1.30909e+07	1.44432e+07	1.45414e+07	1.47252e+07	1.37623e+07	1.32858e+07	1.33773e+07	1.35906e+07	1.42357e+07	1.3306e+07	1.37578e+07	1.30095e+07	1.31867e+07	1.33433e+07	1.32577e+07	1.35821e+07	1.23521e+07	1.28328e+07	1.30031e+07	1.31645e+07	1.35309e+07	1.3688e+07	1.22814e+07	1.38004e+07	1.32799e+07	1.28306e+07	1.36858e+07	1.32256e+07	1.30248e+07	1.19601e+07	1.15842e+07
MWS2430	241.218	241.211	242.225	C15H30O2	[M-H]-	13-methylmyristic acid	Lipids	Free fatty acids	2485-71-4	1	70097.7	60757.3	61602.2	56120	57112.6	53389.7	58300	58500.6	63534.8	47661.2	61547.9	50161.5	48032.7	52135.5	56154.9	59436.7	67108.7	51101.8	57533.3	55779.4	60959.8	51216.2	52761.5	66792	55652.7	184248	59638.2	62545.3	48530.9	55989.8	58753	175678	49346.1	45889.5	48052	50024.1	56957.5	62581.4	50545.6
pmf0139	179.056	59.0139	180.063	C6H12O6	[M-H]-	D-Galactose	Others	Saccharides	59-23-4	3	954633	943330	942463	805405	978834	884397	1.11693e+06	1.25325e+06	1.06776e+06	1.27448e+06	995046	1.15415e+06	1.23454e+06	1.36065e+06	1.3079e+06	1.52309e+06	1.03938e+06	1.42746e+06	1.35017e+06	1.41529e+06	1.36023e+06	1.24082e+06	1.02448e+06	1.41397e+06	1.63852e+06	1.46966e+06	1.38e+06	1.57579e+06	1.159e+06	1.1746e+06	1.62253e+06	1.44264e+06	1.5009e+06	1.51459e+06	1.15332e+06	1.39433e+06	1.54406e+06	1.58453e+06	1.44567e+06
Wagp005336	683.181	377.087	682.174	C30H34O18	[M+H]+	Limocitrol 5-[6''-(3-Hydroxy-3-Methylglutaryl)Glucoside]	Flavonoids	Flavones	-	3	1.13829e+06	1.12812e+06	1.49949e+06	176827	817683	380464	563266	601290	897440	152875	456689	123654	702739	731972	682925	58961	543873	184403	511696	752083	777865	116215	185874	114213	134217	335529	638153	77417.4	113920	220323	512057	202541	1.20502e+06	54451.3	577659	137943	134217	297083	694163
Wagp005934	551.175	389.124	550.169	C26H30O13	[M+H]+	Hydroxyauranetin 5-O-Glucoside	Flavonoids	Flavones	-	2	403504	252536	397215	45590.9	205429	127915	142665	332208	274099	163511	140416	116560	373295	270989	186246	69192.3	506514	104202	170481	240207	182591	87906.8	230854	94231.5	41318.3	123134	131957	60793.9	65465.6	76306.3	130614	128713	334496	46759.7	119777	129835	75826.2	141696	203331
Wagp009522	291.122	219.065	290.115	C16H18O5	[M+H]+	Toddanone	Lignans and Coumarins	Coumarins	77636-08-9	1	1.09159e+06	579768	1.67397e+06	194831	1.01106e+06	564574	1.10391e+06	404168	1.07551e+06	78583.3	375699	395071	469206	655618	511446	9	155637	81341.7	540690	456862	1.3163e+06	38315.5	61169.5	128265	130024	416920	533462	75563.4	43418.8	199332	728031	129525	1.5593e+06	97475.2	290360	370489	57073.3	383317	1.0269e+06
Hmsp000364	144.098	98.09	143.095	C7H13NO2	[M+H]+	L-Cyclopentylglycine	Amino acids and derivatives	Amino acids and derivatives	2521-84-8	2	2.08581e+07	2.28393e+07	1.9143e+07	2.19063e+07	2.09633e+07	2.06696e+07	2.02405e+07	2.06974e+07	1.93355e+07	2.18163e+07	2.10735e+07	2.20439e+07	1.91312e+07	2.0008e+07	1.91106e+07	1.99914e+07	2.17982e+07	1.88498e+07	2.01329e+07	1.83261e+07	1.79709e+07	1.97555e+07	2.12976e+07	2.0413e+07	1.90603e+07	1.91823e+07	1.88249e+07	1.83713e+07	1.96277e+07	2.07165e+07	1.76511e+07	1.94614e+07	1.86566e+07	1.77799e+07	1.93839e+07	2.0134e+07	1.84155e+07	1.73367e+07	1.7689e+07
mws1474	345.097	284.071	344.09	C18H16O7	[M+H]+	5,7-Dihydroxy-3',4',5'-trimethoxyflavone	Flavonoids	Flavones	18103-42-9	3	42326.9	38649.5	23842.8	26294.9	22936.4	58931.7	37690.7	33514.3	33929.1	33333.4	24270	24673.7	83307	78218.7	57395.2	48114.2	48105.6	64243.8	73664.7	44738.6	26391.1	32678.6	30510.2	57262.5	77402.7	65410.4	42777.3	17936	23502.7	27482.9	43734	70579.7	39636.1	49544.1	65889.8	128841	50095.3	60430.5	24969.2
NK10251888	203.15	70.0653	202.143	C8H18N4O2	[M+H]+	NG,NG-Dimethyl-L-arginine	Amino acids and derivatives	Amino acids and derivatives	30315-93-6	3	56019.4	51921.4	55485.9	58726.5	40127.4	44895.6	54752.8	41406.9	59804.5	49734.3	43410.5	41327.8	42909	44497.6	57150.4	40517	53175	41815.3	61578.9	42909	38233.1	51147.3	47890.3	34169.9	39911	36163.4	56676.3	53552.8	44760.8	36600.4	58318.7	53847.1	72736	51205.4	51633.7	52044.9	42900	45047.1	51998.6
pme0230	268.104	136.062	267.097	C10H13N5O4	[M+H]+	Adenosine	Nucleotides and derivatives	Nucleotides and derivatives	58-61-7	1	954836	958866	993789	948772	1.00306e+06	1.1341e+06	1.07983e+06	1.25746e+06	1.11672e+06	1.0874e+06	1.05746e+06	1.28189e+06	958036	968961	815646	1.96189e+06	2.28796e+06	2.11246e+06	1.2332e+06	1.04601e+06	997937	1.53205e+06	1.66289e+06	1.91388e+06	1.68367e+06	1.54137e+06	1.39891e+06	1.9069e+06	1.84066e+06	2.44219e+06	1.16602e+06	1.26358e+06	1.26213e+06	1.16665e+06	1.1678e+06	1.24751e+06	1.48281e+06	1.49762e+06	1.30167e+06
Lmsn002815	593.151	285.041	594.159	C27H30O15	[M-H]-	Kaempferol-3-O-rutinoside(Nicotiflorin)	Flavonoids	Flavonols	17650-84-9	3	809998	1.09672e+06	735532	875892	1.16819e+06	691747	567634	983466	577735	641927	809016	714575	587176	1.21551e+06	414424	658090	1.21021e+06	786653	481726	629683	478997	777527	870467	891373	575475	833074	461445	718391	644214	838900	631608	799557	549941	720074	604029	463121	613920	664567	433109
mws0282	203.083	116.051	204.09	C11H12N2O2	[M-H]-	L-Tryptophan	Amino acids and derivatives	Amino acids and derivatives	73-22-3	1	2.4936e+06	2.36026e+06	3.68163e+06	4.07802e+06	3.76299e+06	4.19423e+06	1.46254e+06	1.70235e+06	1.84736e+06	1.55296e+06	1.72135e+06	1.91258e+06	1.0478e+06	1.05742e+06	1.21908e+06	1.72932e+06	1.27606e+06	1.29281e+06	1.13099e+06	1.11143e+06	1.67921e+06	1.46671e+06	1.59217e+06	1.56435e+06	575436	785915	951391	965458	954085	1.36227e+06	1.13246e+06	1.08334e+06	1.43795e+06	1.34066e+06	1.51724e+06	1.69278e+06	1.17266e+06	866611	920245
mws0749	137.024	93.0346	138.032	C7H6O3	[M-H]-	4-Hydroxybenzoic acid	Phenolic acids	Phenolic acids	99-96-7	3	68753.8	72876.3	105523	98178.9	104760	207849	134556	203049	141752	45676.2	74229.3	104991	66184.5	70552.9	47563.3	71624.7	99261.6	80032.8	78896.4	86373.3	103938	90461.8	48504.4	72536.4	58425.3	64772.1	112243	77488.2	35791	74564.5	117574	101529	106436	62955.1	69063.3	88375.9	104521	77011.1	108213
HJAP120	625.166	317.066	624.169	C28H32O16	[M+H]+	Rhamnetin-3-O-Rutinoside*	Flavonoids	Flavonols	-	3	4.53464e+07	4.69471e+07	5.3597e+07	4.71188e+07	5.18906e+07	3.6033e+07	3.45201e+07	3.89601e+07	4.44427e+07	3.72922e+07	4.31931e+07	3.08884e+07	3.61137e+07	4.65637e+07	4.12529e+07	3.06066e+07	3.91964e+07	3.54429e+07	3.37733e+07	3.17948e+07	3.3892e+07	3.45299e+07	3.72371e+07	3.34468e+07	3.38626e+07	3.72076e+07	3.64396e+07	3.97741e+07	3.47251e+07	3.15996e+07	3.12096e+07	3.56732e+07	4.04737e+07	3.35793e+07	4.04395e+07	2.97614e+07	3.06772e+07	3.02255e+07	3.20109e+07
mws0914	271.061	151.003	272.068	C15H12O5	[M-H]-	3,5,7-Trihydroxyflavanone (Pinobanksin)*	Flavonoids	Flavanonols	548-82-3	1	7248.73	7576.58	283128	240524	404622	564507	286119	691113	348781	7127.35	8373.61	5846.72	22413.1	46370	16477.6	7554.94	15614.2	6283.68	18160.2	55559.4	38955.2	15376.6	22007.5	17145.3	38820.6	57668.3	335535	34087.9	89339.7	21825.2	96718.9	229839	387964	49182.3	64052.6	65969.1	62789.4	252440	493481
Lmcn006192	593.187	285.075	594.195	C28H34O14	[M-H]-	Didymin (Isosakuranetin-7-O-rutinoside)	Flavonoids	Flavanones	14259-47-3	1	3.03263e+07	4.29406e+07	3.53958e+07	3.01285e+07	4.90067e+07	3.92034e+07	2.19466e+07	5.54528e+07	2.24712e+07	2.82553e+07	3.47816e+07	3.02517e+07	2.95908e+07	4.18907e+07	1.83204e+07	3.53785e+07	4.99774e+07	3.68658e+07	1.80312e+07	2.54165e+07	1.89041e+07	2.88649e+07	24886100	3.08328e+07	1.48673e+07	3.14552e+07	1.44321e+07	2.66426e+07	1.64422e+07	2.08395e+07	2.06876e+07	2.62157e+07	2.60998e+07	2.56823e+07	2.06572e+07	1.9819e+07	1.10097e+07	2.39778e+07	1.66271e+07
Cmpp007452	261.112	189.055	260.105	C15H16O4	[M+H]+	Auraptenol	Lignans and Coumarins	Coumarins	1221-43-8	1	1.08113e+06	621511	5.06314e+06	3.9779e+06	8.03312e+06	1.3005e+07	3.57619e+06	1.25904e+07	6.9061e+06	149494	838876	301988	403424	603632	958027	31241.1	112122	62933.1	802173	379279	3.17348e+06	68479.3	128931	186637	180861	897810	888543	65220.2	47482.2	357200	624653	142377	2.71904e+06	91613.5	200861	614110	93437.2	335354	1.79705e+06
HJN079	563.18	255.066	564.184	C27H32O13	[M-H]-	Pinocembrin-7-O-rutinoside	Flavonoids	Flavanones	118985-31-2	2	1.92165e+06	2.19428e+06	2.26533e+06	1.65267e+06	2.33815e+06	2.44744e+06	1.41906e+06	2.49e+06	1.67692e+06	1.47254e+06	1.55484e+06	1.66897e+06	1.74858e+06	2.23809e+06	1.41909e+06	1.78385e+06	2.03231e+06	1.86377e+06	1.46372e+06	1.9899e+06	1.26124e+06	1.53489e+06	1.34745e+06	1.76316e+06	1.44986e+06	1.80897e+06	2.50463e+06	1.22971e+06	1.08998e+06	1.35454e+06	1.49669e+06	3.21242e+06	4.73876e+06	1.33161e+06	1.27585e+06	1.77264e+06	1.21815e+06	2.56354e+06	5.3886e+06
HJAP057	315.093	282.055	314.079	C17H14O6	[M+H]+	Dihydroxy-dimethoxyflavone*	Flavonoids	Flavones	-	1	60698.3	51229.1	28960.6	28693.3	29948	85958	85702.4	41143.2	43587.8	68363.3	34047.1	44438.8	123861	80287.4	75362.6	69882.2	68692.3	99812.2	122767	46098	52525.3	72130.7	54938.9	83172.4	196008	78490.1	51989.8	27797.7	37466	31337.4	67552.3	112817	45956	43582	64347.6	193101	78977.7	95990.7	30352.4
Zmjp000182	189.134	70.0652	188.127	C7H16N4O2	[M+H]+	N-Monomethyl-L-arginine*	Amino acids and derivatives	Amino acids and derivatives	17035-90-4	2	260699	205376	211745	321713	226444	265445	466997	341948	516572	383160	482783	305672	392179	318373	387351	368622	392686	364479	417165	366522	454953	397213	460440	334629	396024	334513	496265	322793	483362	436185	407824	358197	415867	438148	555844	428269	351402	362056	444151
Zmyn004449	309.208	171.103	310.214	C18H30O4	[M-H]-	9-Hydroxy-12-oxo-10(E),15(Z)-octadecadienoic acid	Lipids	Free fatty acids	-	1	11531.9	14390.1	12704.3	7953.11	12010.2	9847.5	14064.7	16911.3	14077.7	8784.81	11873.1	11379.9	11849.5	14243.2	11697.8	12423.8	16879.5	14752.2	12747.7	14014.5	12570.9	15350.4	20975	16944.1	18209.5	23178.5	18443.6	22828.8	26057.6	27162.5	13256	12044.6	9706.02	10086.9	15335	11222.3	11885.1	12678.6	10299.8
pmp000006	345.097	330.073	344.09	C18H16O7	[M+H]+	Eupatilin (5,7-Dihydroxy-3',4',6-Trimethoxyflavone)*	Flavonoids	Flavones	22368-21-4	3	57546.4	39154.2	33800	30297.5	46506.8	91400.5	76461.1	56922.3	54770.4	66714.1	41038.3	38484.7	121429	134438	89071.6	71657.9	80731.6	86151.7	113079	63398.1	50876.1	52712.6	43686	69589.6	198648	85663.3	57847.5	22738.9	29186	24571.2	58011.7	97864.6	60139	41355.6	57559.8	136123	48848.2	89679.5	41873.5
mws0473	131.035	87.0452	132.042	C5H8O4	[M-H]-	2-Methylsuccinic acid*	Organic acids	Organic acids	498-21-5	1	169768	182330	125629	179762	220753	175359	197539	197276	156435	235360	230155	197025	227622	177010	142417	184091	238552	195505	232927	210757	214196	232405	241458	201992	210585	220203	173828	216961	211633	216447	208497	233994	183414	216748	233315	226123	182639	177290	155399
Lmmn000806	131.035	87.0459	132.042	C5H8O4	[M-H]-	Dimethylmalonic acid*	Organic acids	Organic acids	595-46-0	1	169768	182330	125629	179762	220753	175359	197539	197276	156435	235360	230155	197025	227622	177010	142417	184091	238552	195505	232927	210757	214196	232405	241458	201992	210585	220203	173828	216961	211633	216447	208497	233994	183414	216748	233315	226123	182639	177290	155399
Lmmn002164	131.035	87.0452	132.042	C5H8O4	[M-H]-	Monomethyl succinate	Organic acids	Organic acids	3878-55-5	1	169768	182330	125629	179762	220753	175359	197539	197276	156435	235360	230155	197025	227622	177010	142417	184091	238552	195505	232927	210757	214196	232405	241458	201992	210585	220203	173828	216961	211633	216447	208497	233994	183414	216748	233315	226123	182639	177290	155399
Zamn00402	179.056	59.0139	180.063	C6H12O6	[M-H]-	sorbose	Others	Saccharides	3615-56-3	1	838452	834083	899890	720760	800963	778690	907730	1.04198e+06	993298	975367	799063	1.09005e+06	1.07622e+06	1.01497e+06	1.15038e+06	1.33838e+06	993604	1.22574e+06	1.21537e+06	1.1282e+06	1.15571e+06	1.14194e+06	982203	1.19202e+06	1.34378e+06	1.16293e+06	1.27608e+06	1.23543e+06	1.0774e+06	1.0625e+06	1.29415e+06	1.21145e+06	1.15584e+06	1.22828e+06	1.13412e+06	1.23179e+06	1.14328e+06	1.29173e+06	1.1604e+06
pmn001694	329.233	229.146	330.241	C18H34O5	[M-H]-	9,10,13-Trihydroxy-11-Octadecenoic Acid	Lipids	Free fatty acids	29907-57-1	1	20744.6	12412.8	38132.5	35183.1	57458.2	88181.5	34455.5	73705.8	37937.9	24840.7	19273.2	20728.8	17376.8	38151.4	26947.8	32527.4	39425.6	26898.8	25620.6	22160.7	24318.3	26126.1	26976	32459.6	24857.1	32672	27311.6	34070.5	36533.8	38399.3	29096.9	31891.7	13372.8	18974.1	15841.6	25258.8	25004.7	27379.8	33167.6
Lmbn001288	131.035	87.0443	132.042	C5H8O4	[M-H]-	2-Hydroxy-2-methyl-3-oxobutanoic acid	Organic acids	Organic acids	71698-08-3	1	155928	204736	168745	203731	250980	178894	232972	240569	194064	276279	237392	229861	253820	258534	187360	226869	272744	239872	242790	218433	245065	259040	293663	261469	205821	244084	197586	236333	260572	256478	257565	243128	211973	230870	250218	264190	198764	242542	195496
mws4170	179.056	59.0139	180.063	C6H12O6	[M-H]-	D-Glucose	Others	Saccharides	50-99-7	1	839550	955889	916658	694952	842140	805778	833347	1.10705e+06	956667	952713	901464	931593	1.03222e+06	1.02596e+06	1.11317e+06	1.34546e+06	873741	1.19706e+06	1.16654e+06	1.16702e+06	1.1669e+06	1.08323e+06	894512	1.23538e+06	1.25555e+06	1.36102e+06	1.22855e+06	1.1948e+06	1.06711e+06	1.0134e+06	1.32112e+06	1.37641e+06	1.21829e+06	1.22496e+06	987484	1.31463e+06	1.31752e+06	1.26761e+06	1.29895e+06
Lmsp004670	595.166	287.057	594.159	C27H30O15	[M+H]+	Kaempferol-3-O-glucoside-7-O-rhamnoside*	Flavonoids	Flavonols	2392-95-2	1	4.85308e+06	7.4119e+06	5.22102e+06	6.24068e+06	8.76021e+06	3.7372e+06	4.11761e+06	6.53121e+06	3.60128e+06	4.09169e+06	5.67404e+06	4.99085e+06	3.82264e+06	6.99828e+06	3.34886e+06	3.68533e+06	6.70198e+06	5.69319e+06	3.23716e+06	3.6847e+06	2.9328e+06	4.38432e+06	4.44614e+06	6.67647e+06	6.05362e+06	5.34456e+06	3.71948e+06	5.22217e+06	4.54227e+06	5.6555e+06	4.10312e+06	5.31765e+06	4.48057e+06	5.00818e+06	4.13108e+06	2.81414e+06	3.89765e+06	4.26341e+06	3.39145e+06
mws0277	191.056	85.0296	192.063	C7H12O6	[M-H]-	Quinic Acid	Organic acids	Organic acids	77-95-2	1	1.02769e+08	9.47598e+07	1.04877e+08	1.06061e+08	1.01327e+08	1.12414e+08	9.66599e+07	88227732	9.22592e+07	9.75736e+07	1.00057e+08	9.17004e+07	9.0528e+07	9.00679e+07	9.11514e+07	9.72542e+07	8.56574e+07	9.75832e+07	8.90634e+07	7.9429e+07	8.75355e+07	8.89471e+07	8.42134e+07	8.9164e+07	8.82018e+07	8.23979e+07	8.52294e+07	8.76448e+07	8.23678e+07	8.67956e+07	8.40105e+07	7.70508e+07	8.33879e+07	8.01635e+07	7.88415e+07	7.34984e+07	7.90928e+07	8.32042e+07	7.58828e+07
Lmdp004892	535.108	287.055	534.101	C24H22O14	[M+H]+	Kaempferol-3-O-(6''-malonyl)galactoside*	Flavonoids	Flavonols	-	2	750329	731609	515066	738964	693480	851962	1.02639e+06	785469	882298	896348	1.09029e+06	1.02804e+06	893462	932483	785321	904571	1.03278e+06	1.01076e+06	614222	774803	788033	658093	784966	798010	516399	689019	1.38517e+06	590846	751274	844316	670668	648822	1.4466e+06	495577	736013	696708	480769	762204	1.79243e+06
pmp000587	535.108	287.05	534.101	C24H22O14	[M+H]+	Luteolin-7-O-(6''-malonyl)glucoside	Flavonoids	Flavones	-	2	750329	731609	515066	738964	693480	851962	1.02639e+06	785469	882298	896348	1.09029e+06	1.02804e+06	893462	932483	785321	904571	1.03278e+06	1.01076e+06	614222	774803	788033	658093	784966	798010	516399	689019	1.38517e+06	590846	751274	844316	670668	648822	1.4466e+06	495577	736013	696708	480769	762204	1.79243e+06
pmb0981	348.07	136.062	347.063	C10H14N5O7P	[M+H]+	Adenosine 5'-monophosphate	Nucleotides and derivatives	Nucleotides and derivatives	61-19-8	3	372346	306426	317875	465662	434269	463443	526844	414897	570167	502031	505407	409372	537264	627568	483316	789600	684889	633369	490672	523501	489913	589430	525011	453780	536966	550685	474676	521298	417678	482034	599557	659886	662671	705490	751421	696389	535886	470317	549069
Zmzn000113	146.047	102.056	147.053	C5H9NO4	[M-H]-	L-threo-3-Methylaspartate	Amino acids and derivatives	Amino acids and derivatives	6061-13-8	1	800745	772906	881889	808498	775276	854210	527617	592068	612480	625790	621010	693380	580569	565358	626896	347191	318691	406546	799636	740715	776160	735960	617251	806060	546276	491621	654209	646002	535081	656310	496076	528832	585984	622737	571561	598979	583745	414186	501215
Lmfp001509	317.087	153.021	316.079	C13H16O9	[M+H]+	1-O-Galloyl-rhamnose	Phenolic acids	Phenolic acids	-	3	81667.6	95510.8	99714.2	24452.9	82379.1	104428	92541.6	74087.1	81407	82518.7	74087.1	77046.4	73741.7	73383.6	99844.3	80070.4	65672	89070.2	71017.7	62141.1	63626.7	84975.9	84267.2	75150.3	58844.5	47737	70108.3	58008.7	63703.6	77319	10433.3	64328.7	56726.3	58527.9	65060.9	54080.3	48387.1	57630.2	39152.1
Zmpn003368	293.214	195.139	294.219	C18H30O3	[M-H]-	13S-Hydroxy-9Z,11E,15Z-octadecatrienoic acid	Lipids	Free fatty acids	87984-82-5	1	9057.44	8535.65	9804.63	9567.58	7683.93	12776.5	7602.97	5775.24	4300.88	5929.15	9312.01	8603.09	4842.05	15765.9	2721.78	1759.05	2062.58	2023.51	6841.23	5016.93	6880.99	5162.2	5258.01	5932.4	9108.76	9591.61	9035.28	5801.42	7331.99	5392.07	4326.26	6393.27	5422.75	4770.96	5896.13	6249.42	5270.03	5973.4	7669.05
mws0091	463.088	300.028	464.096	C21H20O12	[M-H]-	Quercetin-3-O-glucoside (Isoquercitrin)	Flavonoids	Flavonols	482-35-9	1	39287	53330	38412	23981	61011	23538.9	42460.6	82008.7	121992	37296.9	59053	19694	272651	237154	81132.5	44494	91988.6	37635	17354.9	356167	314824	41777.1	63903.2	45908.6	101039	270975	1.14544e+06	50899.7	254943	44651.5	346230	821800	1.62665e+06	173187	268854	229274	213244	676511	2.34949e+06
Zmzn000078	168.988	78.9583	169.998	C3H7O6P	[M-H]-	Dihydroxyacetone phosphate	Others	Saccharides	57-04-5	2	431587	466936	301467	325941	450242	402395	479052	518407	587975	568199	569406	417032	564979	604769	522032	379385	568331	395047	490455	449566	518595	496996	511478	413513	638524	796069	742386	500288	500506	533982	476535	694257	597054	590691	608582	618441	891688	640938	765790
mws0046	579.172	271.062	580.179	C27H32O14	[M-H]-	Naringenin-7-O-Neohesperidoside(Naringin)	Flavonoids	Flavanones	10236-47-2	2	1.05602e+06	1.57252e+06	1.45528e+06	1.48526e+06	1.8381e+06	1.49834e+06	839618	2.0644e+06	956620	1.17282e+06	1.29904e+06	1.08045e+06	1.07731e+06	1.52772e+06	586930	1.17364e+06	1.86859e+06	1.17325e+06	732797	1.22132e+06	729138	1.18894e+06	1.40523e+06	1.2321e+06	871517	1.52119e+06	835611	1.48357e+06	971988	1.13721e+06	1.07363e+06	1.47504e+06	1.11579e+06	1.32808e+06	997044	809079	842295	1.40077e+06	847666
pmp000117	433.149	403.109	432.142	C22H24O9	[M+H]+	3,5,6,7,8,3',4'-Heptamethoxyflavone	Flavonoids	Flavonols	1178-24-1	1	7.77406e+06	7.62679e+06	8.6204e+06	3.58488e+06	8.62072e+06	1.35004e+07	6.91471e+06	7.34613e+06	6.88227e+06	5.21148e+06	3.60419e+06	2.72083e+06	1.48239e+07	1.51326e+07	7.21735e+06	4.84523e+06	7.32625e+06	4.98769e+06	1.08782e+07	6.15491e+06	4.41594e+06	3.95422e+06	5.39675e+06	8.98083e+06	1.02842e+07	9.63453e+06	6.99783e+06	2.43444e+06	2.77754e+06	2.33835e+06	5.53255e+06	7.26638e+06	8.58606e+06	1.0818e+07	1.16599e+07	2.07064e+07	4.29479e+06	6.81137e+06	4.41082e+06
Lhhp120823	193.084	105.069	192.079	C11H12O3	[M+H]+	Eugenyl formate	Others	Others	-	1	1.27923e+06	1.58686e+06	1.15925e+06	2.19178e+06	1.61591e+06	1.63211e+06	1.14712e+06	1.80714e+06	1.21426e+06	1.31782e+06	1.22097e+06	1.0413e+06	968871	1.0826e+06	699711	1.02395e+06	1.07125e+06	1.30054e+06	611183	988916	642368	1.12157e+06	1.10631e+06	864807	643324	721976	727929	657537	715598	1.15906e+06	639575	791008	798156	898658	852279	786848	795347	669918	319781
mws0918	283.061	268.038	284.068	C16H12O5	[M-H]-	Prunetin (5,4'-Dihydroxy-7-methoxyisoflavone)	Flavonoids	Isoflavones	552-59-0	3	9	9	9	566.875	564.574	1301.4	1703.87	1835.6	2225.15	9	9	9	9876.97	11123.4	1708.72	908.424	1337.03	523.336	791.682	27204.8	15282.8	1214.24	718.853	9	9	5725.08	80550.2	9	9	9	7757.1	22006.4	296853	1258.87	4758.26	3047.11	2564.97	52417.5	274628
MWSmce083	207.072	133.033	208.074	C11H12O4	[M-H]-	Ferulic acid methyl ester	Phenolic acids	Phenolic acids	2309-07-1	1	70701.4	89102.2	83304.3	62451.2	81421.8	63658.5	65037.2	80802.7	61110.4	74792.6	53284.5	70664.9	64038.9	61589.7	67588.2	63796	57993.2	61767.6	55647.4	44053.3	54852	72250.4	57839.5	65422.4	51798.5	56620.1	49445.9	60322	47440.1	56170.3	52633.2	58829.8	51221.3	49227.2	43800.9	60922.6	55731.4	54876.2	40597.2
MWSHY0018	403.139	373.1	402.132	C21H22O8	[M+H]+	Nobiletin (5,6,7,8,3',4'-Hexamethoxyflavone)*	Flavonoids	Flavones	478-01-3	1	9.1429e+06	8.75264e+06	8.15441e+06	6.56103e+06	1.20881e+07	6.19933e+07	1.85549e+07	1.90182e+07	9.91717e+06	8.90293e+06	5.73052e+06	4.99829e+06	1.97322e+07	2.04083e+07	1.40271e+07	1.16608e+07	1.2073e+07	1.17178e+07	1.87119e+07	1.19008e+07	7.79526e+06	7.85269e+06	9.28069e+06	1.40447e+07	1.89916e+07	1.73427e+07	1.13762e+07	3.53504e+06	5.06143e+06	4.8434e+06	1.06715e+07	1.58164e+07	1.12826e+07	1.20998e+07	1.47666e+07	2.59411e+07	1.05618e+07	1.43428e+07	6.98145e+06
Lmjp002461	611.161	303.049	610.153	C27H30O16	[M+H]+	Quercetin-3-O-neohesperidoside*	Flavonoids	Flavonols	117611-67-3	1	2.44853e+07	2.53418e+07	2.45358e+07	2.22631e+07	2.56538e+07	1.74682e+07	1.55932e+07	2.12164e+07	1.93667e+07	1.384e+07	1.63967e+07	1.74815e+07	1.69539e+07	2.21638e+07	1.79414e+07	1.46631e+07	2.44061e+07	1.57553e+07	1.90619e+07	2.30553e+07	1.62591e+07	1.64672e+07	2.11677e+07	2.23979e+07	1.58486e+07	1.9846e+07	2.0564e+07	1.63129e+07	1.77014e+07	1.7782e+07	1.60236e+07	2.10353e+07	1.87344e+07	1.4531e+07	1.68479e+07	1.34612e+07	1.78848e+07	1.8954e+07	2.01536e+07
Lmsp004166	611.161	303.052	610.153	C27H30O16	[M+H]+	Quercetin-3-O-glucoside-7-O-rhamnoside*	Flavonoids	Flavonols	-	1	2.44853e+07	2.53418e+07	2.45358e+07	2.22631e+07	2.56538e+07	1.74682e+07	1.55932e+07	2.12164e+07	1.93667e+07	1.384e+07	1.63967e+07	1.74815e+07	1.69539e+07	2.21638e+07	1.79414e+07	1.46631e+07	2.44061e+07	1.57553e+07	1.90619e+07	2.30553e+07	1.62591e+07	1.64672e+07	2.11677e+07	2.23979e+07	1.58486e+07	1.9846e+07	2.0564e+07	1.63129e+07	1.77014e+07	1.7782e+07	1.60236e+07	2.10353e+07	1.87344e+07	1.4531e+07	1.68479e+07	1.34612e+07	1.78848e+07	1.8954e+07	2.01536e+07
ML10171848	147.03	85.0291	148.037	C5H8O5	[M-H]-	D-Arabinono-1,4-lactone	Others	Saccharides	2782-09-4	1	514577	109518	476793	550061	413663	532875	497942	408519	390726	437282	436017	392498	405868	311791	425896	433651	382365	412218	368308	353792	394562	337491	381241	290892	365251	381442	355114	312015	383205	361762	345981	299069	378678	330603	338964	309378	373226	357464	334580
pmd0136	524.371	184.073	523.364	C26H54NO7P	[M+H]+	LysoPC 18:0(2n isomer)	Lipids	LPC	-	1	396686	415977	384142	306477	341118	412957	399488	709399	845079	318947	345841	328471	539244	618226	562288	680276	750683	517758	612766	703016	629282	621111	759666	593422	761245	792472	1.00768e+06	1.12166e+06	1.05649e+06	913582	784462	697334	740012	523916	540330	538990	802958	991495	813970
pme0181	170.092	124.088	169.085	C7H11N3O2	[M+H]+	3-Methyl-L-Histidine	Amino acids and derivatives	Amino acids and derivatives	368-16-1	3	228472	208721	200152	195027	206285	163341	233533	225546	202996	191653	180649	160583	242936	203113	252717	153918	218190	186003	149687	178210	220459	162796	227313	147983	119041	179394	195067	175657	204069	189081	160776	159953	224461	152298	200540	155124	159723	184509	158996
Lmhn002573	399.09	205.04	400.101	C17H20O11	[M-H]-	Sinapoylglucuronic acid	Phenolic acids	Phenolic acids	-	1	1.60845e+07	1.7352e+07	1.78105e+07	2.04436e+07	1.73192e+07	1.96052e+07	1.60653e+07	1.46002e+07	1.40136e+07	1.78957e+07	1.47211e+07	1.83266e+07	1.54737e+07	1.5122e+07	1.30257e+07	1.65173e+07	1.27933e+07	1.70564e+07	1.48489e+07	1.29756e+07	1.23503e+07	1.64329e+07	1.48785e+07	1.73511e+07	1.32648e+07	1.55428e+07	1.33204e+07	1.53561e+07	1.4309e+07	1.48252e+07	1.41291e+07	1.55806e+07	1.43744e+07	1.5296e+07	1.21732e+07	1.44692e+07	1.51236e+07	1.45677e+07	1.18648e+07
pmf0381	563.141	353.087	564.148	C26H28O14	[M-H]-	Vicenin-3	Flavonoids	Flavones	59914-91-9	3	162168	258671	204648	198152	209188	172433	122484	226645	129174	150297	142964	184736	148448	220106	120033	165345	170046	175218	137632	131755	134230	162121	175218	147709	155375	165875	123747	181551	140586	158156	147163	185783	136509	143526	134230	136828	190549	162767	103275
pmp000411	565.155	433.1	564.148	C26H28O14	[M+H]+	Genistein-8-C-apiosyl(1→6)glucoside	Flavonoids	Isoflavones	-	3	1.74118e+07	2.77953e+07	2.37381e+07	3.03684e+07	2.86706e+07	2.26627e+07	1.49521e+07	2.70021e+07	1.89748e+07	1.9319e+07	2.01611e+07	2.15484e+07	1.67102e+07	2.70798e+07	1.4321e+07	2.19461e+07	1.84503e+07	2.58273e+07	1.50754e+07	1.76458e+07	1.73893e+07	1.96327e+07	2.23173e+07	2.07492e+07	1.87122e+07	2.36989e+07	1.77487e+07	2.5065e+07	2.13442e+07	1.91273e+07	1.76581e+07	2.30767e+07	1.94569e+07	1.99513e+07	1.44964e+07	1.71751e+07	1.7728e+07	2.43769e+07	1.52963e+07
Zmdp000292	189.135	70.0652	188.127	C7H16N4O2	[M+H]+	Arginine methyl ester*	Amino acids and derivatives	Amino acids and derivatives	-	2	459097	238293	218113	349718	419815	253904	464956	346626	545783	650239	474824	518576	335048	299668	443749	391197	460043	339033	405525	356576	438550	390845	527297	317576	335882	394010	531376	314871	475358	418260	385690	454328	466155	465357	553440	433050	339065	347928	456155
Lmbn000198	133.014	71.0139	134.022	C4H6O5	[M-H]-	3-Dehydro-L-Threonic Acid	Others	Saccharides	-	1	9.54386e+06	1.09767e+07	9.41314e+06	9.80684e+06	1.13686e+07	8.48938e+06	1.31467e+07	1.69387e+07	1.48633e+07	1.50367e+07	1.55261e+07	1.38028e+07	1.46519e+07	1.61924e+07	1.28687e+07	1.4563e+07	1.84846e+07	1.33337e+07	1.56008e+07	1.42287e+07	1.54751e+07	1.53688e+07	1.88329e+07	1.34294e+07	1.31187e+07	1.94444e+07	1.5383e+07	1.3698e+07	1.69569e+07	1.5712e+07	1.44258e+07	1.30588e+07	1.51566e+07	1.45107e+07	1.50384e+07	1.58148e+07	1.17398e+07	1.3989e+07	1.67307e+07
Zmyn004714	297.245	183.14	298.251	C18H34O3	[M-H]-	Ricinoleic acid	Lipids	Free fatty acids	141-22-0	3	7386.31	9174.55	9303.93	10691.8	8373.61	9818.42	9447.93	10030.2	9460.89	8997.4	9105.7	8835.73	10011	8648.47	9649.41	8560.9	9402.27	9166.47	9468.62	8658.52	9011.8	8663.16	11376.2	8138.23	9951.88	12684.2	9416.74	11528.1	10901.5	11827.8	10036.4	9738.29	6415.24	7891.69	9239.75	7111.89	6795.76	6890.01	8537.98
pmb0863	492.308	184.073	491.301	C24H46NO7P	[M+H]+	LysoPC 16:2(2n isomer)*	Lipids	LPC	-	1	504184	470280	407993	447195	443952	579605	718884	558494	816636	666837	788638	663886	722131	922539	652602	949071	1.49609e+06	1.07945e+06	795354	705808	800905	848873	1.063e+06	1.12518e+06	1.10119e+06	1.15486e+06	1.22555e+06	1.02473e+06	1.29615e+06	1.28111e+06	825349	941790	862462	648223	962654	803471	848684	1.10146e+06	871615
mws2608	222.097	84.0451	221.09	C8H15NO6	[M+H]+	N-Acetyl-D-galactosamine	Others	Saccharides	1811-31-0	3	2.23166e+06	2.4474e+06	2.28234e+06	2.49129e+06	2.35886e+06	2.3796e+06	2.2955e+06	2.43122e+06	2.398e+06	2.41971e+06	2.40604e+06	2.23488e+06	2.45027e+06	2.52759e+06	2.52982e+06	2.36579e+06	2.28774e+06	2.45995e+06	2.29925e+06	2.50555e+06	2.32827e+06	2.40964e+06	2.31399e+06	2.52435e+06	2.26796e+06	2.16224e+06	2.18118e+06	2.18674e+06	2.4446e+06	2.09442e+06	1.98157e+06	2.35933e+06	2.30868e+06	2.51217e+06	2.31927e+06	2.38267e+06	2.15577e+06	2.33137e+06	2.11347e+06
pmb0464	458.15	116.034	457.143	C16H27NO14	[M+H]+	L-Aspartic acid-O-diglucoside	Amino acids and derivatives	Amino acids and derivatives	-	3	1.49158e+07	1.05521e+07	1.22885e+07	1.04665e+07	1.00648e+07	1.39111e+07	2.41442e+07	2.37785e+07	3.2402e+07	1.57363e+07	1.87793e+07	1.84993e+07	3.03747e+07	3.17349e+07	2.55556e+07	2.69114e+07	2.55659e+07	2.31352e+07	3.8228e+07	3.62396e+07	3.52923e+07	3.16481e+07	2.47633e+07	2.47394e+07	4.17123e+07	4.10568e+07	4.43696e+07	2.6937e+07	3.00253e+07	3.47839e+07	4.62341e+07	4.06573e+07	3.99647e+07	4.41471e+07	3.66117e+07	3.80886e+07	4.09303e+07	4.53477e+07	5.0639e+07
zjgp122321	355.103	163.046	354.095	C16H18O9	[M+H]+	4-O-acetyl-3-O-caffeoyl-2-C-methyl-D-erythronate	Others	Others	-	2	132123	164744	186490	157305	236079	132646	92132.6	245751	101263	136396	98062.6	161995	134751	129425	154725	192990	116512	179436	106821	147209	155687	154769	111079	134279	119428	152033	110136	210572	90231.7	117605	113681	136351	122220	141343	47214.6	48947.7	119085	118665	72430.6
pmp000126	611.161	593.15	610.153	C27H30O16	[M+H]+	Luteolin-6,8-di-C-glucoside	Flavonoids	Flavones	29428-58-8	1	6.00566e+06	6.61573e+06	9.16392e+06	7.87114e+06	6.07815e+06	7.91509e+06	4.7133e+06	4.52644e+06	5.75253e+06	5.47128e+06	5.855e+06	5.97609e+06	5.57669e+06	5.62716e+06	5.80971e+06	5.99427e+06	5.1896e+06	5.99955e+06	5.01726e+06	5.56828e+06	4.66844e+06	5.977e+06	5.95573e+06	6.83022e+06	5.11053e+06	6.04555e+06	4.1624e+06	6.16639e+06	6.11599e+06	6.05493e+06	4.20331e+06	5.22845e+06	3.76528e+06	5.23129e+06	5.76552e+06	5.92009e+06	5.99485e+06	4.20156e+06	3.43298e+06
Lmln010063	205.158	189.129	206.167	C14H22O	[M-H]-	2,6-Di-tert-butylphenol*	Phenolic acids	Phenolic acids	128-39-2	2	371700	359615	352538	366843	329562	387795	344007	336560	359234	369313	367909	341428	344646	327484	350276	332672	338088	350287	368275	340379	331738	340694	361505	336387	315279	327014	344288	341082	328493	343231	337131	310004	319385	317713	320493	339820	315240	322179	317344
pme0088	285.041	151.004	286.048	C15H10O6	[M-H]-	Luteolin (5,7,3',4'-Tetrahydroxyflavone)	Flavonoids	Flavones	491-70-3	2	17706.1	23266.2	20769.3	16764.3	32477.9	20747.4	11459.2	36145.1	16401.7	16990.3	25429	15442	16058.3	28789.1	13753.7	22609.9	28283.2	17001.4	8359.77	18409.2	9815.69	16597.2	17741	18279.8	13113.2	18619.7	11242.5	17339.5	10118.7	13951.2	13792.1	18851.4	17426.7	14556.7	13250.7	17521.6	8024.54	16634.5	11563.8
pmb2640	199.17	199.17	200.178	C12H24O2	[M-H]-	Dodecanoic acid (Lauric acid)	Lipids	Free fatty acids	143-07-7	1	66369.5	58020.6	55481.5	55731.9	57239.2	62101.9	60278.9	61201.5	62784	53606.9	55226.9	48909.2	44477.3	45861.5	54094.1	58640.5	50004.6	46140.6	56091.7	57404.2	45500.4	50531.8	54142.9	56096.4	50117.2	64730.8	55991.8	55237.6	49603.3	53095.7	51366.1	160734	44174.8	47944	61338.1	62784	52634.2	50265	52642.2
pma1751	286.092	124.039	285.085	C12H15NO7	[M+H]+	N-(beta-D-Glucosyl)nicotinate	Others	Vitamin	-	3	1.13003e+06	1.30179e+06	910972	927347	897773	1.14661e+06	3.91547e+06	3.15404e+06	3.51958e+06	3.08675e+06	3.30763e+06	3.89509e+06	6.24936e+06	5.65054e+06	5.64842e+06	4.51097e+06	5.14496e+06	4.81637e+06	6.20085e+06	6.50478e+06	5.68045e+06	5.90206e+06	5.30135e+06	6.19037e+06	6.91204e+06	7.42936e+06	7.19603e+06	5.79411e+06	4.84062e+06	5.50187e+06	6.91676e+06	8.67027e+06	5.85354e+06	5.97109e+06	6.43544e+06	7.34505e+06	5.50916e+06	6.56982e+06	5.9124e+06
pmb0639	757.219	595.2	756.211	C33H40O20	[M+H]+	Apigenin-8-C-glucoside-7-O-Sophoroside	Flavonoids	Flavones	-	3	527372	798210	761771	802692	1.0218e+06	680078	393301	873432	439445	584616	637811	584820	608006	725595	452765	864861	692541	774792	460355	570491	426566	814220	717650	668378	617345	768530	439892	805913	540854	539355	496817	614118	519632	714549	386782	578864	510571	648533	404569
Lmbp002336	611.161	303.048	610.153	C27H30O16	[M+H]+	Quercetin-3-O-(2''-O-rhamnosyl)galactoside	Flavonoids	Flavonols	-	3	264625	208484	317894	267303	360506	238542	203109	320305	263673	350260	287694	195309	200860	275015	249904	194240	349520	189477	247640	208016	233886	209453	224302	230835	239454	263048	279109	259027	190847	265189	159873	237165	257258	242941	246337	217487	301214	244116	209334
Hagn002801	385.077	85.0297	386.1	C20H18O8	[M-H]-	5,6,7,5'-tetramethoxy-3',4'-methylenedioxyflavonoid	Flavonoids	Flavones	-	1	5.18563e+07	5.60823e+07	5.57632e+07	4.58566e+07	5.17244e+07	5.73848e+07	5.06219e+07	4.86218e+07	4.29222e+07	4.66857e+07	4.45198e+07	5.36127e+07	5.05127e+07	5.55778e+07	4.37099e+07	4.31101e+07	4.53469e+07	5.141e+07	5.24929e+07	4.7933e+07	4.26233e+07	4.72246e+07	4.48759e+07	5.79175e+07	4.59006e+07	4.48515e+07	4.37272e+07	4.83285e+07	3.76106e+07	4.8425e+07	4.834e+07	5.06165e+07	4.6126e+07	3.71778e+07	4.17957e+07	4.53235e+07	4.73785e+07	4.38517e+07	4.04676e+07
Lmhp009190	679.39	263.237	678.383	C33H58O14	[M+H]+	2-Linoleoylglycerol-1,3-di-O-glucoside	Lipids	Glycerol ester	-	2	7706.66	7938.78	7682.14	7703.1	6450.86	6697.85	14229.6	13021.8	10528.8	11320.5	16014	10309.8	14554.8	15814	12147.8	20822.8	25445.9	15198.2	7056.2	11394.1	11879.9	26073.1	16567.8	24146	10988.2	11523.2	9525.6	15601.6	12914.1	26536.6	14547.2	15752.7	19427.8	8460.25	9485.43	12924.8	10948.6	12371	10939.9
Zmdp001857	311.124	165.055	310.116	C14H18N2O6	[M+H]+	γ-Glutamyltyrosine	Amino acids and derivatives	Amino acids and derivatives	7432-23-7	3	124778	88809.1	138009	139444	94739.8	114493	89198.4	77392.7	109296	61457.5	70447.8	58328.4	77329.2	87867.8	74081.8	45945.1	77642.4	56741	86803.1	100001	74469.7	62526.9	85509.6	43812.4	71434.3	111733	108155	57450.6	78698.9	65959.6	75083.8	66809.1	103574	70142.8	97491.7	70568.6	87706	86085.2	100937
mws0463	301.072	164.012	302.079	C16H14O6	[M-H]-	Hesperetin	Flavonoids	Flavanones	520-33-2	1	36533.3	31551	47457.9	65784.4	64887.9	105770	71542.7	117665	104906	25898.6	24438.5	24202.9	32570	47664.6	30779	25337.6	33936.5	28860.1	31382.7	20269.5	26319.9	29185.1	29723.8	26516.9	24788.8	29393.3	25006.2	37080.3	28149.2	36710	57766.3	39229.2	31927.2	32926.7	39162.7	37512.8	21958.9	27546.9	25440.2
mws2523	421.075	241.012	422.082	C12H23O14P	[M-H]-	Trehalose 6-phosphate	Others	Saccharides	4484-88-2	1	63187.7	75128.5	71417.2	60003.7	81741	65791.5	61832.4	68790.8	78774.8	65297.5	76386.9	62261.8	80664.4	67908.7	74765.7	60745	76303.7	75825.5	56060.3	65003.7	67584.7	48893.6	63129.6	47779.3	96007.5	97490.3	99839.8	78745.4	66042.6	60245.6	82699.3	76087.1	53671.8	87892.1	70754.1	73224	94623.2	101291	93482.7
Zmhn002422	355.103	193.052	356.111	C16H20O9	[M-H]-	1-O-Feruloyl-β-D-glucose	Phenolic acids	Phenolic acids	7196-71-6	2	1.87513e+06	1.52724e+06	1.83196e+06	1.43915e+06	1.51542e+06	1.86271e+06	1.80572e+06	1.20221e+06	1.63114e+06	1.81985e+06	1.43726e+06	1.90369e+06	1.66126e+06	1.29114e+06	1.64401e+06	1.40811e+06	1.3206e+06	1.53193e+06	1.75568e+06	1.45037e+06	1.56433e+06	1.39477e+06	1.3409e+06	1.61009e+06	1.55748e+06	1.10443e+06	1.48818e+06	1.28851e+06	1.4127e+06	1.45633e+06	1.50153e+06	1.22205e+06	1.41937e+06	1.21208e+06	1.51971e+06	1.61412e+06	1.77143e+06	1.33859e+06	1.15283e+06
pmb0818	206.081	145.052	205.074	C11H11NO3	[M+H]+	Methoxyindoleacetic acid	Alkaloids	Plumerane	3471-31-6	3	352911	336260	582948	575516	481041	631257	217651	390924	241103	224197	250371	273183	147479	175609	195687	257996	198625	211231	189601	215246	277483	225901	246092	242097	92072.5	130142	222004	140508	139813	196508	182554	192413	245332	223701	229195	221639	164761	186811	122948
Zmyn000083	338.99	78.9582	339.996	C6H14O12P2	[M-H]-	D-Glucose 1,6-bisphosphate	Others	Saccharides	10139-18-1	3	51369.2	48045.1	32750.7	37065.5	45403.9	42497.6	79778.7	65531	79994.7	77207.1	68341	55920.9	80219.1	79111.5	64099.4	49095.6	80194.2	55504	50501.9	54187.5	49867.8	63348.4	83912.1	36860.4	72233.5	101645	89324.3	54717.7	68342.1	67212.8	64429.5	60538.2	68342.1	69855.7	89730.7	72489.8	97351.8	72667.8	97320.4
HX1367	147.043	91.0556	146.037	C9H6O2	[M+H]+	coumarin(ISO2)	Lignans and Coumarins	Coumarins	-	1	2.03942e+06	2.02672e+06	1.907e+06	1.46734e+06	1.46553e+06	1.65669e+06	2.9432e+06	2.89701e+06	4.15733e+06	1.88416e+06	2.42836e+06	2.50982e+06	4.51523e+06	6.67526e+06	3.37294e+06	2.22129e+06	3.031e+06	2.57291e+06	4.86073e+06	6.58386e+06	7.01509e+06	2.32299e+06	2.92906e+06	2.79218e+06	4.69718e+06	6.50648e+06	1.24432e+07	1.98822e+06	4.93218e+06	2.88766e+06	1.22092e+07	1.18583e+07	1.67864e+07	3.88108e+06	6.12971e+06	5.89886e+06	6.44691e+06	1.21002e+07	1.74364e+07
Lmjp101401	535.197	287.054	534.189	C30H30O9	[M+H]+	Bismurrangatin	Lignans and Coumarins	Coumarins	-	3	685183	950105	658922	755594	839431	824544	899684	851450	824942	890449	1.27172e+06	1.16767e+06	938080	916025	1.05085e+06	789172	999137	1.1662e+06	672624	811274	890664	781492	947054	912973	626592	867070	1.58423e+06	714733	959085	992050	650661	994700	1.87166e+06	611081	765083	805996	580075	888669	2.03426e+06
pmp001083	704.398	686.388	703.39	C34H53N7O9	[M+H]+	Citrusin I	Alkaloids	Alkaloids	139626-28-1	2	487610	568728	563094	612438	559773	795580	431111	469504	520338	651196	478750	536994	493222	476321	706629	527861	460282	513874	531412	407064	573074	604635	499996	604060	423764	427394	487513	682594	473735	632259	417166	528070	632402	471475	445711	548229	576933	438440	461129
Wagp009079	403.139	373.093	402.132	C21H22O8	[M+H]+	3,5,6,7,8,4'-Hexamethoxyflavone*	Flavonoids	Flavones	34170-18-8	1	9.57297e+06	9.04774e+06	8.99691e+06	6.36374e+06	1.24232e+07	6.35369e+07	1.95633e+07	2.0572e+07	1.00072e+07	9.25092e+06	6.29187e+06	5.03916e+06	1.88166e+07	2.16704e+07	1.50023e+07	1.17004e+07	1.15297e+07	1.0702e+07	1.86715e+07	1.16636e+07	7.32695e+06	7.3859e+06	8.09149e+06	1.44347e+07	1.97356e+07	1.56266e+07	1.02664e+07	3.9426e+06	5.07612e+06	4.06808e+06	1.05333e+07	1.57701e+07	1.15578e+07	1.01506e+07	1.28046e+07	2.58941e+07	1.03147e+07	1.3425e+07	6.85223e+06
Lmbp003208	385.116	223.063	384.106	C17H20O10	[M+H]+	Fraxidin-8-O-glucoside	Lignans and Coumarins	Coumarins	-	3	199338	178042	172183	192562	169095	208864	250397	257019	271994	273116	259430	333120	359857	242521	288739	206923	244995	271259	279648	238909	286377	279214	243293	238123	290877	317323	384218	336662	304170	296804	268468	314392	422247	308952	285319	397113	281849	330955	334760
Cmzn005251	433.113	271.062	434.121	C21H22O10	[M-H]-	6-O-Caffeoylarbutin	Phenolic acids	Phenolic acids	136172-60-6	3	73906.9	145412	100246	65117.9	197805	152296	60776.1	175294	53737	85555.7	112531	104794	85497.1	116792	48634.1	106359	150125	113000	23649.8	83022.1	53944.4	112428	90923.8	125679	80234.7	132352	95335.9	91860.1	88488.3	122134	82481	136536	115661	92616.3	17968.8	84511.5	73436.7	128592	109961
pmb2406	510.355	184.073	509.348	C25H52NO7P	[M+H]+	LysoPC 17:0*	Lipids	LPC	50930-23-9	1	412511	443385	282952	317317	336143	335934	348741	294252	382803	172747	288998	258262	341721	372963	279875	277029	653392	317953	314148	298144	345001	359527	381070	425630	300188	356152	381089	472103	376323	523487	275545	289314	292247	295604	295317	176007	253972	349922	350790
Lmsp002982	773.213	303.051	772.206	C33H40O21	[M+H]+	Quercetin-3-O-sophoroside-7-O-rhamnoside	Flavonoids	Flavonols	-	3	4.31779e+06	4.94242e+06	5.62983e+06	5.18632e+06	7.14508e+06	5.16288e+06	3.56775e+06	5.61171e+06	4.57204e+06	5.42609e+06	5.3387e+06	4.62759e+06	4.54401e+06	5.7584e+06	5.01031e+06	5.1872e+06	6.30966e+06	4.89519e+06	4.59159e+06	4.65502e+06	3.8812e+06	5.7912e+06	5.11623e+06	5.45348e+06	5.04636e+06	6.43016e+06	5.20546e+06	6.26325e+06	4.54848e+06	4.52645e+06	4.36083e+06	4.87672e+06	5.60169e+06	4.35489e+06	4.48761e+06	5.54414e+06	4.83796e+06	4.98528e+06	4.88698e+06
pmp001284	331.284	313.273	330.277	C19H38O4	[M+H]+	Monopalmitin	Lipids	Glycerol ester	542-44-9	1	848269	773530	810825	745283	741397	743511	761732	723829	819694	763546	765680	727837	696389	676533	780447	780273	810169	825042	776621	751771	803120	657301	676831	734345	807881	736400	716490	709277	670223	661187	659794	694164	706424	725014	723247	725020	668902	642731	598212
Wagp009533	389.123	359.075	388.116	C20H20O8	[M+H]+	5-Hydroxy-6,7,3',4',5'-Pentamethoxyflavone	Flavonoids	Flavones	29215-55-2	1	56969.6	46098.9	44892	20421.6	51536	65133.4	45052.2	31878.1	42492.2	57245.3	31111.6	31321.6	111879	101270	73708.4	53323	44625.3	70151.1	103449	48407.9	47992.5	38448.9	41257.1	73709.8	152723	77973.1	44533.3	21072.6	23893.8	26623.1	55189.6	86176.7	54081.9	40399.3	59942.4	144757	58860.6	70882.9	24869.5
Lssp210058	611.162	303.06	610.153	C27H30O16	[M+H]+	Quercetin-3-O-robinobioside*	Flavonoids	Flavonols	52525-35-6	1	2.44791e+07	2.54301e+07	2.38737e+07	1.95279e+07	2.50948e+07	1.76187e+07	1.44753e+07	2.00251e+07	1.84598e+07	1.44007e+07	1.70359e+07	1.60842e+07	1.59507e+07	2.24437e+07	1.84947e+07	1.48134e+07	2.36391e+07	1.51562e+07	1.75516e+07	1.98019e+07	1.6096e+07	1.56505e+07	1.79371e+07	2.18604e+07	1.70704e+07	2.02647e+07	1.96457e+07	1.59416e+07	1.85545e+07	1.64995e+07	1.48423e+07	2.22435e+07	1.92343e+07	1.53185e+07	1.7182e+07	1.30261e+07	1.84727e+07	1.92698e+07	2.18783e+07
pmb0665	611.161	465.1	610.153	C27H30O16	[M+H]+	Orientin-7-O-glucoside	Flavonoids	Flavones	-	3	2.55279e+06	3.25696e+06	3.51324e+06	2.89716e+06	3.88592e+06	2.45033e+06	2.48509e+06	2.56084e+06	2.64334e+06	2.4705e+06	2.63204e+06	2.28353e+06	2.67828e+06	3.27768e+06	2.83483e+06	2.45034e+06	3.37561e+06	2.44659e+06	2.64735e+06	3.24712e+06	2.39265e+06	2.48344e+06	2.71528e+06	2.13757e+06	2.31931e+06	2.59814e+06	2.19298e+06	2.73164e+06	2.54393e+06	1.89281e+06	2.41942e+06	2.37601e+06	2.62724e+06	2.22282e+06	2.7828e+06	2.18666e+06	2.54333e+06	2.19808e+06	2.36341e+06
Lmjp003822	531.15	177.055	530.142	C26H26O12	[M+H]+	3,5-O-Dicaffeoylquinic Acid Methyl Ester*	Phenolic acids	Phenolic acids	159934-13-1	2	111845	170457	192588	73128.5	264082	160603	67293.1	280869	75185.5	164690	109476	163558	118806	112829	109568	182486	64517.5	161256	79585.2	104124	107752	143301	123949	206487	133873	232964	80940.2	180615	83105.9	81716.3	110704	121326	136669	126411	56313.2	82715.8	58206.3	199349	47153.7
Lmjp003731	531.15	177.055	530.142	C26H26O12	[M+H]+	3,4-O-Dicaffeoylquinic Acid Methyl Ester*	Phenolic acids	Phenolic acids	-	2	111845	170457	192588	73128.5	264082	160603	67293.1	280869	75185.5	164690	109476	163558	118806	112829	109568	182486	64517.5	161256	79585.2	104124	107752	143301	123949	206487	133873	232964	80940.2	180615	83105.9	81716.3	110704	121326	136669	126411	56313.2	82715.8	58206.3	199349	47153.7
Qmgp082702	515.227	161.059	514.22	C28H34O9	[M+H]+	Nomilin	Terpenoids	Triterpene	1063-77-0	2	1.63173e+06	1.55712e+06	4.14262e+06	1.9873e+06	2.52631e+06	1.10409e+06	872859	3.3178e+06	3.81705e+06	1.01362e+06	955148	404320	1.71717e+06	2.02505e+06	3.95048e+06	1.71291e+06	540756	1.16831e+06	1.31901e+06	2.91562e+06	1.51207e+06	1.19444e+06	983136	817622	1.88529e+06	1.94167e+06	2.57525e+06	2.43282e+06	514666	491479	1.16696e+06	2.09838e+06	1.88447e+06	2.10996e+06	450981	671138	2.27686e+06	2.0602e+06	1.39376e+06
Lmbn005923	277.217	59.0139	278.225	C18H30O2	[M-H]-	Crepenynic acid	Lipids	Free fatty acids	2277-31-8	1	9668.41	10921.5	9783.5	10394.5	9061.47	12344.9	13841.2	13467.1	12253.3	12460.5	13159.6	13231.2	12694.9	13024.8	12985.2	15601	22005.7	17830.4	16926	14552.3	16655.3	12817.3	16110	15000	19476.3	25509.7	22898.2	20478	21655.6	20919.9	17793.2	16942.7	16495.9	17680.1	19299.6	17446.9	17485.8	16265.9	17392.9
Wagp001124	367.187	160.076	366.179	C18H26N2O6	[M+H]+	Bufotenine O-Glucoside	Alkaloids	Plumerane	-	3	1.95913e+06	1.81429e+06	1.97293e+06	2.4001e+06	1.66539e+06	2.69931e+06	1.89877e+06	1.65999e+06	1.76411e+06	1.92015e+06	1.69773e+06	2.02949e+06	1.61919e+06	1.47287e+06	1.24727e+06	1.63943e+06	1.39264e+06	1.72834e+06	1.96874e+06	1.6527e+06	1.53127e+06	1.55523e+06	1.92183e+06	2.10939e+06	2.09581e+06	1.48431e+06	1.63236e+06	1.63427e+06	1.89175e+06	2.20933e+06	1.52639e+06	1.63305e+06	1.47905e+06	1.93889e+06	2.08551e+06	2.41172e+06	2.13348e+06	1.39352e+06	1.35674e+06
pme0516	179.056	87.0072	180.063	C6H12O6	[M-H]-	Inositol	Others	Saccharides	87-89-8	1	2.55438e+06	2.36531e+06	2.3401e+06	1.97061e+06	2.08615e+06	2.09822e+06	2.13028e+06	2.4286e+06	2.21589e+06	2.30047e+06	2108088	2.44942e+06	2.19315e+06	2.52058e+06	2.24265e+06	2.65569e+06	2.09076e+06	2.55684e+06	2.29423e+06	2.51788e+06	2.38777e+06	2.65605e+06	2.01159e+06	2.56048e+06	2.58178e+06	2.41589e+06	2.31008e+06	2.46416e+06	1.92472e+06	2.34207e+06	2.36298e+06	2.3192e+06	2.339e+06	2.32712e+06	1.96148e+06	2.77802e+06	2.29046e+06	2.61821e+06	1.98579e+06
Lahp004442	273.075	153.019	272.068	C15H12O5	[M+H]+	3,4-Dihydro-4-(4'-hydroxyphenyl)-5,7-dihydroxycoumarin	Lignans and Coumarins	Coumarins	-	1	12105	11624	271321	232538	342455	556061	261413	609630	311573	15632.4	22505.1	10568.3	26343	23883.6	17416.9	12329.4	20777	4056.97	15862	48549.5	39011.1	18952.9	25402.9	21859.2	38728.8	42512.5	286444	34955	77162.1	22836.5	88050.3	177584	308803	41793.4	67928.3	56255.8	45018.2	171487	320376
Lhzp102808	355.104	163.04	354.11	C20H18O6	[M+H]+	Sesamin	Lignans and Coumarins	Lignans	607-80-7	2	91139.3	127265	133199	113810	139129	126175	86102.7	155669	86306.4	111617	83994	98821.2	97611.6	83589.7	86971.3	137094	62019.7	101196	85784.6	84628.9	101439	95004.6	82550.1	98765.5	86833.3	116867	82557.8	121407	67291.6	81646.8	72738.8	77117.6	55197.8	111856	63617.5	89913.3	103554	122943	69892.1
pme0122	189.123	126.091	188.116	C8H16N2O3	[M+H]+	N6-Acetyl-L-lysine	Amino acids and derivatives	Amino acids and derivatives	692-04-6	3	109320	87954	90867.3	85667.2	47900.5	57518.3	130427	171967	121116	115121	121321	100429	181306	128587	142157	95246.1	126672	100091	166624	208952	156921	167441	203253	123542	116187	115471	131265	113396	150003	217408	169814	190737	210523	207752	217467	228143	272029	203741	249313
Wagp007882	333.17	163.039	332.162	C19H24O5	[M+H]+	7-[(6,7-dihydroxy-3,7-dimethyloct-2-en-1-yl)oxy]chromen-2-one	Lignans and Coumarins	Coumarins	-	3	6099.07	3058.51	903497	839341	1.54209e+06	2.62763e+06	436970	2.36935e+06	1.11482e+06	36982.8	13900.2	12709.8	2847.64	16411.2	17373	4017.91	955.416	3299.97	32954.4	5896.73	4009.31	8954.82	8252.69	13697.5	9891.64	11060.2	10331.1	5881.13	702.534	3303.43	5880.27	6102.93	3296	5629.51	8651.8	8458.21	11329.6	15983.8	13440.9
Hamp007846	343.118	313.072	342.11	C19H18O6	[M+H]+	5,6,7,8-Tetramethoxyflavone	Others	Others	-	2	1.57414e+06	1.58003e+06	941792	888241	1.11576e+06	2.35846e+06	1.60581e+06	1.46421e+06	1.28523e+06	1.69357e+06	1.07165e+06	931939	3.55889e+06	3.29557e+06	2.2851e+06	2.11502e+06	1.71179e+06	1.98835e+06	3.19759e+06	1.71062e+06	1.07491e+06	1.34385e+06	1.40199e+06	2.39017e+06	3.57518e+06	2.55258e+06	1.68593e+06	741867	936912	875940	1.72765e+06	2.68794e+06	1.77641e+06	2.18129e+06	2.70806e+06	5.33698e+06	1.86859e+06	2.33077e+06	1.00729e+06
pmp000236	565.155	367.1	564.148	C26H28O14	[M+H]+	Isovitexin-8-O-xyloside	Flavonoids	Flavones	-	2	5.34891e+06	6.44877e+06	7.96419e+06	7.68141e+06	8.40668e+06	6.81664e+06	4.40745e+06	7.80888e+06	4.79771e+06	5.73855e+06	6.64597e+06	5.83984e+06	5.95256e+06	7.77175e+06	4.83131e+06	5.0804e+06	5.21099e+06	6.52154e+06	4.77725e+06	5.09328e+06	4.64727e+06	5.74217e+06	4.88473e+06	4.95235e+06	5.86936e+06	6.26273e+06	4.48999e+06	6.3554e+06	5.74535e+06	4.19244e+06	5.69902e+06	4.86531e+06	5.74728e+06	5.17678e+06	4.46631e+06	4.93651e+06	5.25056e+06	6.50762e+06	3.54867e+06
Lmjp101302	291.123	219.065	290.115	C16H18O5	[M+H]+	5,6-Dimethoxy-8-(3'-methyl-2'-oxobutyl)coumarin*	Lignans and Coumarins	Coumarins	-	1	2.3656e+06	1.0252e+06	3.29942e+06	893318	2.47162e+06	2.9079e+06	1.21064e+06	2.61273e+06	1.74629e+06	105364	381745	294440	527832	671086	608861	21622.7	201331	54582.5	460878	332895	1.0977e+06	44308.6	93052.7	134349	124000	323899	642786	56357.2	39500.2	152893	679147	149794	1.37113e+06	39860.5	194908	281594	50741.4	321971	898922
Lmjp101103	291.123	219.065	290.115	C16H18O5	[M+H]+	5,7-Dimethoxy-8-(3'-methyl-2'-oxobutyl)coumarin*	Lignans and Coumarins	Coumarins	-	1	2.3656e+06	1.0252e+06	3.29942e+06	893318	2.47162e+06	2.9079e+06	1.21064e+06	2.61273e+06	1.74629e+06	105364	381745	294440	527832	671086	608861	21622.7	201331	54582.5	460878	332895	1.0977e+06	44308.6	93052.7	134349	124000	323899	642786	56357.2	39500.2	152893	679147	149794	1.37113e+06	39860.5	194908	281594	50741.4	321971	898922
Lmgp004152	595.166	445.113	594.159	C27H30O15	[M+H]+	Diosmetin-8-C-(2''-O-arabinosyl)glucoside	Flavonoids	Flavones	-	3	1.04468e+06	997809	1.1395e+06	1.18028e+06	911863	1.30303e+06	889403	770627	735504	1.10905e+06	979447	1.05358e+06	922996	2.33659e+06	1.02917e+06	798071	783538	963611	796706	787213	692643	950690	955959	864627	867319	925711	741040	1.01669e+06	853970	713023	837718	716854	911106	736342	796176	1.04217e+06	818524	605434	556642
mws1138	551.151	303.043	550.144	C24H26N2O13	[M+H]+	Betanin (Betanidin-5-O-glucoside)	Alkaloids	Plumerane	7659-95-2	2	432629	548021	378330	393537	267395	489507	468172	546947	600054	434329	431737	306556	449544	443228	363743	429797	392973	495333	450349	408592	298699	288908	406575	326627	324917	535919	223524	267380	327185	379272	415933	328627	326755	296596	327185	390247	277740	374429	349220
pme1383	170.081	134.06	169.074	C8H11NO3	[M+H]+	Pyridoxine	Others	Vitamin	65-23-6	3	142449	134299	120689	81170.7	65646.3	75536.4	101016	66818	111155	79603.4	72908.7	44601.9	111909	101863	140926	54457.3	81559.8	68236.4	89050.7	87833	111932	78437.4	94858.9	58093.4	72403.3	67399.6	90080.7	94871.8	111667	91439.2	91426.4	97802	115325	69032.8	94702.3	83527.3	88574.6	93642.3	79555.6
mws0924	145.051	101.061	146.058	C6H10O4	[M-H]-	2-Methylglutaric acid*	Organic acids	Organic acids	617-62-9	3	189985	173948	175921	181662	192115	154522	164539	222619	165665	167928	180317	173198	156011	159353	139933	162958	182582	147359	177731	142461	149674	164387	192037	176516	133999	173492	165152	140135	165346	155837	150951	204302	142023	147123	186920	162192	140299	121940	136894
mws0208	145.051	101.061	146.058	C6H10O4	[M-H]-	Adipic Acid*	Organic acids	Organic acids	124-04-9	3	189985	173948	175921	181662	192115	154522	164539	222619	165665	167928	180317	173198	156011	159353	139933	162958	182582	147359	177731	142461	149674	164387	192037	176516	133999	173492	165152	140135	165346	155837	150951	204302	142023	147123	186920	162192	140299	121940	136894
Hmgp002121	609.184	463.08	608.153	C31H28O13	[M+H]+	Hispidulin-7-O-(6''-O-p-Coumaroyl)Glucoside	Flavonoids	Flavones	-	3	6.71903e+06	6.48687e+06	4.18428e+06	8.32381e+06	4.45658e+06	8.5972e+06	5.95219e+06	3.48358e+06	7.97713e+06	8.98726e+06	8.0775e+06	4.89267e+06	8.46996e+06	1.51174e+07	9.29677e+06	7.27016e+06	1.06705e+07	9.08889e+06	5.8733e+06	5.46778e+06	5.18163e+06	5.75892e+06	6.99759e+06	4.74905e+06	3.88074e+06	4.45498e+06	4.76791e+06	5.17274e+06	6.58893e+06	6.04688e+06	7.40561e+06	5.82008e+06	1.10657e+07	8.89303e+06	1.25126e+07	8.43524e+06	3.77412e+06	3.80894e+06	5.80005e+06
Sakn004407	771.238	609.208	772.243	C34H44O20	[M-H]-	3,4-Dihydroxyphenethyl alcohol-8-O-[4-O-caffeoyl-β-D-apinosyl(1→3)-β-D-glucosyl(1→6)]-β-D-glucoside	Phenolic acids	Phenolic acids	-	3	238126	244764	207557	166633	206770	194543	247812	379267	220496	248463	218798	198322	264322	203417	176713	237434	243402	213895	229884	241968	226312	208440	196049	200814	200853	231938	171028	211312	198734	208000	257513	231887	191510	254502	256863	314270	216948	220053	180349
Lmlp003531	449.108	287.058	448.101	C21H20O11	[M+H]+	Luteolin-3'-O-glucoside*	Flavonoids	Flavones	-	3	4.47708e+06	4.023e+06	2.55237e+06	3.07385e+06	3.55129e+06	4.06735e+06	5.91673e+06	6.03377e+06	6.49496e+06	6.0522e+06	5.55051e+06	6.62122e+06	7.91808e+06	6.6364e+06	5.90465e+06	5.29851e+06	8.55839e+06	6.79119e+06	6.96073e+06	5.81547e+06	7.0518e+06	7.14454e+06	6.81257e+06	7.1794e+06	5.33586e+06	7.99979e+06	6.26048e+06	6.68311e+06	6.85961e+06	7.14617e+06	5.31729e+06	6.82422e+06	7.36297e+06	6.21443e+06	6.70929e+06	7.50298e+06	4.01011e+06	6.03098e+06	7.79301e+06
Zmhn001883	329.088	209.042	330.095	C14H18O9	[M-H]-	Vanillic acid-4-O-glucoside	Phenolic acids	Phenolic acids	32142-31-7	2	142141	158178	173630	211793	219275	212900	161913	129612	105738	171427	171471	189547	159411	103490	146333	182089	147466	190882	123052	99480.8	115639	191958	151306	164039	138227	122079	113463	167461	156172	158704	142138	150021	101815	190962	158152	155548	161887	124970	100354
Cmzp002057	315.119	255.098	314.1	C14H18O8	[M+H]+	6-O-Acetylarbutin	Phenolic acids	Phenolic acids	10338-88-2	2	1.35294e+06	1.38499e+06	1.3241e+06	428085	758846	355072	1.02426e+06	1.11643e+06	1.35276e+06	884564	391176	295671	1.03665e+06	907880	1.34668e+06	537706	828073	252826	1.19249e+06	1.15369e+06	910089	872866	956700	541680	944877	853122	995406	1.02622e+06	1.01927e+06	638106	1.21477e+06	1.21067e+06	1.10078e+06	1.19599e+06	1.31565e+06	1.00151e+06	1.15057e+06	1.05453e+06	1.12292e+06
MWSmce056	205.093	146.06	204.09	C11H12N2O2	[M+H]+	DL-Tryptophan	Amino acids and derivatives	Amino acids and derivatives	54-12-6	1	1.85979e+07	1.88102e+07	2.86507e+07	3.10928e+07	2.65902e+07	3.17938e+07	1.06528e+07	1.30157e+07	1.34335e+07	1.25016e+07	1.40205e+07	1.48479e+07	8.18405e+06	8.50963e+06	1.00667e+07	1.29333e+07	1.00567e+07	1.06343e+07	9.51929e+06	9.94512e+06	1.31345e+07	1.07765e+07	1.33334e+07	1.27816e+07	4.36539e+06	6.27796e+06	7.39293e+06	6.96989e+06	6.59756e+06	1.14184e+07	8.51145e+06	8.60342e+06	1.15189e+07	1.03213e+07	1.01931e+07	1.15516e+07	7.91632e+06	6.30179e+06	6.81704e+06
Wagp007022	695.218	389.123	694.211	C32H38O17	[M+H]+	Demethylnobiletin 5-[6''-(3-Hydroxy-3-Methylglutaryl)Glucoside]	Flavonoids	Flavones	-	3	845880	524220	1.92893e+06	143303	1.32933e+06	284427	304173	300901	513867	182306	365939	184969	496858	502211	438559	207577	1.02908e+06	241384	417885	401470	370860	177768	327243	199005	179180	238849	321940	106374	160024	153920	479653	215126	447700	99686.8	327885	379233	199159	208835	458182
pmb2620	207.066	133.065	208.074	C11H12O4	[M-H]-	3,4-Dimethoxycinnamic acid	Phenolic acids	Phenolic acids	2316-26-9	1	43844.1	46661	52795.2	36883.9	50763.1	40993	37972.6	43203.5	35575.4	40581.8	30239.2	39104.9	37029.7	31024.1	42580.4	38940	28894.3	30933.3	33391.2	25516.7	32205.9	44478	35571.3	35513.6	27903.9	31338.4	26144.3	35126.5	27852	34236.8	30677.3	30159.6	27665.8	30025.5	27391.5	33305.2	32492	26627	22512.1
Lmgp000796	150.057	61.01	149.048	C8H7NO2	[M+H]+	4-Hydroxymandelonitrile	Alkaloids	Phenolamine	13093-65-7	2	608003	545738	682570	590783	451119	300493	306498	250885	279645	274659	291861	211173	267141	282363	407300	255420	359507	320737	258046	371877	354761	457113	492049	367043	167390	185169	233211	284947	319921	314341	318046	326392	343074	406924	434034	361994	272725	209698	253497
Lmsp003790	787.229	317.067	786.222	C34H42O21	[M+H]+	Isorhamnetin-3-O-sophoroside-7-O-rhamnoside*	Flavonoids	Flavonols	41328-75-0	1	5.4979e+06	7.25777e+06	7.16751e+06	7.05147e+06	7.35263e+06	5.10725e+06	4.65997e+06	5.86399e+06	5.69256e+06	5.51304e+06	5.90648e+06	5330511	5.71352e+06	7.05225e+06	5.93509e+06	7.11738e+06	6.79018e+06	5.77218e+06	5.13561e+06	5.56954e+06	5.89769e+06	6.76665e+06	6.43282e+06	6.1668e+06	5.01555e+06	5.67881e+06	5.27977e+06	6.99572e+06	5.23842e+06	5.86712e+06	5.79257e+06	4.51516e+06	4.91493e+06	6.15723e+06	5.79407e+06	5.06113e+06	5.44591e+06	5.21997e+06	4.12001e+06
Cmmn005231	391.138	59.014	392.147	C20H24O8	[M-H]-	Massoniresinol; Vladinol A	Lignans and Coumarins	Lignans	96087-10-4	2	403887	233170	514275	308464	519838	43000	415755	389339	504513	268188	346325	308528	660325	793834	367303	204201	621189	291893	597118	750799	706297	330168	610746	549004	566309	909867	670277	367670	619723	640198	737682	918331	789412	344013	824692	630577	644964	849355	857546
Rfmb091	295.228	195.139	296.235	C18H32O3	[M-H]-	9S-Hydroxy-10E,12Z-octadecadienoic acid	Lipids	Free fatty acids	15514-85-9	1	32834.8	33180.1	38720	37678	39706.8	47841.2	32821.9	42812.6	33151	34341.8	31808.3	32867.9	28629.8	82902.2	38473.2	30930.4	36658.2	35131	34377.9	32888.7	34382.8	33629.3	38830.2	42038.7	41901	55341.4	46664	57281.6	60149.5	58298.7	37739.1	45846.4	34641.2	32429.1	41696.3	38976.3	37082.3	41932.6	50290.3
Lmbn004240	329.233	199.135	330.241	C18H34O5	[M-H]-	9,10-Dihydroxy-12,13-epoxyoctadecanoic acid	Lipids	Free fatty acids	-	3	33446.5	30828.1	31480.1	30125.4	37854.5	37479.7	29425.1	33199.5	34162	28176	27675.6	30173.6	26309.8	31436.8	27799.8	33447.4	30374.2	29301.7	31815.2	29042.5	28487.2	28176.4	29305.5	31360.3	30360.6	29958	29717.1	28366.8	28848.2	32742.6	29536.2	29842	26289.9	28616.5	26831	29804.4	29372.4	28774.9	27987.9
Hmpp003270	449.108	287.05	448.101	C21H20O11	[M+H]+	Luteolin-4'-O-glucoside*	Flavonoids	Flavones	6920-38-3	3	4.39506e+06	4.21843e+06	2.82281e+06	3.29004e+06	3.24504e+06	4.04725e+06	5.61512e+06	6.38385e+06	5.52957e+06	5.91012e+06	5.95617e+06	7.38283e+06	7.72398e+06	6.60664e+06	5.90884e+06	5.87817e+06	8.9077e+06	7.18034e+06	6.03277e+06	6.61378e+06	7.43836e+06	6.5651e+06	7.39647e+06	7.10236e+06	5.81833e+06	7.69979e+06	7.25562e+06	7.25038e+06	6.66674e+06	7.29607e+06	6.05922e+06	7.50105e+06	8.4661e+06	5.79511e+06	7.69249e+06	7.74212e+06	4.95075e+06	6.64785e+06	9.58978e+06
Lmbn000216	147.03	57.0344	148.037	C5H8O5	[M-H]-	3-Methylmalic acid	Organic acids	Organic acids	152204-30-3	1	357634	439674	351826	354242	369599	375369	337105	361804	314862	314206	348636	145709	315753	366674	392275	286806	359522	338539	267351	339574	345111	291259	333208	275574	320681	322911	318840	286541	339606	342474	295880	290559	358062	269268	296406	354278	344263	281714	281245
Wagp002365	412.145	136.062	411.139	C16H21N5O8	[M+H]+	2-(3-(6-amino-9H-purin-9-yl)-7-hydroxy-1-(hydroxymethyl)-2,5-dioxabicyclo[2.2.1]heptan-3-yl)-5-(hydroxymethyl)tetrahydrofuran-3,4-diol	Others	Others	-	3	1.30068e+06	1.33031e+06	1.2473e+06	1.61239e+06	1.4074e+06	2.12253e+06	1.78644e+06	1.27416e+06	1.36566e+06	1.52854e+06	2.41351e+06	2.84973e+06	1.53783e+06	2.03204e+06	1.6837e+06	1.97462e+06	1.91114e+06	2.77248e+06	2.28047e+06	1.97441e+06	1.93718e+06	2.48446e+06	2.22697e+06	2.95858e+06	2.46174e+06	2.69242e+06	1.75243e+06	2.01469e+06	2.19559e+06	4.03027e+06	2.21002e+06	2.33739e+06	2.33113e+06	2.66673e+06	2.99748e+06	3.49274e+06	2.89002e+06	2.59749e+06	1.93703e+06
Cmpp007319	261.112	189.055	260.105	C15H16O4	[M+H]+	7-Methoxy-5-Prenyloxycoumarin	Lignans and Coumarins	Coumarins	35590-41-1	1	1.92606e+06	1.12186e+06	9.37382e+06	7.17238e+06	1.39709e+07	2.17047e+07	6.29534e+06	2.08265e+07	1.20595e+07	282718	1.33398e+06	481181	635356	977674	1.50947e+06	62160.6	136200	118584	1.32352e+06	569391	5.27881e+06	92577	184485	314353	283716	1.35929e+06	1.3121e+06	106135	64515.2	528860	937078	183441	4.38768e+06	174504	270303	897599	125912	465531	2.47533e+06
MWStz070	182.081	91.0548	181.074	C9H11NO3	[M+H]+	N-(2-Hydroxy-4-methoxyphenyl)acetamide	Alkaloids	Phenolamine	58469-06-0	1	1.91932e+06	1.74044e+06	2.46779e+06	1.88245e+06	1.90267e+06	1.65529e+06	1.69651e+06	1.75186e+06	1.94511e+06	1.79124e+06	1.58945e+06	1.67113e+06	1.3924e+06	1.61333e+06	1.6344e+06	1.75686e+06	1.72326e+06	1.39486e+06	1.98453e+06	1.86456e+06	2.15371e+06	2.03533e+06	2.61153e+06	2.05981e+06	1.35302e+06	1.72831e+06	1.56818e+06	1.65089e+06	1.7182e+06	2.07217e+06	2.57992e+06	2.48152e+06	2.54319e+06	2.93789e+06	3.02024e+06	2.46512e+06	2.13591e+06	1.66973e+06	2.43294e+06
pmb0532	349.054	137.046	348.047	C10H13N4O8P	[M+H]+	Inosine 5'-monophosphate	Nucleotides and derivatives	Nucleotides and derivatives	131-99-7	3	32545.3	14232.8	21599.6	31944.3	30438.4	37219.9	29994.5	36139.5	37139.5	40239.1	29690.8	29957	51023.6	36499.4	39396.9	45476	45481.1	39706.4	33786	29438.3	32767	40177.1	34414.1	22268.5	34106.6	31219.5	36769.9	30584.6	31459.2	35349.6	45710.6	40376	49778.1	56931.5	61180.2	77773.5	44795.6	32362.3	56191.5
pma0134	121.049	93.0575	120.042	C4H8O4	[M+H]+	D-Threose	Others	Saccharides	95-43-2	3	555786	495279	547437	343657	414609	321127	226666	297318	446808	243452	307037	177758	162377	406857	298675	143249	329675	178935	358551	466607	303402	147464	297094	223523	170568	334819	263787	188344	255402	167742	227533	295291	282979	172919	278448	239736	276689	335329	343898
mws1519	595.167	287.055	596.174	C27H32O15	[M-H]-	Eriodictyol-7-O-Rutinoside (Eriocitrin)	Flavonoids	Flavanones	13463-28-0	1	1.31915e+07	1.36862e+07	1.42504e+07	1.60893e+07	1.58321e+07	1.50801e+07	9.80426e+06	1.2562e+07	1.23942e+07	1.20059e+07	1.38592e+07	1.07732e+07	1.19006e+07	1.3219e+07	1.09652e+07	1.27836e+07	1.35777e+07	1.16373e+07	1.22797e+07	1.28857e+07	9.07291e+06	1.37491e+07	1.44216e+07	1.25088e+07	1.17523e+07	1.27093e+07	1.04254e+07	1.16876e+07	9.81805e+06	1.25991e+07	1.07076e+07	1.11646e+07	1.10408e+07	1.26376e+07	1.25187e+07	1.1487e+07	1.23908e+07	1.04172e+07	9.38842e+06
HJN003	385.113	223.062	386.121	C17H22O10	[M-H]-	1-O-Sinapoyl-β-D-glucose	Phenolic acids	Phenolic acids	-	2	815380	742896	654037	1.22655e+06	1.15542e+06	1.19705e+06	843246	480216	822935	1.38069e+06	844176	1.24229e+06	919262	716412	895049	1.33509e+06	803558	1.08549e+06	837802	658579	760242	1.12026e+06	921226	1.13236e+06	797279	523723	871636	1.02349e+06	1.02196e+06	1.13495e+06	716293	395336	840937	1.07567e+06	1.24608e+06	986085	507741	710338	898996
MWS0811	130.086	84.0818	129.079	C6H11NO2	[M+H]+	L-Pipecolic Acid	Organic acids	Organic acids	3105-95-1	1	5.26212e+07	4.39694e+07	5.13546e+07	3.8834e+07	4.46919e+07	4.39999e+07	4.7186e+07	3.66213e+07	4.8207e+07	4.24092e+07	3.8068e+07	3.71859e+07	4.322e+07	4.12063e+07	4.46561e+07	3.67913e+07	3.84193e+07	3.95916e+07	3.73518e+07	3.73682e+07	4.48212e+07	3.80191e+07	3.9918e+07	3.50964e+07	4.25577e+07	3.75834e+07	4.60404e+07	3.1928e+07	3.89314e+07	3.42865e+07	3.91897e+07	3.9401e+07	4.26107e+07	3.3008e+07	3.80741e+07	3.45055e+07	3.17033e+07	3.45039e+07	4.09359e+07
MWSHY0067	611.158	303.051	610.153	C27H30O16	[M+H]+	Quercetin-3-O-rutinoside (Rutin)*	Flavonoids	Flavonols	153-18-4	1	1.77397e+07	1.83749e+07	1.67435e+07	1.57567e+07	1.90346e+07	1.36349e+07	1.09231e+07	1.56893e+07	1.42844e+07	1.07627e+07	1.23011e+07	1.31543e+07	1.26033e+07	1.68936e+07	1.32868e+07	1.17623e+07	1.78483e+07	1.3031e+07	1.34772e+07	1.6061e+07	1.3039e+07	1.20531e+07	1.41747e+07	1.4641e+07	1.35961e+07	1.33509e+07	1.43869e+07	1.26718e+07	1.43572e+07	1.43299e+07	1.13879e+07	1.6705e+07	1.57743e+07	1.19868e+07	1.28676e+07	1.08048e+07	1.49046e+07	1.61999e+07	1.30195e+07
Lmhp011388	353.269	261.221	352.261	C21H36O4	[M+H]+	2-α-Linolenoyl-glycerol*	Lipids	Glycerol ester	55268-58-1	3	12422	11118.3	11767.6	12184.6	13443.3	12622.4	14624.4	16342.8	11943.4	15711.2	14491.2	13139.4	13029	10178.7	7761.49	19755.9	23651	15847.5	16934.1	13155.4	15844.9	15651	17978.2	13236.1	19919.2	27069	21378.1	21243.9	18665.6	21297.7	20175.6	18795	18320	19682.6	23753.6	25717.7	13100.5	15656.1	16477.5
Lmsp004749	655.187	347.077	654.18	C29H34O17	[M+H]+	Syringetin-3-O-rutinoside	Flavonoids	Flavonols	53430-50-5	1	7.27809e+06	6.99841e+06	9.07585e+06	2.9801e+06	5.15306e+06	3.8962e+06	4.04285e+06	2.96382e+06	7.06042e+06	1.82338e+06	4.09274e+06	2.7446e+06	4.46267e+06	3.66027e+06	4.89711e+06	1.49627e+06	3.52372e+06	1.31929e+06	5.44823e+06	5.75492e+06	6.35816e+06	1.55124e+06	2.04371e+06	2.10331e+06	2.4372e+06	3.12859e+06	6.06755e+06	1.77069e+06	1.41023e+06	2.8373e+06	3.60072e+06	3.36137e+06	6.20459e+06	1.65273e+06	5.4953e+06	2.5567e+06	2.69417e+06	3.72951e+06	4.41483e+06
mws0058	299.056	284.033	300.063	C16H12O6	[M-H]-	Diosmetin (5,7,3'-Trihydroxy-4'-methoxyflavone)*	Flavonoids	Flavones	520-34-3	3	6395.27	6835.46	15190.8	20857.6	23104.6	49351.8	26504.8	34868.3	28282.8	12310	6729.61	5667.17	20887.6	697035	16057.7	10316.4	12301.6	8296.53	12373.7	11555.9	10735.7	5192.33	7096.55	12193.7	22735	15780.7	22294	5155.99	7473.7	3493.79	10624.1	14683.5	35189.6	9401.24	14202	20595.2	9646.65	18480.4	34008.2
Wagp006873	291.123	219.066	290.115	C16H18O5	[M+H]+	Aculeatin	Lignans and Coumarins	Coumarins	523-51-3	1	2.18572e+06	904558	2.99231e+06	769891	2.19497e+06	2.68343e+06	1.20555e+06	2.35035e+06	1.6566e+06	110581	357577	268797	525905	588782	439436	25008	186414	60959.5	430019	360843	1.04369e+06	52744.4	98269	104950	119861	302884	640300	49524.9	61797	160866	639501	140227	1.38136e+06	37852.9	183053	257119	46496.4	278819	836837
pme2960	273.076	153.018	272.068	C15H12O5	[M+H]+	Naringenin chalcone; 2',4,4',6'-Tetrahydroxychalcone	Flavonoids	Chalcones	73692-50-9	3	9491.98	18981.2	375602	349842	562711	804203	392043	862874	401430	14310.7	16834.4	9843.75	34196.4	59520.4	21927.7	13194.1	16608.4	5737.6	15861.4	60691.3	61961.3	14240.4	26915.2	28392.2	31222.8	69306.5	390583	32946.5	90301.2	23317.8	100873	259110	475628	72933	65146.2	79022.3	73371.9	249807	533590
pmb1096	118.065	91.0542	117.058	C8H7N	[M+H]+	Indole	Alkaloids	Plumerane	120-72-9	2	534213	595440	686586	673381	610586	736958	359166	431803	411364	380146	416166	449619	371856	383236	431252	381352	331209	391882	374029	400526	396327	380197	567251	456973	289728	327451	287936	336428	280728	404396	367667	378688	386874	235400	412228	404329	298211	407859	265727
MWS1900	215.129	153.127	216.136	C11H20O4	[M-H]-	Undecanedioic acid	Lipids	Free fatty acids	1852-04-6	2	41548.4	36497.3	34475.5	33770.9	38956.4	46184	44909.4	93613.2	33856.5	27154.1	33144.8	30449.4	32085	26031.2	25876.1	35293	25129	27867.3	26453	29504.4	28487.4	24180.1	25359.1	29420.2	28378.2	36447.9	27104.1	29970.6	30382.3	21648	23349.4	49421.9	21703.5	23759.5	32568.6	25926.8	26842.8	27494.6	27995.5
Wagp007545	389.124	359.075	388.116	C20H20O8	[M+H]+	3'-Hydroxy-3,4',5,7,8-Pentamethoxyflavone*	Flavonoids	Flavones	-	2	25354.8	25014.4	26539.6	22372.8	24785.3	80421.5	47549.6	48544.4	39855.4	44174.4	20874.8	18812.3	51536.5	72966.9	67057.6	58970.4	48645.2	78330.6	84332.7	50184.4	38353.2	47897.4	29595.5	53596.4	107437	66947.8	35860.4	13219.4	20800.2	15993.2	47218.5	83066.9	34750.2	23975.4	44736.8	101396	49004.7	61599.1	19413.9
Zmjp003179	581.15	449.107	580.143	C26H28O15	[M+H]+	Orientin-2''-O-xyloside	Flavonoids	Flavones	-	2	197386	387626	238191	483340	221782	232456	194995	194257	238340	259119	200658	253432	248561	1.31653e+06	271670	212303	233355	234730	186014	200577	157555	195047	214054	250546	201472	199254	167336	238814	237553	193187	194744	183610	175005	173815	151075	191858	198592	179794	171670
pme0490	124.039	78.0347	123.032	C6H5NO2	[M+H]+	Nicotinic acid (Vitamin B3)	Others	Vitamin	59-67-6	3	46629.6	59625.2	59442.3	47285.2	38118.6	43907.6	88121.9	73159.7	76291	61052.4	62793.6	70257.8	85253.4	73916	64702.2	70334.9	83370.2	75969.7	65938	70961.9	78856.5	96379.7	103140	79298.6	87567	66620.7	48049.4	71821.2	67092.6	86037.2	69598.7	96858.8	111556	72482.2	97251.4	86447.4	58335.8	56478.7	54479.9
Hajp007261	389.125	359.077	388.116	C20H20O8	[M+H]+	4'-hydroxy-5,7,3',5'-pentamethoxyfavone*	Flavonoids	Flavones	-	2	48368.7	28041.2	68241.3	13553.7	45799.3	46675.1	30174.2	23620	34117.1	32948.8	22434.8	24303.6	39255.8	38322.3	38780.7	33136.4	46499.9	31772.8	48278.8	28552.7	29251.4	25005.1	20564.1	24074	68929.1	45642.8	26530.9	13086.2	19191.8	14051.4	35855.5	48228.8	36219.7	26761.9	29554.4	59381.9	30264.1	44080.5	37884
Zmzn000079	199.002	78.9585	200.009	C4H9O7P	[M-H]-	D-Erythrose-4-phosphate	Others	Saccharides	585-18-2	3	73110	95657.2	75783.7	51434	81290.3	70701.8	108961	96628.7	99854	98524	97510.3	79269.2	93881.5	98930.6	80471.7	68833.2	88951	59483.1	78934.5	96732.6	80904.8	87555.3	91537.3	57878.6	111646	117782	119025	88261.9	102124	75107.7	89765.6	100533	104568	85803.2	96271.3	110979	86478.2	96300.3	127666
Zmhn001358	299.077	137.025	300.084	C13H16O8	[M-H]-	4-O-Glucosyl-4-hydroxybenzoic acid	Phenolic acids	Phenolic acids	-	1	84127	88132.9	85856.9	107426	111491	100837	94166.3	131127	101194	70391.8	101485	101617	102239	133004	79918.4	97498.2	104658	97682.6	118830	196307	163657	76524.2	94929.3	101150	154560	200443	388770	105319	162982	109392	297985	470630	509423	207978	227372	269348	276301	506436	678019
Zmhp002640	773.214	303.05	772.206	C33H40O21	[M+H]+	6-Hydroxykaempferol-3-O-Rutinoside-6-O-glucoside	Flavonoids	Flavonols	-	1	4.20794e+06	5.06759e+06	5.93653e+06	4.88442e+06	6.47535e+06	4.77679e+06	3.09952e+06	5.27105e+06	4.38557e+06	5.18836e+06	23642360	4.50522e+06	4.07319e+06	5.58443e+06	5.01015e+06	4.74861e+06	5.68104e+06	4.93438e+06	4.00648e+06	4.44744e+06	4.10025e+06	5.12104e+06	4.91692e+06	5.53928e+06	4.87488e+06	4.85341e+06	4.89512e+06	6.62456e+06	4.49261e+06	4.57918e+06	4.33863e+06	5.01893e+06	5.43052e+06	4.19743e+06	4.52148e+06	4.18896e+06	4.59801e+06	4.61597e+06	4.65299e+06
Lmbn002648	163.04	119.05	164.047	C9H8O3	[M-H]-	α-Hydroxycinnamic Acid*	Phenolic acids	Phenolic acids	5801-57-0	1	77127.1	53809.8	62776.5	64582.3	107683	277542	144112	251250	207447	57853.3	67446.2	72066	141578	140467	102845	124366	214038	133439	137006	145365	168488	120065	146472	125629	108098	127690	250182	82287.2	176872	120063	247822	317967	480836	112419	135134	170270	184812	393064	612013
ML10180524	244.095	112.054	243.085	C9H13N3O5	[M+H]+	Cytarabine	Nucleotides and derivatives	Nucleotides and derivatives	147-94-4	3	713963	735433	692229	682184	638782	524439	589940	528317	670566	607316	549935	596694	535876	483016	521292	659190	687052	636820	464036	506297	450837	565657	533954	534060	580083	463388	437400	579890	517711	556283	421224	386675	401334	379627	392941	380861	436930	427834	490642
zjzp121616	265.145	135.08	264.136	C15H20O4	[M+H]+	5-Hydroxy-2-Carbonylcadinane-12,7-lactone (iso-2)	Terpenoids	Sesquiterpenoids	-	2	94890.8	111663	118310	175400	180265	155253	290775	258648	257444	371457	360168	322686	283823	247349	326635	297308	354144	359494	253538	232858	271708	307505	352733	309977	254373	237292	239533	317501	302132	328622	163089	137798	180863	185777	205262	220673	126506	120870	119936
Zmhn002301	325.093	163.039	326.1	C15H18O8	[M-H]-	p-Coumaric acid-4-O-glucoside	Phenolic acids	Phenolic acids	117405-48-8	2	106601	125661	126159	110009	113365	113670	242428	242025	314075	116221	198360	188093	441355	482316	352482	176231	250617	221655	431254	575717	681527	183770	232382	221629	334812	503055	1.15599e+06	206468	424740	215205	882984	1.00089e+06	1.51849e+06	334916	487033	526003	576756	1.12568e+06	1.82301e+06
Wagp006298	887.283	419.14	886.274	C39H50O23	[M+H]+	Natsudaidain 3-[6''-(3-Hydroxy-3-Methylglutaryl)Glucoside]glucoside	Flavonoids	Flavones	-	2	173701	163386	288894	63214.5	212997	267230	164103	151450	193671	132810	131596	113057	195970	359826	197458	148729	287472	250421	259618	263378	165305	135061	155941	171030	228578	233651	150176	55967.7	108849	84729.5	214983	281558	239900	103950	153859	318952	185463	255130	206397
mws0458	151.04	136.017	152.047	C8H8O3	[M-H]-	Vanillin; 4-Hydroxy-3-Methoxybenzaldehyde	Phenolic acids	Phenolic acids	121-33-5	3	218010	174598	224830	182842	143587	228994	229311	176958	180191	173895	143172	187310	192320	136460	178108	153789	128827	149928	195792	145313	213885	177652	216331	158995	150259	131636	162731	146968	203834	253926	163730	154872	120506	115154	146288	164057	173006	161369	115134
pme3475	273.076	153.018	272.068	C15H12O5	[M+H]+	Butin; 7,3',4'-Trihydroxyflavanone	Flavonoids	Flavanones	492-14-8	3	12898.1	18055.2	378062	341444	519161	824964	361297	896813	433479	11057.4	7087.27	3721.4	29585.1	57731.1	17717	13164.1	18464.3	8307.62	30069.1	78991.3	50320.3	20260.6	29548.3	16652.8	39389.5	78993.1	422706	38956.9	114316	24071	121949	251810	463625	58557.8	82247.2	69086.4	75596	263465	540286
mws0359	241.217	241.218	242.225	C15H30O2	[M-H]-	Pentadecanoic Acid	Lipids	Free fatty acids	1002-84-2	3	128118	107979	104061	88163.2	97373.1	107042	100485	112501	92595.9	79332.8	87850.1	95209.2	73030.2	69694.3	84806.2	98138.2	81710.9	90129.1	95377	99320.6	86488.1	81618.6	96480.7	93906	84024.5	159811	87338.4	100823	88913.4	83424.4	103527	273684	71638.6	78527.9	79384.4	56058.4	81071.3	92022.3	91760.8
pmc0281	400.146	136.062	399.139	C15H21N5O8	[M+H]+	Ribosyladenosine	Nucleotides and derivatives	Nucleotides and derivatives	-	3	47103.2	45003.8	41952.7	40639.3	72547.2	54037.2	42283.9	51612.9	40395.5	49311.8	47561.1	50850.5	42857.6	49310.1	38071.5	51229.7	46774.9	37459.7	48794.3	42570	45525.3	38272.7	50365.6	47545.1	48563.6	51228.8	47646.3	42680.5	51415.7	38632.6	47101.7	41480.8	44759.8	51065.8	51761.2	43681.8	33755.1	40131.6	38962.7
Lafp005024	485.238	219.174	484.23	C24H36O10	[M+H]+	7-Hydroxy-costol-malonyl glucoside	Terpenoids	Sesquiterpenoids	-	2	86484	116778	52297.6	66050.3	77007.6	40700.8	139004	182810	191803	185589	183607	112585	199579	161526	186342	135607	189948	112884	141900	166436	178193	108705	214685	142073	161137	224175	247593	176326	147084	156739	153687	204279	199922	158198	164933	125643	97636.6	133235	178307
pme1178	284.099	152.059	283.092	C10H13N5O5	[M+H]+	Guanosine	Nucleotides and derivatives	Nucleotides and derivatives	118-00-3	1	1.9761e+06	1.78038e+06	1.87508e+06	1.57203e+06	1.57576e+06	1.88561e+06	1.81101e+06	1.87182e+06	1.81611e+06	1.69836e+06	1.65843e+06	1.89852e+06	1.74205e+06	1.84395e+06	1.69737e+06	2.93065e+06	3.21653e+06	3.42915e+06	2.06241e+06	1.8844e+06	1.7066e+06	2.29718e+06	398878	2.93698e+06	2.65882e+06	2.44901e+06	2.82691e+06	3.11855e+06	2.64899e+06	3.91354e+06	2.32828e+06	2.14226e+06	2.2625e+06	2.56194e+06	2.21266e+06	2.23412e+06	2.5437e+06	2.47148e+06	2.33219e+06
Hmhp008730	373.165	203.04	372.157	C21H24O6	[M+H]+	6',7'-Dihydroxybergamottin	Lignans and Coumarins	Coumarins	145414-76-2	2	126126	71161.5	605617	548775	875062	1.45713e+06	346674	1.13e+06	655088	17819.6	90732	67477.3	80997.7	52346.9	47207.2	1963.52	23943.1	24639.7	121760	41929.1	102809	12451.9	18331.4	27841	31559.2	45257.7	42603.6	8852.27	17172.9	48391.3	38383.3	20108.2	80682.2	12599.1	97963	52399.4	33700.7	25262.6	63933.4
pmb2804	311.223	171.138	312.23	C18H32O4	[M-H]-	13S-Hydroperoxy-9Z,11E-octadecadienoic acid	Lipids	Free fatty acids	33964-75-9	3	14695.5	14849.1	23070.6	15849.8	27288.2	29123.1	12135.7	21147.7	15302.2	11214.4	9880.23	9540.08	7759.77	9085.76	10101.7	13454.6	14328.6	12016.3	8313.47	9364.99	10256.5	10994.4	14202.2	12001.7	12643.9	15481.1	12889.6	15066.3	16171.1	15663.3	11745.5	9222.58	8582.33	10744.1	12827.4	11648.1	11128.2	9017.06	10174.8
pmd0146	548.371	184.073	547.364	C28H54NO7P	[M+H]+	LysoPC 20:2(2n isomer)*	Lipids	LPC	-	3	55443.7	66759.8	47385.9	33203.1	42163.1	35846.9	59210.8	64283.3	58687.2	44598.5	46500.4	35326.9	53107.5	55897.4	62766.2	67926	76375.2	57041.7	58694.7	66024.6	67938.9	53033.1	68684.8	71329.8	73020.9	77823.5	96231.2	93064	86243.5	79271.3	64951.6	65761.7	80760.3	55993.2	60645.7	55244.9	70236.1	77636.3	73238.4
HJAP023	773.216	611.168	772.206	C33H40O21	[M+H]+	Kaempferol-6,8-di-C-glucoside-7-O-glucoside	Flavonoids	Flavonols	-	3	746140	816503	1.04902e+06	815369	1.03491e+06	755621	553945	775575	776642	820339	842519	745042	631572	964883	748886	762290	856475	708405	694892	756904	681346	850609	834388	534493	736743	716482	702549	906010	727797	803906	648956	597172	852478	694080	775519	655896	566315	671364	621975
pmb0864	426.262	285.242	425.254	C19H40NO7P	[M+H]+	LysoPE 14:0*	Lipids	LPE	-	1	83875.8	91418.3	65138.7	47882	73147.5	57596.3	69735.6	69916.4	68390.3	54396.6	50969.2	49975.5	71546.9	70392.2	60518.1	109374	101017	94390	67660.8	60507.3	62719.7	101473	99670.9	110705	76864.5	78881.9	92096.4	135197	112838	130516	81147.4	77850.8	95301.3	100318	82977.9	75652.2	90961	95774.5	73493.6
mws1077	355.102	193.049	354.095	C16H18O9	[M+H]+	Scopoletin-7-O-glucoside (Scopolin)	Lignans and Coumarins	Coumarins	531-44-2	2	494706	300133	396949	68712.7	165903	178570	246732	291699	316527	106779	200891	106782	237086	218416	165182	52091.2	150045	48985.7	177967	221746	237915	49416.2	103063	91596.3	61868.5	164274	161269	35568.6	77629.4	138562	153819	89590.5	189512	50897.1	187019	153128	88582.9	93279.8	585005
pme3388	189.135	144.102	188.127	C7H16N4O2	[M+H]+	Homoarginine	Amino acids and derivatives	Amino acids and derivatives	156-86-5	3	97984.1	75698	71178.1	95957.6	89827.4	90354.3	148321	115872	178547	130607	142555	108935	127551	105237	115114	118465	143192	115371	117735	116712	144338	130638	158143	104797	103770	122414	142006	106080	143124	132661	136382	121310	157495	148386	173894	152196	92964.6	108570	147172
Zmzp000145	189.16	84.0803	188.153	C9H20N2O2	[M+H]+	Trimethyllysine	Amino acids and derivatives	Amino acids and derivatives	23284-33-5	2	489646	459435	361336	543302	436890	483089	554397	434671	605346	427427	487169	380961	534829	460150	433530	356313	519142	409790	470975	467565	517043	427335	549744	420330	385672	426396	484868	384270	516022	472377	411295	491354	558465	441752	633077	467936	380877	359385	451611
MWS3036	147.03	85.0297	148.037	C5H8O5	[M-H]-	3-Hydroxyglutaric acid	Organic acids	Organic acids	638-18-6	3	265098	281438	292955	266958	259557	347941	254794	246314	242165	251457	256399	237299	260389	252563	255112	249123	224643	254642	273038	224056	264070	208305	222027	229979	226460	221131	226029	251270	205022	231734	224716	219227	193518	176709	183657	185113	192897	225286	163262
mws0089	447.093	285.041	448.101	C21H20O11	[M-H]-	Kaempferol-7-O-glucoside*	Flavonoids	Flavonols	16290-07-6	3	46631.6	52426.8	51395.4	66972.6	43887.3	70648.5	59347.5	30616.7	57106.3	58874.2	59337.7	65807.5	63158.7	40193.9	67341.5	56632.5	48370.2	70690.2	60535.2	51283.5	65769.1	66284.5	70649.9	70801	74182.3	54157.7	115427	64056.4	72946.5	67342.9	53480.3	64717.2	77033.2	83882.1	61117.4	79862.5	38818.5	64883.9	143882
Hmxp007703	375.143	211.06	374.137	C20H22O7	[M+H]+	5,7,8,3',4'-Pentamethoxyflavanone*	Flavonoids	Flavones	-	3	58881.5	40440.4	119831	120633	190995	1.81098e+06	173508	200744	102776	37757.6	26202.7	27772.3	176632	93447.2	54551	40183.1	41673.3	29081	171176	93812.9	20339.7	26585.4	50336.2	75504.4	77828.2	80185.9	51925.9	16486.1	12558.9	22099.1	36684.6	45361.6	34427.8	131703	140865	231220	26068.7	57884.9	14871.2
Zmjp003291	595.168	433.116	594.159	C27H30O15	[M+H]+	Vitexin-2''-O-galactoside	Flavonoids	Flavones	-	1	1.48921e+06	1.44392e+06	1.20813e+06	1.31741e+06	1.44627e+06	1.26068e+06	1.04986e+06	1.60994e+06	1.18788e+06	892984	1.17428e+06	1.1883e+06	1.05041e+06	1.50318e+06	967981	1.32908e+06	1.17147e+06	1.52193e+06	991853	1.20889e+06	979700	1.15219e+06	1.22149e+06	1.3835e+06	983083	1.47316e+06	1.32699e+06	1.10954e+06	1.41575e+06	1.47601e+06	1.19984e+06	1.33494e+06	1.24064e+06	1.11943e+06	966211	1.07421e+06	1.36105e+06	1.42563e+06	1.07724e+06
Wagp008324	403.139	373.093	402.132	C21H22O8	[M+H]+	5,6,2',3',4',6'-Hexamethoxyflavone	Flavonoids	Flavones	-	2	149161	181989	156694	76685	188968	296832	219141	164030	169279	211824	123775	94732.3	229399	374703	307779	263874	316003	233750	306842	260061	156465	176735	170321	171128	371264	266141	207529	56087.3	62650.9	57490	195403	341760	228985	123950	181182	404894	207665	315961	148893
Hmmn002544	355.104	193.05	356.111	C16H20O9	[M-H]-	Ferulic acid-4-O-glucoside	Phenolic acids	Phenolic acids	117405-51-3	3	385458	354978	393531	256354	346312	358601	299581	297347	320742	321865	215693	302403	298686	264250	316349	266492	236856	254120	211841	192645	251115	268485	194858	216988	202762	181586	216920	227790	174868	170422	207252	202297	213371	123410	166347	207564	180750	168857	154796
Lmhp012042	355.284	263.237	354.277	C21H38O4	[M+H]+	2-Linoleoylglycerol*	Lipids	Glycerol ester	3443-82-1	3	27391.2	31491.2	25725.6	23858.2	35599.9	23481.8	26989.4	36520	31983.5	38286.9	29007.3	28973.9	23436.5	27487.7	23722.1	34283	47742.9	31505.6	32373.6	23740.9	26423.2	28485.2	37056.8	28354.4	32714.6	43248.3	35884.7	37704.4	31915.5	40565.4	28209.8	29917.7	33148.8	29644.1	40099	34237.3	23029.1	26850.2	28459.5
mws0133	123.055	80.0494	122.048	C6H6N2O	[M+H]+	Nicotinamide	Others	Vitamin	98-92-0	3	92710.2	99974.8	92587.3	16865.6	78872.2	71605.6	147793	180905	156061	124966	125758	112732	131964	184803	138483	132772	174195	116987	154934	172534	175068	146502	179724	130532	234366	270976	297001	193892	278411	221890	191224	176354	185366	160990	203682	190155	183415	182100	181697
pmb0854	518.324	184.073	517.317	C26H48NO7P	[M+H]+	LysoPC 18:3	Lipids	LPC	-	1	1.40318e+06	1.55099e+06	1.41946e+06	1.32334e+06	1.37136e+06	1.36661e+06	1.86483e+06	1.90121e+06	2.01579e+06	1.74971e+06	1.7833e+06	1.87328e+06	2.1107e+06	2.08537e+06	2.10127e+06	2.31986e+06	3.15298e+06	2.14764e+06	1.92306e+06	2.47917e+06	2.19641e+06	2.21547e+06	3.14742e+06	2.56801e+06	2.76203e+06	4.00122e+06	3.74824e+06	3.18835e+06	3.41965e+06	3.86786e+06	2.62375e+06	2.60003e+06	2.61992e+06	2.33695e+06	2.72585e+06	2.36655e+06	2.38534e+06	3.28023e+06	3.09082e+06
pme1014	445.31	341.284	444.303	C31H40O2	[M+H]+	Menatetrenone (Vitamin K2)	Others	Vitamin	11032-49-8	3	3.77059e+06	3.61894e+06	2.97649e+06	3.00511e+06	3.37029e+06	1.24876e+06	3.67873e+06	3.98841e+06	4.26638e+06	627936	1.34271e+06	2.63826e+06	2.15097e+06	1.80879e+06	2.90223e+06	3.00861e+06	3.23776e+06	552166	459111	1.39516e+06	490265	500753	477700	636917	3.17294e+06	1.06538e+06	486759	537377	450555	495494	399171	448638	392670	509211	398688	759821	412316	441765	373099
MWSHY0056	581.186	273.076	580.179	C27H32O14	[M+H]+	Naringenin-7-O-Rutinoside(Narirutin)	Flavonoids	Flavanones	14259-46-2	1	1.99628e+06	2.76845e+06	2.82141e+06	2.54585e+06	3.70959e+06	2.93434e+06	1.49415e+06	3.62036e+06	1.95689e+06	2.00037e+06	2.3599e+06	2.06791e+06	1.89799e+06	3.16165e+06	1.50127e+06	2.21356e+06	3.54539e+06	2.3142e+06	1.74202e+06	2.1547e+06	1.56983e+06	2.49748e+06	1.90785e+06	2.26324e+06	1.73886e+06	2.83351e+06	1.50052e+06	2.45952e+06	1.77542e+06	1.87622e+06	2.1425e+06	2.31525e+06	2.2627e+06	2.34199e+06	1.89357e+06	1.68368e+06	1.68496e+06	2.39277e+06	1.47158e+06
Zmhn002574	623.163	315.05	624.169	C28H32O16	[M-H]-	Rhamnazin 3-Glucosyl-Arabinofuranoside	Flavonoids	Flavonols	-	2	1.62949e+06	2.02766e+06	1.7079e+06	1.90473e+06	1.95332e+06	2.25397e+06	1.12316e+06	1.62977e+06	945952	1.57987e+06	1.23831e+06	1.58952e+06	1.21793e+06	1.54411e+06	924584	1.53018e+06	1.6367e+06	1.51694e+06	1.1009e+06	1.04876e+06	1.07872e+06	1.29855e+06	1.19169e+06	1.41858e+06	1.00129e+06	1.28909e+06	905124	1.12267e+06	924178	1.03647e+06	1.32759e+06	1.07013e+06	1.13781e+06	1.20386e+06	892572	1.35345e+06	750465	1.02256e+06	867120
Zmhn001793	341.089	179.034	342.095	C15H18O9	[M-H]-	6-O-Caffeoyl-D-glucose	Phenolic acids	Phenolic acids	-	1	677327	678242	628613	861064	778968	888344	468991	754389	434114	590099	500814	710421	465121	379389	459865	653264	336641	732366	337866	375080	411454	567192	374916	673422	453120	403191	392836	556876	383166	429271	429791	432054	443256	483166	233575	393326	469294	451492	293493
MWS3020	145.133	86.0961	144.126	C7H16N2O	[M+H]+	N-Acetylcadaverine	Alkaloids	Alkaloids	32343-73-0	3	418936	503221	459525	436454	450508	205741	427045	438958	298172	201944	401466	466666	288214	408427	419832	441018	466992	430651	420071	418609	393691	451254	428673	430621	444801	196887	405015	427045	419469	358323	291264	422944	326436	411301	317549	304265	187729	261717	400257
Qmgp102504	332.133	152.07	331.132	C20H17N3O2	[M+H]+	Angustoline	Alkaloids	Plumerane	40041-95-0	2	288733	324293	239782	235930	217056	292297	290235	303859	266270	319200	279159	253505	341618	328398	284088	288194	323553	262561	315885	305811	276755	342221	419581	288837	305512	397401	294747	352180	319816	438043	371286	420864	360066	483297	417350	425047	425041	318005	356456
pme2890	269.062	136.043	268.055	C8H16N2O4S2	[M+H]+	L-Homocystine	Amino acids and derivatives	Amino acids and derivatives	626-72-2	2	30636.5	12899.8	35953.1	29011.2	40619.3	45260.8	32405.3	30693.8	25009.7	24684.5	18746.6	21306.1	24641.7	15953.2	19317	44640.5	49425.7	51157.1	11113.8	23321.5	42639.2	27824.2	24236.8	34507.8	24236.8	21074.8	29416.4	23184.5	35806	19490.3	8788.69	24183.5	24864.9	8616.21	9382.47	6188.92	18585.7	31374.6	23144.9
Hmgp002036	479.12	317.06	478.111	C22H22O12	[M+H]+	Nepetin-7-O-glucoside(Nepitrin)	Flavonoids	Flavones	569-90-4	2	1.89231e+06	2.94064e+06	2.73966e+06	2.36428e+06	2.31359e+06	2.17627e+06	1.72349e+06	2644840	2.44032e+06	1.69842e+06	1.87477e+06	1.35319e+06	1.90212e+06	2.36922e+06	2.00864e+06	1.46353e+06	1853340	1.4865e+06	1.84617e+06	1.56597e+06	1.3723e+06	1.80984e+06	1.82952e+06	2381670	1.47472e+06	2.20432e+06	1.61318e+06	2.04416e+06	1.64515e+06	1.42863e+06	700005	1.95013e+06	2.44964e+06	1.71198e+06	1.95848e+06	1.07294e+06	1.46531e+06	1.97019e+06	1.27348e+06
mws0367	277.217	277.217	278.225	C18H30O2	[M-H]-	α-Linolenic Acid	Lipids	Free fatty acids	463-40-1	1	9.46117e+06	9.46242e+06	8.81231e+06	7.8695e+06	7.88586e+06	8.67287e+06	1.17674e+07	1.2838e+07	1.23534e+07	1.26604e+07	1.1776e+07	9.21935e+06	1.24437e+07	1.19053e+07	1.13282e+07	1.55452e+07	2.07672e+07	1.51153e+07	1.42581e+07	1.34642e+07	1.50154e+07	1.31383e+07	1.53771e+07	1.39234e+07	1.71036e+07	2.06533e+07	2.2439e+07	1.85694e+07	2.17139e+07	2.15964e+07	1.66608e+07	1.69425e+07	15700751	1.51589e+07	1.84073e+07	1.4979e+07	1.65319e+07	1.73094e+07	1.64139e+07
MWSmce096	219.17	81.0684	218.167	C15H22O	[M+H]+	Nootkatone	Terpenoids	Sesquiterpenoids	4674-50-4	2	11466.6	16763.7	18226	22206.3	31766	44829.7	45382.7	67131.8	72999.5	18173	32897.9	17308.8	81710.5	54947.9	57334.2	35260.4	35364.8	22862.8	127074	152759	109111	91481.4	70820.5	65457.7	127945	100598	283431	80525.3	80185.2	58896.1	139660	125924	168909	85891.8	141495	151878	111699	149284	232153
Wagp012414	261.113	189.055	260.105	C15H16O4	[M+H]+	Cedrelopsin	Lignans and Coumarins	Coumarins	-	1	814442	648104	1.18633e+06	105868	278670	158797	514393	288919	684074	117073	306678	198797	359622	332744	455118	15850.5	132821	26179.2	310132	330377	795801	38050.2	207456	90086.5	64050	198890	309019	31475.7	21863	104970	219208	86140.1	617374	58889.8	146257	96507.3	37635.9	142996	491782
pmb0889	279.232	95.0855	278.225	C18H30O2	[M+H]+	Punicic acid (9Z,11E,13Z-octadecatrienoic acid)	Lipids	Free fatty acids	544-72-9	3	68063.8	70420.7	94916.6	80136.9	84866.9	103698	72996.1	82963.3	63247.9	73211.7	63427.3	59613	48680.8	96846	58501.7	57574.4	73345.7	77964.1	47650.9	56576	52110.3	63317.4	56934.2	64758.4	76087.2	98147.8	84360.3	90108.4	95649.5	92864.8	58681.8	64438.3	51568	53432.7	61903.8	54816.4	66053.5	65247.8	71158.8
Lmmp002013	267.17	179.07	266.163	C14H22N2O3	[M+H]+	Dihydroferuloylputrescine	Alkaloids	Phenolamine	-	3	1.41708e+06	1.22536e+06	1.20477e+06	1.52631e+06	965412	1.70298e+06	1.18815e+06	702564	958028	945464	1.14049e+06	1.2279e+06	907703	861233	841015	918143	969986	1.04436e+06	1.04431e+06	866516	997494	764544	944742	1.02094e+06	857269	1.00027e+06	967669	842765	1.19716e+06	1.30879e+06	938904	925138	1.11157e+06	888345	1.09836e+06	1.14919e+06	1.16704e+06	837303	904079
pme2693	131.118	114.091	130.111	C6H14N2O	[M+H]+	N-Acetylputrescine	Alkaloids	Alkaloids	18233-70-0	3	32155.3	29837.3	26935.9	29963.2	39544.8	30127.4	27737	38682.5	37741.4	31680.2	33900.5	24994.3	15581.1	36536.4	28041.5	36080.3	27815.4	30498.7	24629	34103.5	34284.4	35793.6	32619.2	34760.9	25782.7	30476.6	34291.9	41774.1	33420.2	30642.1	30028.1	48959.8	39505.9	34574	32269.8	38593.4	21288.8	23627.4	27083.2
Lmcp009530	389.124	359.075	388.116	C20H20O8	[M+H]+	5-Demethylnobiletin	Flavonoids	Flavones	2174-59-6	1	537233	296772	174715	113618	229989	988643	515356	305784	197055	206076	135374	129287	897977	544015	257318	189386	243196	226461	402497	216653	156261	139753	160055	315512	436650	348053	226978	95302.9	120301	90844	228368	297911	292365	279416	286340	629773	175391	234524	121701
mws0470	117.019	73.0295	118.027	C4H6O4	[M-H]-	Methylmalonic acid*	Organic acids	Organic acids	516-05-2	1	9	2.12748e+06	1.87914e+06	9	2.29018e+06	1.61431e+06	2.26484e+06	3.33452e+06	2.42811e+06	2.87252e+06	2.82976e+06	9	3.77991e+06	9	2.87503e+06	9	9	9	9	9	9	6.69193e+06	6.44936e+06	9	5.7999e+06	5.53221e+06	5.03999e+06	9.42038e+06	7.77449e+06	7.44899e+06	5.18499e+06	4.6801e+06	4.53055e+06	4.45586e+06	5.05348e+06	9	6.1445e+06	6.52693e+06	6.8858e+06
Wafp003601	321.194	177.055	320.185	C16H24N4O3	[M+H]+	N-Feruloylmethylagmatine	Alkaloids	Phenolamine	-	1	2.10335e+06	1.86836e+06	1.99392e+06	1.91739e+06	1.57533e+06	2.65094e+06	2.02569e+06	1.70375e+06	1.60271e+06	1.53997e+06	2.29375e+06	1.8581e+06	1.46209e+06	1.36739e+06	1.37638e+06	1.60506e+06	1.43635e+06	1.60698e+06	1.82972e+06	1.38929e+06	1.71644e+06	1.44141e+06	1.38584e+06	1.67667e+06	1.46933e+06	1.43341e+06	1.81517e+06	1.31928e+06	1.72481e+06	1.92751e+06	1.59222e+06	1.76537e+06	1.51234e+06	1.51274e+06	1.87384e+06	1.80176e+06	1.78655e+06	1.36391e+06	1.48451e+06
mws1080	341.109	179.056	342.116	C12H22O11	[M-H]-	Galactinol	Others	Saccharides	3687-64-7	1	7.83065e+06	7.81462e+06	7.61735e+06	7.824e+06	9.19225e+06	6.79961e+06	1.07015e+07	9.6268e+06	9.17606e+06	1.06635e+07	1.00588e+07	7.96283e+06	9.82634e+06	1.25276e+07	1.01145e+07	1.04486e+07	8.2085e+06	1.09706e+07	9.61403e+06	9.49323e+06	9.43035e+06	9.56007e+06	8.50037e+06	8.47953e+06	1.01913e+07	7.57755e+06	9.02613e+06	1.14519e+07	9.78693e+06	8.59463e+06	1.05499e+07	1.07521e+07	1.00658e+07	1.08752e+07	1.05712e+07	1.1203e+07	1.03083e+07	1.23336e+07	9.73601e+06
Wagp001323	180.137	121.065	179.131	C11H17NO	[M+H]+	4-[2-(1-methylethyl)aminoethyl]phenol	Alkaloids	Quinoline alkaloids	-	1	148369	137778	120488	132722	103528	176865	151172	134856	124332	118613	135001	140409	129671	107533	114323	99171.4	91475.9	117910	171122	144702	114785	97807.5	138675	160408	139388	112155	114380	102029	137914	183049	100951	135424	107692	116140	133013	154523	169355	113378	78101.1
mws0629	281.113	166.086	280.106	C13H16N2O5	[M+H]+	L-Aspartyl-L-Phenylalanine	Amino acids and derivatives	Amino acids and derivatives	13433-09-5	3	169520	173722	168676	136415	138726	137885	150102	155169	137079	147820	133643	142956	161086	167413	130371	112830	148491	115706	116801	131558	135238	143800	141691	160761	130305	120423	117798	137379	102062	146241	105751	126363	114218	124096	150493	117948	111756	110500	76871.3
mws0983	326.305	62.0601	325.298	C20H39NO2	[M+H]+	N-Oleoylethanolamine	Alkaloids	Alkaloids	111-58-0	3	11267.7	14875.9	14114.8	17331.8	16532.7	21143.4	19583.7	26126	15882.1	19980.2	21575.6	19201.1	12817.6	12431	10160.6	13758.6	11508.1	11895.3	12751	14503.8	14567.9	12508.2	15798.5	14699.1	15551	18693.5	16424.9	17294.1	18148.4	18475	14646.2	14255.9	11180.1	16868.9	22355.7	17177.1	9819.77	14375.7	15250.8
Zmyn000110	258.039	78.9583	259.046	C6H14NO8P	[M-H]-	D-Glucosamine 1-phosphate	Others	Saccharides	2152-75-2	1	61131.1	51900.1	51610.5	41172.1	46488.7	43231	95474.5	67662.4	96038.8	76926.2	97346.7	69534.6	88647.9	72282	87075.4	74348.5	94491.2	72208.4	93540.5	95741.3	98920.4	83707.5	95979.6	92584.9	105637	101304	105871	100854	91433.9	124586	97811.1	105938	105636	84217.3	120843	112021	118776	105069	104032
pmn001498	575.349	279.2	516.335	C33H44N2O3	[M+CH3COOH-H]-	Isodendrocrepine*	Alkaloids	Alkaloids	50906-94-0	1	171886	145402	128980	94822.6	100424	136667	181456	181709	197657	214892	138526	141562	221699	200680	152614	219883	386967	226175	157653	155494	184840	304893	335576	301145	173784	172746	174859	308629	293132	379077	249252	262541	267066	181393	267384	308583	216687	237817	244839
Lmtn001569	474.16	312.1	475.169	C20H29NO12	[M-H]-	2-Glucosyl-glucosyloxy-2-phenylacetic acid amide	Alkaloids	Alkaloids	-	3	80125.8	95125	91301.5	117722	88401.3	97834.2	76106.3	102357	77735.2	96709.4	59576.9	89396	74344	76677.7	74123.3	96663	74539.5	76118.4	68909.6	77016.6	65711.2	96862.1	75256.1	85444.9	74290.7	76189.7	55688.3	87360.3	64223.6	75084.1	67211.5	86618.7	51040.9	89332.8	65851.2	75165.1	82732.1	60301.6	47957.9
pme0193	147.076	84.0444	146.069	C5H10N2O3	[M+H]+	L-Glutamine	Amino acids and derivatives	Amino acids and derivatives	56-85-9	2	1893195	1.53137e+06	1.54684e+06	1.64503e+06	1.56232e+06	1.51312e+06	2.92464e+06	2.0079e+06	2.55815e+06	2.14891e+06	2.52575e+06	1.92179e+06	2.37589e+06	2.44166e+06	2.23461e+06	2.33517e+06	3.02797e+06	2.06681e+06	2.73063e+06	3.23915e+06	2.65291e+06	2.97218e+06	3.16963e+06	2.35515e+06	2.25846e+06	2.4914e+06	2.52849e+06	2.15679e+06	2.79866e+06	3.16457e+06	3.08904e+06	2.79517e+06	2.86609e+06	3.61672e+06	3.77177e+06	3.27664e+06	3.18411e+06	2.59934e+06	3.17982e+06
MWS0552	239.202	223.026	240.209	C15H28O2	[M-H]-	Cis-10-Pentadecenoic Acid(C15:1)	Lipids	Free fatty acids	84743-29-3	2	1.19068e+07	9.25381e+06	8.54664e+06	8.47261e+06	1.15131e+07	2.85372e+06	1.2677e+07	1.49433e+07	1.42808e+07	2.79113e+06	4.91727e+06	1.02669e+07	9.11516e+06	7.00552e+06	1.10013e+07	1.02068e+07	1.2525e+07	2.19892e+06	1.799e+06	5.23981e+06	1.92186e+06	2.55965e+06	2.40302e+06	2.62907e+06	1.35887e+07	2.36684e+06	2.21779e+06	2.30214e+06	1.91824e+06	2.28227e+06	1.76267e+06	1.94669e+06	2.04445e+06	2.95714e+06	2.06602e+06	2.1265e+06	1.74217e+06	2.38947e+06	2.02081e+06
mws1150	785.251	623.219	786.258	C35H46O20	[M-H]-	Echinacoside	Phenolic acids	Phenolic acids	82854-37-3	2	1.92383e+06	2.1018e+06	2.44931e+06	2.2296e+06	2.66184e+06	1.71479e+06	1.32154e+06	2.04226e+06	1.85552e+06	1.93457e+06	1.71324e+06	1.57103e+06	1.51975e+06	1.92345e+06	1.7678e+06	1.78814e+06	1.88555e+06	2.60414e+06	1.35117e+06	1.50457e+06	1.62434e+06	1.83839e+06	1.76541e+06	1.71898e+06	1.61041e+06	1.56333e+06	1.43501e+06	1.95775e+06	1.42303e+06	1.38776e+06	1.50641e+06	1.24593e+06	1.43173e+06	1.77628e+06	1.16205e+06	1.21612e+06	1.2517e+06	1.46739e+06	1.16866e+06
pma2987	142.097	124.087	141.09	C6H11N3O	[M+H]+	Histidinol	Alkaloids	Alkaloids	501-28-0	3	4.07679e+07	4.25836e+07	4.15911e+07	4.0959e+07	4.15807e+07	4.10402e+07	4.13403e+07	4.1422e+07	4.26456e+07	4.12377e+07	4.14413e+07	4.0237e+07	4.17783e+07	4.11132e+07	4.11716e+07	3.89608e+07	4.0731e+07	3.98644e+07	4.00956e+07	3.88946e+07	3.93896e+07	3.96199e+07	3.84925e+07	3.96122e+07	3.89738e+07	3.90237e+07	3.89752e+07	3.87561e+07	3.97896e+07	3.61794e+07	3.76925e+07	3.75713e+07	3.69736e+07	3.74635e+07	3.61478e+07	3.51194e+07	3.41426e+07	3.55034e+07	3.50432e+07
MWSmce692	277.218	59.0143	278.225	C18H30O2	[M-H]-	γ-Linolenic Acid	Lipids	Free fatty acids	506-26-3	1	9289.96	9291.73	10287.7	9789.73	9976.02	11039.2	14634.7	13089.3	11523.2	13406.4	12159	12422.5	14979	13092	11077.6	15689.7	23185.3	14884.2	14592.6	14938.4	15637.7	13669.1	16375.5	14563.3	17479.9	23912.8	25084.7	20484.1	23508.2	25511.4	15496.8	19329	15825.5	15832.8	20325.5	16053.9	19817.9	15778.3	18164.8
Lmqp000329	296.067	104.108	295.057	C8H14N3O7P	[M+H]+	5-Aminoimidazole ribonucleotide	Nucleotides and derivatives	Nucleotides and derivatives	25635-88-5	1	2.94276e+06	2.63232e+06	2.82304e+06	2.28435e+06	2.76647e+06	2.71467e+06	2.53772e+06	2.50703e+06	2.66719e+06	2.23374e+06	2.60122e+06	2.09017e+06	2.95475e+06	2.88007e+06	2.6566e+06	2.85757e+06	2.88218e+06	2.48993e+06	3.00218e+06	3.22947e+06	2.88917e+06	2.39042e+06	2.79238e+06	2.50562e+06	2.94477e+06	3.53252e+06	3.22728e+06	2.49433e+06	2.86631e+06	2.18847e+06	3.06343e+06	3.70449e+06	3.35745e+06	2547150	2.41276e+06	2.78316e+06	2.86035e+06	3.41006e+06	3.55977e+06
Qmgp082701	471.201	425.196	470.194	C26H30O8	[M+H]+	Limonin	Terpenoids	Triterpene	1180-71-8	1	7.5505e+06	5.13518e+06	1.06408e+07	3.51721e+06	6.3634e+06	1.90238e+06	6.23245e+06	8.45058e+06	1.19514e+07	2.39388e+06	2.15785e+06	1.17856e+06	4.98097e+06	5.19795e+06	1.56364e+07	3.28415e+06	1.85282e+06	2.16912e+06	4.70062e+06	7.15475e+06	5.44964e+06	3.64547e+06	2.92348e+06	1.99066e+06	5.10817e+06	4.6221e+06	9.50192e+06	4.28149e+06	1.65221e+06	1.74453e+06	5.24968e+06	4.72034e+06	6.89861e+06	4.43913e+06	1.19134e+06	1.17801e+06	5.95442e+06	4.00403e+06	5.829e+06
Lmjp002614	493.17	185.081	492.163	C24H28O11	[M+H]+	Picroside I	Terpenoids	Monoterpenoids	27409-30-9	2	203770	200762	146704	138272	136451	135231	189459	207390	200353	189359	164714	138265	213404	194769	191879	115577	153946	128328	180945	206191	200688	172531	203235	129849	128048	170063	176751	128935	164772	118303	202945	203643	175960	202167	231221	186525	139360	327196	148847
pmn001553	315.108	153.057	316.116	C14H20O8	[M-H]-	Cimidahurinine	Phenolic acids	Phenolic acids	142542-89-0	3	86619.6	83734.6	99225.2	75753.1	118717	91858.8	83373.9	79199.5	92019.6	91080.8	113490	76660.2	103638	82791.7	74723.7	65194.8	77909.1	105081	81077.1	64338	91606.8	69074.6	76849.3	101706	86578	91543.4	77412.9	94120	88960.8	84592.8	91515.3	107565	93856.4	90462.1	95830.5	86727.1	104026	99192.3	96274.3
pmb0034	277.103	148.06	276.096	C10H16N2O7	[M+H]+	L-α-Glutamyl-L-Glutamic Acid	Amino acids and derivatives	Amino acids and derivatives	3929-61-1	3	79045.6	71082.2	63661.3	71719.7	64193	74597.4	60711.4	66563.8	85049.2	58197.6	52923.3	47090.1	58389.9	52463.5	44345.5	48746.3	46983.9	38830.2	54653	50039.7	59552.1	56036.3	70375.9	48236.1	41971.7	44857.7	69195.4	45111	58024.6	45903.8	55280.7	64639	91406.3	55186.3	56057.5	50075.8	63033.2	62899.5	88884
HX1390	275.128	161.067	274.12	C16H18O4	[M+H]+	cedrecoumarin B	Lignans and Coumarins	Coumarins	-	1	166053	97530.7	196061	7886.96	44593.3	38386.8	61060.6	38980.1	106697	34506.2	59506.4	33349.3	66194.3	55750.4	48183.2	6526.03	31568	11267.3	51928.5	49680.7	80538.4	12254	13143.5	19739.9	14313.8	40503.6	57993.1	9705.03	8686.95	22506.9	50318.6	13705.9	102334	7783.02	42335.3	27826.2	11965.9	23845.8	67395.6
HJAP064	565.118	317.076	564.111	C25H24O15	[M+H]+	Isorhamnetin-3-O-(6''-malonyl)glucoside	Flavonoids	Flavonols	-	3	43833	100005	65516.8	38946	85399.9	47498.3	32437.9	68439.9	87449.7	25197.9	42104.7	21920.8	105276	304428	48687.9	24269.3	73819.1	37311.3	53059.1	91239.3	68053.9	65170.8	39290.8	31667.3	50892.2	65755.7	214493	26163.9	46782.7	27820.3	71296.9	142548	248181	50447.3	52043.1	28096.2	40207.9	76568.3	269828
Lmsp003939	625.176	317.067	624.169	C28H32O16	[M+H]+	Isorhamnetin-3-O-galactoide-7-O-rhamnoside*	Flavonoids	Flavonols	-	1	2.98394e+06	3.65471e+06	3.74399e+06	3.27343e+06	2.79494e+06	2.46677e+06	1.93784e+06	1.81785e+06	2.70373e+06	2.5252e+06	2.36641e+06	2.20559e+06	2.33041e+06	2.57346e+06	3833420	2.81069e+06	2.78567e+06	2.82975e+06	1.87886e+06	2.32512e+06	1.824e+06	2.80095e+06	3.78673e+06	2.79284e+06	2.15609e+06	2.43387e+06	3.04956e+06	4290330	2.52689e+06	2.52048e+06	1.74713e+06	2.35954e+06	2.69744e+06	2.0206e+06	1.95022e+06	1.82228e+06	1.86737e+06	2.56006e+06	2.96611e+06
pmp000130	887.282	725.229	886.274	C39H50O23	[M+H]+	Natsudaidain-3-O-(5'-glucosyl-3-hydroxy-3-methylglutarate)glucoside	Flavonoids	Flavonols	-	2	58486.3	40654.3	104529	8992.97	114546	79218.4	44633.9	43558.7	64217.3	43559.9	66410.8	34044.1	82960.4	149306	98910.6	66951.6	95243.6	92681.6	68023.8	80058.8	55787.5	35312.9	43140	39408.9	52269.7	71344.9	50746.1	20879.8	27016	18392	68276	54074.6	61801.1	25138.6	41262.9	100919	49004.2	77815.6	63432.3
Wagp006433	711.212	405.12	710.206	C32H38O18	[M+H]+	Gardenin C 5-[6''-(3-Hydroxy-3-Methylglutaryl)Glucoside]	Flavonoids	Flavones	-	2	300655	248056	454268	83470.7	275602	210812	200818	148711	242768	75800.9	116359	70363.8	217397	218717	230834	58133.4	204384	89516.1	164419	183958	195021	35867.3	100201	61750.5	62317.7	98724.9	165289	30556.6	44952.1	41104.2	218779	77029.2	289922	17914.4	97339.1	120267	47025	90780.4	210019
pmf0174	157.16	157.16	158.167	C10H22O	[M-H]-	1-Decanol*	Others	Saccharides	112-30-1	3	2.64533e+06	2.44198e+06	2.58002e+06	2.43444e+06	2.61103e+06	2.49965e+06	2.43525e+06	2.59206e+06	2.39478e+06	2.37359e+06	2.34985e+06	2.34873e+06	2.4369e+06	2.33973e+06	2.15812e+06	2.44147e+06	2.37509e+06	2.19721e+06	1.97157e+06	2.26371e+06	2.17027e+06	2.233e+06	2.30038e+06	2.42483e+06	2.29514e+06	2.31405e+06	2.12368e+06	2.30717e+06	2.36238e+06	2.36299e+06	2.24572e+06	2.4423e+06	2.18e+06	2.35197e+06	2.14358e+06	1.94778e+06	2.25131e+06	2.25566e+06	2.19602e+06
MWSmce682	149.046	59.0141	150.053	C5H10O5	[M-H]-	DL-Xylose	Others	Saccharides	25990-60-7	3	103862	105348	92519.5	37979.9	82946.2	59731.5	122006	132816	110190	101524	90458.5	74964.9	66647.7	98494.9	73514.7	73393.6	103222	67383.7	99046.6	96861.1	123357	85563.3	100457	84155	90987.7	115097	104898	89882	63672.8	97818	103589	136667	109023	112977	100617	110661	135890	124018	122844
Zmyn000247	147.03	57.0346	148.037	C5H8O5	[M-H]-	2-Hydroxyglutaric Acid	Organic acids	Organic acids	13095-48-2	1	311935	325981	320692	348193	295858	315675	262603	273236	283000	304847	330450	336412	271220	286885	322468	258288	272394	309796	278212	265364	292124	245445	265323	257497	225819	280294	251094	265878	304725	279945	276691	296326	225606	250246	264318	256143	301233	247824	231561
Lmgn002555	173.082	59.0139	174.089	C8H14O4	[M-H]-	2-Propylglutaric acid	Organic acids	Organic acids	32806-62-5	3	91180.4	116412	106434	78754.2	80455	91363.5	126988	92607.4	118997	98271	106070	98732.3	107903	110688	108207	70980.7	98008.8	84218.3	156930	106174	124586	116700	114549	114580	118380	127428	147710	81870.9	115295	110954	119090	122410	187290	122364	163252	125385	120695	139841	169146
Lmsn003111	325.093	145.03	326.1	C15H18O8	[M-H]-	1-O-p-Coumaroyl-β-D-glucose	Phenolic acids	Phenolic acids	7139-64-2	1	2.2527e+06	2.32104e+06	2.17845e+06	955137	1.5036e+06	1.3942e+06	5.02189e+06	4.41541e+06	8.17566e+06	2.44722e+06	3.61776e+06	3.75928e+06	9.34846e+06	1.16639e+07	6.9153e+06	3.07786e+06	5.61599e+06	3.88448e+06	9.3996e+06	1.3972e+07	1.43227e+07	3.49604e+06	4.99427e+06	5.08148e+06	7.28243e+06	1.25241e+07	2.68525e+07	3.41954e+06	9.07287e+06	4.91087e+06	1.72076e+07	2.31339e+07	3.6746e+07	7.29074e+06	1.0079e+07	1.18066e+07	1.40595e+07	2.52568e+07	3.92448e+07
Cmpp008880	245.118	189.059	244.11	C15H16O3	[M+H]+	Suberosin	Lignans and Coumarins	Coumarins	581-31-7	1	720963	478129	1.0464e+06	85319.6	296753	265695	371934	155112	545957	122983	346739	157330	254837	239506	274348	25166.9	98220.4	44456.2	257255	188287	515268	49040	54424.1	102585	62717.6	214185	276049	35645.3	27374.9	143327	201783	59765.9	483110	42502.3	145074	119738	38259.8	93875.2	283126
mws1329	463.088	301.036	464.096	C21H20O12	[M-H]-	Quercetin-7-O-glucoside*	Flavonoids	Flavonols	491-50-9	1	21003.7	46378.1	31713	62968	62229.7	35816.7	35078	76710	107946	17174.9	92533.4	32668.5	280549	279274	87947.7	78191	137009	78844.6	91256.9	355730	322860	39847.7	73205	32176.8	131076	276157	1.08507e+06	69823	246107	21033.8	385208	737199	1.33498e+06	196950	283112	317934	226554	705051	1.90886e+06
pmn001606	309.28	309.28	310.287	C20H38O2	[M-H]-	Eicosenoic acid	Lipids	Free fatty acids	26764-41-0	1	467033	407051	343408	352985	338226	408466	418419	398333	396802	344643	359066	405637	355786	354343	427514	438724	383078	393969	349154	440311	358932	372714	378316	392304	366731	491156	341040	355556	338610	349662	392359	934318	308354	321412	363952	363545	360299	364603	345479
pmb3002	607.167	299	608.174	C28H32O15	[M-H]-	Chrysoeriol-7-O-rutinoside	Flavonoids	Flavones	-	3	3.15839e+06	2.72863e+06	1.84252e+06	3.83802e+06	1.68331e+06	2.607e+06	2.67294e+06	1.50053e+06	3.31086e+06	3.64889e+06	3.53213e+06	2.30411e+06	4.14489e+06	5.96723e+06	3.54531e+06	3.17106e+06	4.87767e+06	4.02375e+06	2.65848e+06	2.37354e+06	2.28441e+06	2.24046e+06	3.13565e+06	1.94064e+06	1.81901e+06	1.78619e+06	2.02705e+06	2.11624e+06	2.97262e+06	2.64888e+06	3.11584e+06	2.43498e+06	4.14803e+06	3.89599e+06	5.91694e+06	4.1545e+06	1.90779e+06	1.71752e+06	2.22126e+06
Lmmp003091	611.16	303.05	610.153	C27H30O16	[M+H]+	Quercetin-3-O-(4''-O-glucosyl)rhamnoside*	Flavonoids	Flavonols	59262-54-3	1	2.58467e+07	2.6649e+07	2.39272e+07	1.94479e+07	2.87894e+07	1.88094e+07	1.51541e+07	2.02118e+07	1.93852e+07	1.54715e+07	1.78186e+07	1.85189e+07	1.69569e+07	2.34249e+07	1.79227e+07	1.5217e+07	2.26378e+07	1.52778e+07	1.81138e+07	2.18703e+07	1.74849e+07	1.72e+07	1.92372e+07	2.16841e+07	1.65953e+07	2.07644e+07	1.94571e+07	1.52255e+07	1.60988e+07	1.96437e+07	1.57598e+07	2.19185e+07	1.87891e+07	1.4657e+07	1.69524e+07	1.35448e+07	1.79571e+07	1.80006e+07	1.83323e+07
Wagp009817	455.13	425.083	454.126	C24H22O9	[M+H]+	9,10-dimethoxy-5-(3,4,5-trimethoxyphenyl)furo[3',4':6,7]naphtho[2,3-d][1,3]dioxol-6(8H)-one	Lignans and Coumarins	Lignans	-	2	1.81427e+06	1.68369e+06	1.67893e+06	832217	1.74071e+06	2.26898e+06	1.44321e+06	1.53985e+06	1.49101e+06	1.06172e+06	983030	647414	2.72104e+06	2.61374e+06	1.48744e+06	991858	1.49565e+06	1.13846e+06	2.03188e+06	1.32321e+06	1.07094e+06	893393	1.18449e+06	1.8448e+06	1.96698e+06	2.46993e+06	1.4647e+06	582948	645048	516371	1.31184e+06	1.59658e+06	1.75899e+06	2.17916e+06	2.24824e+06	3.69799e+06	991158	1.40021e+06	1.01511e+06
Zmjn004133	311.223	293.214	312.23	C18H32O4	[M-H]-	9S-Hydroperoxy-10E,12Z-octadecadienoic acid	Lipids	Free fatty acids	5502-91-0	3	8281.05	10480.5	8800.07	9786.7	14589.6	15315.5	13320	15557.1	12048.6	13668.2	12136.8	11464.5	11120.6	18425.4	12455.1	13387.2	14342.2	12310.4	14669.4	14982.4	14330.9	16231.8	16409.5	18191.8	15756.8	21686.3	18222.8	24120.4	25521.4	29282.6	18372.2	13275.8	10044.6	11596.6	12573	14432.6	14481.3	17387.5	18769.5
pme0026	147.113	84.0808	146.106	C6H14N2O2	[M+H]+	L-Lysine	Amino acids and derivatives	Amino acids and derivatives	56-87-1	2	1710936	1.43573e+06	1.4779e+06	1.63439e+06	1.43756e+06	1.46109e+06	2.3679e+06	1.99001e+06	2.6502e+06	2.11425e+06	2.48618e+06	2.0667e+06	2.33842e+06	2.34903e+06	2.21051e+06	2.33176e+06	2.86646e+06	2.25295e+06	2.68212e+06	3.05466e+06	3.02603e+06	2.80153e+06	3.40812e+06	2.4425e+06	2.28547e+06	2.60838e+06	2.82534e+06	2.2623e+06	3.02322e+06	3.19046e+06	3.33995e+06	2.94129e+06	3.28955e+06	3.48757e+06	4.31927e+06	3.39173e+06	3.59071e+06	2.86387e+06	3.42739e+06
HJKP000649	136.071	91.0544	135.068	C8H9NO	[M+H]+	N-benzylformamide	Alkaloids	Alkaloids	6343-54-0	3	766540	596788	936710	759961	647559	600091	579004	626548	638376	578950	568196	507171	452134	569746	572314	510194	611652	503970	611005	572029	680574	667353	816213	645937	467305	518776	569231	575957	505508	694286	802267	736339	980355	989141	996332	921685	732450	479850	783429
mws0250	182.081	136.076	181.074	C9H11NO3	[M+H]+	L-Tyrosine	Amino acids and derivatives	Amino acids and derivatives	60-18-4	1	3.08426e+06	2.69637e+06	3.58163e+06	3.48309e+06	2.76152e+06	2.36525e+06	2.64695e+06	3.17169e+06	3.0164e+06	2.97592e+06	2.27096e+06	2.51861e+06	2.31716e+06	2.41745e+06	2.51367e+06	2.73427e+06	2.97476e+06	2.46676e+06	2.88878e+06	3.041e+06	3.28269e+06	3.37648e+06	4.15799e+06	3.04585e+06	2.21456e+06	2.32647e+06	2.69347e+06	2.73953e+06	2.91746e+06	3.11167e+06	4.18746e+06	3.50319e+06	4.02777e+06	4.59399e+06	5.21353e+06	4.39773e+06	3.58786e+06	2.79767e+06	3.36521e+06
Lmnp002845	463.13	343.09	462.116	C22H22O11	[M+H]+	Hispidulin-8-C-glucoside	Flavonoids	Flavones	-	1	4.28156e+06	3.56165e+06	4.7207e+06	3.83225e+06	4.15012e+06	4.57237e+06	3.41582e+06	3.31434e+06	3.4789e+06	3.42576e+06	3.03948e+06	3.31941e+06	3.11818e+06	3.50535e+06	4.03428e+06	2.93754e+06	2.69822e+06	3.64408e+06	3.08919e+06	3.14369e+06	3.00539e+06	3.5587e+06	2.61499e+06	2.93728e+06	3.14162e+06	3.02187e+06	3.23289e+06	3.66231e+06	2.86919e+06	2.71848e+06	3.13301e+06	3.61654e+06	3.8534e+06	2.90215e+06	2.85639e+06	3.59701e+06	3.29381e+06	2.74802e+06	2.29733e+06
mws0791	593.188	285.078	594.195	C28H34O14	[M-H]-	Poncirin (Isosakuranetin-7-O-neohesperidoside)	Flavonoids	Flavanones	14941-08-3	1	2.10077e+07	2.88846e+07	2.52885e+07	2.60227e+07	3.90098e+07	3.73775e+07	1.62615e+07	4.88193e+07	1.94834e+07	2.42519e+07	2.76956e+07	1.95718e+07	2.39481e+07	3.43137e+07	1.41355e+07	2.57562e+07	3.88064e+07	2.62173e+07	1.33464e+07	2.19099e+07	1.42513e+07	2.27197e+07	1.94986e+07	2.64e+07	1.16445e+07	2.39105e+07	9.71319e+06	2.12713e+07	1.32917e+07	1.44279e+07	1.73809e+07	1.89607e+07	1.83625e+07	1.9053e+07	1.55233e+07	1.44093e+07	7.773e+06	1.83273e+07	1.18103e+07
MWS4296	223.108	120.082	222.1	C11H14N2O3	[M+H]+	Glycylphenylalanine*	Amino acids and derivatives	Amino acids and derivatives	3321-03-7	3	56687.4	77583.3	72104.5	73097.1	51373.2	72210.7	53439.9	50389.5	53674.1	36879.9	48116.5	55684.8	32187.5	57134.1	54798.6	48713.6	74400.3	58394.8	42196.5	28186.9	49894.6	61971.5	52672.3	59057.2	13510.2	21640.4	35980.1	38070.8	35244.7	78758.6	22947.8	45628.1	78552	28457.8	38715.3	35115.5	60777.1	41809	44296.2
Lmjp003090	385.113	223.06	384.106	C17H20O10	[M+H]+	Isofraxidin-7-O-glucoside	Lignans and Coumarins	Coumarins	483-91-0	2	160424	152477	162592	142456	157533	200189	287395	190051	250518	269500	255081	283264	242799	253640	230548	234292	217533	274546	267364	225507	277691	268088	197592	257222	358411	257503	343361	304834	265524	255327	295426	258201	332458	344795	280261	395263	281853	314010	308495
mws1035	741.224	433.112	740.216	C33H40O19	[M+H]+	Kaempferol-3-O-robinoside-7-O-rhamnoside (Robinin)	Flavonoids	Flavonols	301-19-9	1	623002	652882	591628	846183	764590	743684	721544	739953	765377	872113	944671	1278340	802670	1.12349e+06	732092	883510	871753	900457	617499	717871	585074	775793	800316	1.08686e+06	694714	814236	618501	863921	796234	744019	881819	909106	900897	909183	881914	977390	771068	836439	563376
MWSslk146	595.167	433.122	594.159	C27H30O15	[M+H]+	4'-O-Glucosylvitexin	Flavonoids	Flavones	38950-94-6	3	6.45738e+06	8.47716e+06	8.11408e+06	8.10561e+06	8.89991e+06	6.25879e+06	3.89955e+06	8.95369e+06	4.85852e+06	5.38706e+06	6.11218e+06	6.38393e+06	5.84602e+06	8.87735e+06	4.32589e+06	6.40609e+06	6.21873e+06	6.81504e+06	4.90521e+06	6.32348e+06	4.23679e+06	6.58205e+06	6.66347e+06	6.04748e+06	6.54744e+06	7.47212e+06	4.63555e+06	6.6457e+06	6.47659e+06	5.69534e+06	5.85928e+06	6.71438e+06	4.94698e+06	5.84456e+06	4.56087e+06	5.17855e+06	5.24032e+06	7.39619e+06	4.37828e+06
pmb2826	147.03	87.0081	148.037	C5H8O5	[M-H]-	L-Citramalic acid	Organic acids	Organic acids	6236-09-5	1	606665	577110	559052	584039	527413	423925	508309	481722	508355	530934	538950	529290	500156	495929	488481	493367	435816	508350	414150	482144	501060	407901	452979	557170	467212	479021	477524	496334	494791	477522	455137	441665	487819	463748	417642	428722	479971	460939	442520
pmb0789	332.134	152.072	331.127	C14H21NO8	[M+H]+	Pyridoxine-5'-O-glucoside	Others	Vitamin	-	3	67465.9	63284.5	62557.9	55842.2	59431.5	85998.2	90096.5	63317.8	77303.7	89007.3	64523	77293.6	67282.5	75589.9	54486.7	60424.3	72580.3	80280.4	75075.2	71678.1	73388.5	101358	100310	72217.9	83098.1	73081.8	86477.1	79191.4	73820.7	114223	97458.9	105241	92242.1	115534	125758	101286	82409.8	92189.4	81165.9
Hmyn007168	483.272	255.232	484.28	C22H45O9P	[M-H]-	LysoPG 16:0	Lipids	Glycerol ester	-	1	52687.3	52517.4	42268.2	36648	38309.4	41060.2	45423	43579.4	45864.2	42234.7	41713.2	42027.8	43463.5	51916.2	35858.4	44777.8	61160	47526.4	32059.1	31948.6	34537.6	41239.1	45543.5	44702.8	36698.9	42423.4	40678.3	57196.3	54660.6	57829.2	36273	29789.9	43174.4	26099.8	32807.6	31744.5	34965.4	34851.3	42840.6
MWSHY0061	595.164	287.055	594.159	C27H30O15	[M+H]+	Kaempferol-3-O-neohesperidoside*	Flavonoids	Flavonols	32602-81-6	1	4.70262e+06	6.15377e+06	4.42929e+06	5.74256e+06	8.90879e+06	4.09212e+06	4.06248e+06	6.42115e+06	3.76352e+06	4.18133e+06	5.39128e+06	4.70914e+06	3.53887e+06	6.67087e+06	3.10063e+06	3.13645e+06	5.86615e+06	5.13301e+06	3.44011e+06	3.48157e+06	2.96025e+06	4.09298e+06	4.50752e+06	5.79614e+06	4.27343e+06	4.89301e+06	3.21567e+06	4.94727e+06	3.76295e+06	4.56132e+06	3.73331e+06	4.80616e+06	4.66014e+06	5.08306e+06	3.9766e+06	2.93744e+06	3.37919e+06	4.1626e+06	3.30917e+06
Lmmp002334	773.21	303.05	772.206	C33H40O21	[M+H]+	Quercetin-3-O-rutinoside-7-O-glucoside	Flavonoids	Flavonols	-	2	5.20082e+06	5.81367e+06	7.24162e+06	5.71612e+06	7.64328e+06	4.09044e+06	4.02486e+06	6.45221e+06	5.53865e+06	6.25389e+06	5.63945e+06	5.1375e+06	5.61449e+06	7.30295e+06	5.31952e+06	5.63868e+06	7.16477e+06	6.04933e+06	5.48443e+06	5.78801e+06	5.06616e+06	6.14846e+06	5.98968e+06	6.18314e+06	5.88897e+06	6.27549e+06	5.90555e+06	6.91357e+06	5.4642e+06	5.0431e+06	5.4633e+06	6.25547e+06	7.18179e+06	5.73274e+06	5.38149e+06	5.01125e+06	5.71011e+06	5.44665e+06	5.77527e+06
Rfmb26201	621.219	417.156	622.226	C30H38O14	[M-H]-	Syringaresinol-4'-O-(6''-acetyl)glucoside	Lignans and Coumarins	Lignans	-	2	60235	199531	45369.2	91517	75330.3	303486	326530	462356	285965	383777	310748	259296	280284	301858	233895	252610	273000	292873	269071	300704	344756	289611	356906	314438	223261	399117	240152	314920	236274	444513	261578	291047	276525	218610	316487	304907	304433	271472	208365
mws1333	341.109	113.022	342.116	C12H22O11	[M-H]-	Melibiose	Others	Saccharides	585-99-9	1	1.5038e+06	1.42589e+06	1.44204e+06	1.71444e+06	1.52421e+06	1.11053e+06	2.03265e+06	1.98233e+06	1.90068e+06	1.81432e+06	1.63006e+06	1.51784e+06	1.82227e+06	2.57576e+06	1.76473e+06	1.77082e+06	1.93263e+06	1.82724e+06	1.81053e+06	2.15573e+06	1.77044e+06	1.69555e+06	1.36438e+06	2.22713e+06	2.01375e+06	1.90422e+06	1.506e+06	1.67802e+06	1.6527e+06	1.57854e+06	2.38172e+06	1.5708e+06	1.84973e+06	1.94556e+06	1.69607e+06	2.16613e+06	1.67534e+06	1.7674e+06	1.68364e+06
Lmjn005592	343.082	313.035	344.09	C18H16O7	[M-H]-	Cirsilineol (4',5-Dihydroxy-3',6,7-trimethoxyflavone)	Flavonoids	Flavanones	41365-32-6	1	61066.3	47657.9	32770.1	28423.6	46437.5	96275.4	74544	50276.3	52132	64349	40569.2	48467.4	105662	122682	77295.9	68379.2	85088.9	94609.8	138583	61724.6	47982.7	52188.8	47800.2	81287.3	193006	88359.8	56164.6	20746.5	34603.6	27247.5	67789.5	111331	54032.7	38335.1	63800.7	139823	59413.5	73756.6	40439.6
MWSHY0181	433.113	313.072	432.106	C21H20O10	[M+H]+	Apigenin-8-C-Glucoside (Vitexin)*	Flavonoids	Flavones	3681-93-4	1	1.21641e+06	1.92178e+06	1.61746e+06	1.22612e+06	1.99403e+06	1.4944e+06	707552	2.47909e+06	503039	825884	925962	1.11873e+06	927939	1.51139e+06	502980	1.1879e+06	1.29964e+06	1.05894e+06	822795	1.32149e+06	574073	1.33536e+06	1.09542e+06	1.44106e+06	1.05019e+06	1.71375e+06	772313	1.44271e+06	789659	1.2347e+06	954928	1.52596e+06	999192	952511	588360	939555	950366	1.64644e+06	999464
MWSHY0008	433.113	313.072	432.106	C21H20O10	[M+H]+	Apigenin-6-C-glucoside (Isovitexin)*	Flavonoids	Flavones	38953-85-4	1	1.21641e+06	1.92178e+06	1.61746e+06	1.22612e+06	1.99403e+06	1.4944e+06	707552	2.47909e+06	503039	825884	925962	1.11873e+06	927939	1.51139e+06	502980	1.1879e+06	1.29964e+06	1.05894e+06	822795	1.32149e+06	574073	1.33536e+06	1.09542e+06	1.44106e+06	1.05019e+06	1.71375e+06	772313	1.44271e+06	789659	1.2347e+06	954928	1.52596e+06	999192	952511	588360	939555	950366	1.64644e+06	999464
Lmmn001643	163.04	119.046	164.047	C9H8O3	[M-H]-	2-Hydroxycinnamic acid*	Phenolic acids	Phenolic acids	583-17-5	1	56703.5	55485.8	73968.5	72018.1	120701	352236	205547	301493	250339	58451.2	101453	91734.7	167548	197158	99989.7	141528	253344	184705	122606	190509	248652	120679	190670	162678	122505	148913	315312	133841	233556	156806	339375	359744	546218	131803	149308	186205	222097	431498	710533
Wagp007778	389.124	359.078	388.116	C20H20O8	[M+H]+	4'-Hydroxy-3,3',5,7,8-Pentamethoxyflavone*	Flavonoids	Flavones	-	2	32710.5	22358.2	16350.8	20279.5	26702.8	87181.7	50436.4	45601.8	25475.9	37600.4	24576.5	20320.9	58150.3	71825.7	62583	57650.1	45179.7	53515.4	80312.5	47276.3	32200.2	39222.8	30487.8	41576.3	100411	63793.8	42860.4	14685.7	27122.9	16543.7	43438.7	76567.7	39309.7	31732.8	43807.5	99084.3	49854.5	60957.8	23184.9
Cmmn012461	299.202	299.202	300.209	C20H28O2	[M-H]-	Dehydroabietic acid	Terpenoids	Ditepenoids	1740-19-8	2	487666	431850	403396	357789	764620	408158	392545	463453	504739	484081	343266	361352	336190	340219	359141	429282	452529	458300	362438	545479	493755	371238	374221	352578	334413	353510	392373	424088	327342	317360	361529	806259	344079	346007	403972	341651	345160	367363	353668
Hmcp002187	509.128	347.07	508.122	C23H24O13	[M+H]+	Limocitrin-3-O-galactoside	Flavonoids	Flavonols	-	3	405297	406806	488133	141249	338812	263035	245153	181748	352356	80935.5	230917	163400	300587	389591	296435	66467.9	213482	217931	331379	375315	316591	132610	147218	140191	151091	203495	350204	172033	133764	210632	229908	283188	467925	101092	81163.2	148062	193486	252489	315723
Lmbn005369	295.228	195.141	296.235	C18H32O3	[M-H]-	13(S)-HODE;13(S)-Hydroxyoctadeca-9Z,11E-dienoic acid	Lipids	Free fatty acids	10219-69-9	1	40155.4	33716.3	40409.8	41308	43169.4	48393.2	38781.1	42007.2	33192.3	34278.9	36727.2	30211.5	27606.1	79202.2	33548.7	36954.7	38954.4	34333.9	32339.9	35114.1	33148.2	33120.8	38957.7	37517.7	42397.7	58160.5	47277.3	54414.6	59214.3	58014.3	34495.6	46309.7	31236.4	28954.7	39419.2	36276.6	38223	45598.5	48032.7
MWSmce224	299.157	163.037	298.157	C19H22O3	[M+H]+	Aurapten	Lignans and Coumarins	Coumarins	495-02-3	3	9361.17	6048.94	89171.8	80624.2	170618	163660	96857.5	57166.4	35921	95764.8	44362.6	41368.1	6713.95	15262.5	20311.1	5722.99	4747.04	4381.42	33785.2	13300.9	9578.88	13421	16837.8	31698.5	6812.43	11114.9	9220.93	7293.11	3461.78	4937.99	7798.18	13937.9	9765.5	16867.5	17587.7	12313.1	19171.6	17307.2	12784.7
Zmjp008503	329.102	296.069	328.095	C18H16O6	[M+H]+	5-Hydroxy-4',6,7-trimethoxyflavone (Salvigenin)	Flavonoids	Flavones	19103-54-9	2	74490.2	80944.2	43198.7	39050.7	55558.1	88377.3	77464.3	51755.3	49798.5	67537.3	49917.6	52746.1	192669	125621	73613.3	60620.9	52400.5	88139	120668	47667.5	43642.3	48005.5	52889.7	111731	97313.1	83752.5	71708.3	30856.5	44819.9	43039.2	61607.5	65233.8	66001.1	100985	110791	202031	66508.3	58608.2	27520.4
HJAP024	611.159	593.153	610.154	C27H30O16	[M+H]+	Kaempferol-6,8-di-C-glucoside	Flavonoids	Flavonols	-	2	1.71366e+06	1.91407e+06	1.85485e+06	1.94157e+06	1.74725e+06	2.25135e+06	1.42286e+06	1.37801e+06	1.49853e+06	1.80185e+06	1.64938e+06	1.63452e+06	1.55938e+06	1.62917e+06	1.54619e+06	1.49276e+06	1.37316e+06	1.5184e+06	1.49836e+06	1.34557e+06	1.34631e+06	1.55339e+06	1.56355e+06	1.66493e+06	1.48885e+06	1.44204e+06	1.14997e+06	1.68741e+06	1.71783e+06	1.71796e+06	1.25762e+06	1.42011e+06	1.16305e+06	1.37725e+06	1.39009e+06	1.65613e+06	1.70642e+06	1.02558e+06	774864
HJAP123	933.284	479.118	932.28	C40H52O25	[M+H]+	Isorhamnetin-3-O-rutinoside-7-O-rutinoside	Flavonoids	Flavonols	-	1	730470	788297	1.07183e+06	943167	936710	889931	563659	647149	611914	949671	798853	991902	839417	736664	830011	891188	725929	1.07566e+06	694811	586929	624835	1.09102e+06	769264	947794	758679	735101	727527	996922	903472	695880	769216	614566	782718	781885	663606	750437	586369	495609	567475
Wagp010109	395.108	365.065	394.105	C22H18O7	[M+H]+	Justicidin C*	Lignans and Coumarins	Lignans	17803-12-2	2	499157	439390	427519	396275	906430	5.70268e+06	1.29235e+06	1.35251e+06	474601	335547	273383	223226	801930	706419	375717	281781	268839	306688	798819	444822	303925	229556	310054	537811	502159	523504	349665	170968	198624	174149	317592	350800	349859	585894	579403	881200	276036	375963	156876
Wagp011592	521.218	261.112	520.21	C30H32O8	[M+H]+	8-(2-hydroxy-3-((1-(7-methoxy-2-oxo-2H-chromen-8-yl)-3-methylbut-2-en-2-yl)oxy)-3-methylbutyl)-7-methoxy-2H-chromen-2-one	Lignans and Coumarins	Coumarins	-	3	145213	92499.5	160761	12948.2	34646.1	23373.4	56536.2	28048.5	99677.3	11627.4	48327.8	22972.4	62816	49237.4	73229.1	891.894	24664.3	4458.92	38612.3	47967	117109	4827.12	25002.9	7238.99	7752	27412.2	53752.1	6180.41	2108.22	16020.2	38470.6	10040.7	112500	6500.5	22181.5	14781.2	4568.69	18654.3	74967
Lmhp009773	515.322	261.221	514.314	C27H46O9	[M+H]+	1-α-Linolenoyl-glycerol-3-O-glucoside*	Lipids	Glycerol ester	-	2	12182.2	12295.8	16706.8	17324.4	16428.7	21426.4	20738.2	16801.7	16421.7	18015.1	18311.3	22242.1	15674.8	13273.1	11928	15994.8	18354.7	15910.1	14752.6	13605.5	16979.3	13142.9	9690.58	18476.6	20571.5	21909.7	19058.5	16304.7	19354.1	17057.5	13193.4	11953.5	15408.6	16709.1	22573.2	26839.6	13437.9	11844.2	14944.8
pmb0142	165.055	95.0491	164.047	C9H8O3	[M+H]+	Caffeic aldehyde	Phenolic acids	Phenolic acids	141632-15-7	3	7615	10999.3	22727	8195.68	22398.2	17976	27817.2	32668	28051.4	33601.1	22710.1	29821	30649.2	36271.7	28047	32061.7	32521.3	18716.1	27712.5	28195.7	40137.2	25189.7	33601.1	30356.5	32053.7	41878.2	45366.3	41013.3	39199	23950.8	35717.4	30788.5	43414.8	36302.7	40002.4	40803.9	28181.8	41127.3	53896.7
Lmsn002247	299.077	137.024	300.084	C13H16O8	[M-H]-	1-O-Salicyloyl-β-D-glucose	Phenolic acids	Phenolic acids	60517-74-0	1	87557.1	100397	93243.8	83857.3	101153	109589	85855.7	109759	85722.9	75211.4	93059.1	98781.8	111938	125082	77818.1	90170.5	100309	94737.7	98032.1	172315	146551	81518.2	88835.4	102879	140029	208816	372119	96787.4	133213	118220	289795	463766	517796	197296	244915	250643	263292	442794	684767
mws0752	185.155	185.156	186.162	C11H22O2	[M-H]-	Undecylic Acid	Lipids	Free fatty acids	112-37-8	3	501578	478990	414444	455543	435616	466800	445549	469271	450152	432897	441268	438501	431070	434648	444532	410464	409636	416260	412890	417380	388748	416265	405037	405415	349777	414269	336396	405729	405900	354443	355128	560558	401603	411262	434887	397043	382086	405550	409428
pme0460	291.086	139.036	290.079	C15H14O6	[M+H]+	Epicatechin	Flavonoids	Flavanols	490-46-0	3	8340	13340	11242.3	5005	10944.9	3340	4666.66	16661.4	25378.6	2285.56	18247.9	5005	53894.5	53041.9	14473.6	8340	13340	3340	17451.6	97649	52237.5	5634.51	12673	1564.12	25005.7	38682.9	207731	7242.64	62825.7	10771.4	144467	362712	286282	86670	83901.2	46744.7	84671	213694	618834
mws1629	345.119	183.066	346.126	C15H22O9	[M-H]-	Aucubin	Terpenoids	Sesquiterpenoids	479-98-1	3	11659.7	13828.1	15101.1	19652.8	20656.3	27209.5	13217.9	9199.74	14914	14500.4	15699.5	27868.7	11766.2	14838	12530.4	19049	13623.3	21925	13275.7	14533	12733.5	15521	17796.5	23737.2	15463.3	12122.4	14026.2	14711.8	18174.4	23177.6	12958.1	14117.1	14210.8	14882.8	17792.1	19966.5	14784.1	18196.6	14726.7
pme3184	332.075	136.062	331.068	C10H14N5O6P	[M+H]+	2'-Deoxyadenosine-5'-monophosphate	Nucleotides and derivatives	Nucleotides and derivatives	653-63-4	2	78012.9	78943.9	70640.9	85618.5	75407.2	75358.9	84914.7	111307	99541.9	112497	111101	83178.2	91093.5	165471	97123.8	105236	102318	99278.6	104953	93245.5	94951.9	96993.4	106076	86336.3	76732	89495.4	103986	92940	103510	95669.8	101448	116628	134669	96712	93497.9	86467.5	92757.7	101934	110306
Wagp004758	815.222	347.076	814.217	C35H42O22	[M+H]+	Limocitrin 5-[6''-(3-Hydroxy-3-Methylglutaryl)Glucoside]glucoside*	Flavonoids	Flavones	-	1	1.43475e+06	1.2696e+06	1.77937e+06	544245	815251	887898	1.08996e+06	883662	1.48113e+06	766418	965813	532245	1.02661e+06	1.62585e+06	968165	533897	916092	682575	1.20646e+06	1.22775e+06	1.14714e+06	416744	611027	584277	782976	803671	1.23371e+06	423689	531890	631558	842153	752940	1.47004e+06	405835	922832	1.08056e+06	696399	935803	881358
mws0856	463.088	301.036	464.096	C21H20O12	[M-H]-	Quercetin-4'-O-glucoside (Spiraeoside)*	Flavonoids	Flavonols	20229-56-5	1	23638.2	50759.8	36916	36925.9	56711.8	32859.9	45005	78054.1	107899	40495.2	79122.8	10461	264142	266918	90178.4	45658	125565	63072.5	81466.2	295525	369317	54044.5	73979.5	42361.7	127364	258157	1.01968e+06	85899.1	270333	36430.8	388456	718342	1.42923e+06	212719	328613	304886	232017	688551	1.8952e+06
MWSslk187	771.237	317.071	770.227	C34H42O20	[M+H]+	Typhaneoside	Flavonoids	Flavones	104472-68-6	1	9.24996e+06	9.19581e+06	1.19603e+07	1.32206e+07	1.13815e+07	8.89563e+06	8.52707e+06	7.68489e+06	1.15898e+07	1.04036e+07	1.03598e+07	9.05057e+06	8.53627e+06	8.98984e+06	1.29259e+07	8.18222e+06	8.45954e+06	9.67364e+06	7.92283e+06	7.19948e+06	1.01222e+07	9.2282e+06	9.16761e+06	9.07868e+06	8.5324e+06	8.93836e+06	1.12268e+07	1.11752e+07	1.1277e+07	9.22231e+06	9.3671e+06	7.81869e+06	1.23224e+07	1.03505e+07	9.66784e+06	7.93445e+06	7.80446e+06	8.78568e+06	9.68059e+06
Lmnp202682	595.17	463.13	594.159	C27H30O15	[M+H]+	5,7,4'-Trihydroxy-8-methoxyflavone-6-C-[Xylosyl-(1-2)]-glucoside	Flavonoids	Flavones	-	3	2.08083e+06	2.14985e+06	2.21214e+06	2.40822e+06	2.08631e+06	2.81904e+06	1.6926e+06	1.65786e+06	1.52038e+06	2.1347e+06	1.76172e+06	2.06519e+06	1.76593e+06	6.21149e+06	1.65806e+06	1.88151e+06	1.81496e+06	1.91111e+06	1.68007e+06	1.45204e+06	1.39708e+06	1.75813e+06	1.91095e+06	1.89325e+06	1.85222e+06	1.69965e+06	1.3419e+06	1.9073e+06	1.76904e+06	1.74549e+06	1.92431e+06	1.65241e+06	1.72573e+06	1.35515e+06	1.61776e+06	2.08e+06	1.75461e+06	1.31457e+06	1.19169e+06
Lmnp102682	595.17	463.13	594.159	C27H30O15	[M+H]+	Hispidulin-8-C-(2''-O-xylosyl)glucoside	Flavonoids	Flavones	-	3	2.08083e+06	2.14985e+06	2.21214e+06	2.40822e+06	2.08631e+06	2.81904e+06	1.6926e+06	1.65786e+06	1.52038e+06	2.1347e+06	1.76172e+06	2.06519e+06	1.76593e+06	6.21149e+06	1.65806e+06	1.88151e+06	1.81496e+06	1.91111e+06	1.68007e+06	1.45204e+06	1.39708e+06	1.75813e+06	1.91095e+06	1.89325e+06	1.85222e+06	1.69965e+06	1.3419e+06	1.9073e+06	1.76904e+06	1.74549e+06	1.92431e+06	1.65241e+06	1.72573e+06	1.35515e+06	1.61776e+06	2.08e+06	1.75461e+06	1.31457e+06	1.19169e+06
Zmyn000108	209.031	85.0294	210.038	C6H10O8	[M-H]-	D-Saccharic acid	Others	Saccharides	87-73-0	1	797224	778810	713887	557744	692870	759401	537280	494295	533536	539449	516578	714649	501152	321538	455405	407968	529278	518668	311175	309315	491208	540600	552109	333763	367110	373319	529687	460334	436166	537928	331044	445243	497381	497183	473029	470402	362207	308249	386623
Zbnp004535	815.225	347.076	814.216	C35H42O22	[M+H]+	Limocitrin-3-O-(hydroxy-methylglutarate)glucoside-glucoside*	Flavonoids	Flavonols	-	1	1.14877e+06	1.42065e+06	1.70695e+06	416423	597426	784587	961687	853441	1.54031e+06	515358	912673	576680	1.12602e+06	1.71156e+06	1.28968e+06	500124	979459	678333	1.07964e+06	1.01326e+06	1.03323e+06	346096	620241	713952	644569	955189	1.36587e+06	412031	637003	678610	726226	816327	1.19613e+06	422935	1.16964e+06	1.07236e+06	686369	1.11003e+06	1.0293e+06
Wagp006554	697.198	391.104	696.19	C31H36O18	[M+H]+	Scaposin 5-[6''-(3-Hydroxy-3-Methylglutaryl)Glucoside]	Flavonoids	Flavones	-	3	201617	164108	335505	49803.3	199068	138326	128665	79279.5	154002	52407.1	93172.3	46913.5	169018	215563	137497	54979.4	145335	71166.8	131870	103961	131110	27920.7	55982	45132.9	43937.7	55682.1	90631.8	26872.1	22813.2	33605.4	119099	28940.1	182448	21376.9	74889.4	103834	43010.1	65672.2	84561.1
pme3096	118.015	74.0237	119.022	C3H5NO4	[M-H]-	Aminomalonic acid	Organic acids	Organic acids	1068-84-4	3	102570	85430.5	74544.1	86950.5	87228	67593.1	81986.5	137294	112504	107325	104946	93968	140330	168927	110594	163213	212725	119661	182943	175297	144244	259835	230155	171699	209541	210683	186219	374107	274521	285790	173226	185125	171563	156081	198087	174736	208274	262495	257496
Wagp005882	873.266	405.119	872.259	C38H48O23	[M+H]+	Gardenin C 5-[6''-(3-Hydroxy-3-Methylglutaryl)Glucoside]glucoside	Flavonoids	Flavones	-	2	141030	116987	132723	42843.1	112817	118542	109126	96810.9	110222	85869.6	82519.4	62124	165018	219238	156889	110694	136658	160141	200335	144420	136526	86449.4	109742	143384	173405	126804	95768.9	39259.4	82018.5	52736.1	142236	172134	179498	71705.6	140500	258806	159441	125187	117947
MWS04559g	182.082	136.076	181.074	C9H11NO3	[M+H]+	3-Hydroxy-L-phenylalanine	Amino acids and derivatives	Amino acids and derivatives	587-33-7	2	2.91333e+06	2.75234e+06	3.83294e+06	3.36134e+06	2.85852e+06	2.53872e+06	2.43412e+06	2.81218e+06	2.86253e+06	3.0038e+06	2.45222e+06	2.53908e+06	2.1679e+06	2.14432e+06	2.30052e+06	2.79773e+06	2.57651e+06	2.23857e+06	2.97986e+06	2.833e+06	3.06258e+06	3.08636e+06	3.85329e+06	3.28689e+06	2.23208e+06	2.34116e+06	2.5336e+06	2.72448e+06	2.54979e+06	3.19067e+06	4.22632e+06	3.4062e+06	4.06214e+06	4.38048e+06	4.78476e+06	3.73362e+06	3.64302e+06	2.63834e+06	3.57792e+06
pmp000589	551.103	303.051	550.096	C24H22O15	[M+H]+	Quercetin-7-O-(6''-malonyl)glucoside	Flavonoids	Flavonols	-	2	40005	18701.2	21581.5	21546.5	31670	12480.9	36240.6	146745	197793	34500.1	75501.5	18340	465677	507861	171714	38598.6	89846.7	18120.5	40375.9	716481	467099	32208.1	54673.1	32369	97791.9	333316	2.33648e+06	42762.6	263536	24275.9	323551	1.54456e+06	3.7718e+06	150739	270837	266410	260499	873477	4.36598e+06
pmb0998	364.065	152.057	363.058	C10H14N5O8P	[M+H]+	Guanosine 5'-monophosphate	Nucleotides and derivatives	Nucleotides and derivatives	85-32-5	3	68384.5	65028	70940.4	73460.5	72166	91267.2	64412	42685.8	77174.8	70033.8	59431.5	60797.6	96915.2	75631.5	84861.4	64978.7	66682.7	60245.7	66507.1	56212.2	58369.5	59895.1	34938.5	38619.3	43830.6	41034	45403.1	38848.4	43314.8	47428.7	66522.3	63191.5	90559.3	85125	59455.5	90785.4	49574.7	48628.2	58554.7
Lmcp000282	162.113	85.0286	161.105	C7H15NO3	[M+H]+	L-Carnitine	Alkaloids	Alkaloids	541-15-1	3	1.61541e+07	1.65315e+07	1.70985e+07	1.92199e+07	1.61476e+07	1.65241e+07	18165300	1.84093e+07	1.9181e+07	1.87034e+07	1.75769e+07	1.88114e+07	1.86559e+07	1.82796e+07	1.74034e+07	1.77875e+07	1.84136e+07	1.7569e+07	1.72116e+07	1.64913e+07	1.79836e+07	1.93175e+07	1.77824e+07	1.76362e+07	1.68953e+07	1.71217e+07	1.88941e+07	1.74599e+07	1.69604e+07	1.94045e+07	1.63536e+07	1.76427e+07	1.72357e+07	1.57437e+07	1.68421e+07	1.54625e+07	1.63763e+07	1.46435e+07	1.51881e+07
Zmzn003953	309.205	227.203	310.214	C18H30O4	[M-H]-	13(s)-hydroperoxy-(9z,11e,15z)-octadecatrienoic acid	Lipids	Free fatty acids	67597-26-6	1	1.27663e+06	1.12957e+06	1.00609e+06	967817	937279	1.01926e+06	1.10506e+06	1.04042e+06	1.09835e+06	958299	990691	1.09395e+06	945998	876827	1.12474e+06	1.16192e+06	985992	1.00195e+06	892015	1.11552e+06	935898	955005	937392	1.00234e+06	957241	1.23509e+06	897747	1.0036e+06	884310	885994	1.02994e+06	2.48224e+06	849963	917656	1.04178e+06	947214	875021	915274	824767
Lmzp003497	333.17	163.04	332.162	C19H24O5	[M+H]+	Marmin[7-(6',7'-Dihydroxygeranyloxy)coumarin]	Lignans and Coumarins	Coumarins	14957-38-1	1	4966.26	5002.67	503550	451211	921971	1.61983e+06	318434	1.48413e+06	709576	23680.3	5445.96	6402.15	1430.61	9922.56	10587.1	4492.58	1201.47	1185.86	14026.4	4982.17	3079.09	3071.34	6146.04	7133.58	3119.58	8524.29	1894.88	1201.2	1879.28	2605.46	1427.4	4054.81	2130.57	2605.98	4262.17	4054.25	4717.7	4971.33	1175.45
pmd0143	552.402	184.073	551.395	C28H58NO7P	[M+H]+	LysoPC 20:0	Lipids	LPC	108341-80-6	3	8051.62	10255.3	6901.27	7782.37	6962.98	7238.79	12973.2	10547.3	12729.2	12302.3	9230.8	9023.41	14363.2	10748.1	12826.5	15568.4	18434.5	12150.4	12526.9	12374.3	14100	13367.2	15697.4	15606.9	16179.3	15509.1	17301.5	25076.3	20055.7	18834.5	15324.4	14299.2	13674.5	13831.9	13873.5	11457.1	16329	14768.2	12970.7
Smhp004476	565.15	433.11	564.148	C26H28O14	[M+H]+	Isovitexin-2''-O-xyloside	Flavonoids	Flavones	-	1	2.28424e+07	2.76121e+07	2.99615e+07	3.20844e+07	3.44525e+07	2.72329e+07	2.09375e+07	3.15522e+07	2.24507e+07	2.37478e+07	2.45935e+07	2.55587e+07	2.16149e+07	3.21536e+07	2.13129e+07	2.29819e+07	2.32025e+07	2.68563e+07	2.02753e+07	2.03298e+07	2.06137e+07	2.50937e+07	2.22844e+07	2.14477e+07	2.57838e+07	2.66241e+07	1.97609e+07	2.77029e+07	2.44054e+07	1.80903e+07	2.59044e+07	2.40154e+07	2.54806e+07	2.34844e+07	1.83051e+07	2.12238e+07	2.30849e+07	2.7364e+07	1.64088e+07
pmb0880	482.324	341.305	481.317	C23H48NO7P	[M+H]+	LysoPE 18:0(2n isomer)	Lipids	LPE	-	2	122051	123778	84531.5	108748	106513	119685	136617	135437	151534	130219	111123	127663	143387	115502	131056	172258	185820	140270	103440	92911.7	114310	161388	155305	184695	125746	117921	129619	184698	167698	162393	102244	96203	115716	111190	100445	116837	114524	128330	102797
Qmyp101114	371.207	209.154	370.199	C19H30O7	[M+H]+	9-O-β-D-Glucoside of 3-hydroxy-7,8-didehydro-β-ionol	Terpenoids	Sesquiterpenoids	-	2	33231.1	15285.3	26670	51507.4	41670	50005	77708.9	75832.6	52523	63012.6	84679.5	64406.1	64865.5	83057.6	61396.2	58774.1	72355.2	54398.5	50005	92938.4	79544	68283.6	75001.7	28249.4	41670	141236	95574.5	73044.9	94226.9	60031.9	77182.3	56670	110350	88810	142105	35005	96979.1	45005	53340
Hmmp003156	595.164	313.07	594.159	C27H30O15	[M+H]+	Isovitexin-7-O-glucoside(Saponarin)	Flavonoids	Flavones	20310-89-8	2	426577	586882	465356	537201	567382	446526	367534	568308	379103	503178	413022	413604	367466	515738	335340	533803	415005	494979	459792	442431	364900	462355	502653	511170	417777	489000	357915	379044	459177	445643	427599	515829	428254	426835	349789	440929	446557	465724	358159
pmp000579	463.123	301.07	462.116	C22H22O11	[M+H]+	Diosmetin-7-O-galactoside*	Flavonoids	Flavones	-	3	26741.6	19449.6	40024.5	12813.7	35109.9	30005	29146.2	68169.5	103942	50005	33875.8	20005	139432	1.26188e+06	78125.6	27718	41187.7	15123.8	33861.8	128233	175562	26670	31411.2	18090.7	55005	91148.3	389078	22333.4	79366.2	22488.5	144109	238996	774984	170005	93625	107161	81295.5	209733	573505
Lmhp010908	536.371	184.073	535.364	C27H54NO7P	[M+H]+	LysoPC 19:1	Lipids	LPC	-	1	147278	156461	153497	118980	135281	140432	104444	78313.6	101613	76386.9	38026.5	68306.4	85642.1	112387	93927.4	95632.5	158265	89693.8	80934.5	60960.9	76709.2	118285	122680	112624	99324.8	85654.4	112105	121584	132888	114364	63731	79079.3	89694.7	60791.6	61314.4	68193.5	89689.4	99017.2	80917.8
Hmmp001310	188.071	118.065	187.063	C11H9NO2	[M+H]+	3-Indoleacrylic acid	Alkaloids	Plumerane	1204-06-4	1	9.72526e+06	9.16153e+06	1.50523e+07	1.58013e+07	1.35317e+07	1.57489e+07	5.25153e+06	6.24939e+06	6.55843e+06	5.77029e+06	6.5667e+06	6.92155e+06	3.49767e+06	4.20331e+06	5.09528e+06	6.0105e+06	4.74659e+06	4.82818e+06	4.49226e+06	4.92297e+06	5.77765e+06	5.18888e+06	6.00897e+06	6.06042e+06	1.95728e+06	2.83579e+06	3.56838e+06	3.55525e+06	3.17369e+06	5.15495e+06	4.82278e+06	4.23269e+06	4.65223e+06	4.75949e+06	4.96464e+06	5.26723e+06	3.87877e+06	2.91463e+06	2.67077e+06
mws1526	359.134	197.081	358.126	C16H22O9	[M+H]+	Sweroside	Terpenoids	Monoterpenoids	14215-86-2	2	1.21968e+06	979005	1.00297e+06	853297	831841	1.16246e+06	1.36545e+06	1.04181e+06	1.19487e+06	1.2523e+06	1.18417e+06	1.15021e+06	1.19286e+06	1.07417e+06	1.08246e+06	792084	924158	1.1186e+06	1.2243e+06	992263	1.02462e+06	1.14975e+06	1.15604e+06	1.11688e+06	1.39556e+06	1.11946e+06	1.1912e+06	888064	1.15643e+06	1.33503e+06	967551	1.11758e+06	1.09808e+06	1.11777e+06	1.10182e+06	1.46966e+06	1.10383e+06	1.15012e+06	1.03543e+06
Jmbp005771	375.107	345.06	374.1	C19H18O8	[M+H]+	Gardenin D	Flavonoids	Flavones	29202-00-4	3	50904.2	48440.3	43685.9	44736.7	57059.1	135158	78731	72508.2	57811.2	73524.8	63388.2	41074.4	103633	135168	100221	97162.8	106669	103685	132301	74526.3	51223.5	61077.3	65603	80207.5	148012	123206	74468.6	20099.7	35160.6	33604	77082.1	142343	85403.8	56996.2	82384	182993	96464.8	101431	51662.5
Lbhp011923	385.11	223.06	384.106	C17H20O10	[M+H]+	Mandshurin	Lignans and Coumarins	Coumarins	32451-87-9	2	219857	238939	259371	234516	206924	308260	438281	339235	333316	351687	331980	375418	343639	295273	377475	298270	286544	381929	375369	273355	356348	388409	324252	313586	494833	436776	458766	418032	502059	365683	388762	380347	420989	448407	411232	496755	356164	386829	370761
Lmfn004093	435.13	315.088	436.137	C21H24O10	[M-H]-	Phloretin-4'-O-glucoside (Trilobatin)	Flavonoids	Chalcones	4192-90-9	3	29840.5	42752.2	65846.2	20937.6	72539.6	48363	21381	76526.6	24633.9	11441.8	23040.7	20568.8	29417.2	39985.1	11634	32249.2	24254.2	14741	20689.8	45017	41998.4	18944.7	7529.25	18808	19605.1	36712.3	103165	15817.8	25561.9	18612	114281	196091	203103	57611.5	30233.9	39544.2	75733.2	185688	371216
Lmmp002755	773.21	303.05	772.206	C33H40O21	[M+H]+	Quercetin-7-O-rutinoside-4'-O-glucoside	Flavonoids	Flavonols	-	2	1.57591e+06	1.99603e+06	1.69801e+06	1.02972e+06	2.05526e+06	899739	1.03983e+06	1.86445e+06	1.16538e+06	819844	1.49632e+06	816380	1.55232e+06	2.52101e+06	1.22135e+06	733396	2.11174e+06	1.02201e+06	1.55476e+06	1.81962e+06	1.11918e+06	873579	1.53282e+06	994660	1.31066e+06	2.03834e+06	2.08186e+06	879635	1.47295e+06	977115	1.47426e+06	2.11177e+06	1.97448e+06	836961	1.34997e+06	819353	1.39505e+06	2.37504e+06	2.27949e+06
mws0847	150.077	133.051	149.07	C6H7N5	[M+H]+	1-Methyladenine	Nucleotides and derivatives	Nucleotides and derivatives	5142-22-3	3	429922	453361	459831	415967	408827	382895	333959	388663	373827	347124	371487	445479	397085	372600	368719	277905	339028	295682	400543	275756	328242	260005	304053	343983	301178	293016	261261	280548	227383	313216	262920	265169	292462	230457	238486	274374	327842	280787	235373
MA10039641	341.109	89.0246	342.116	C12H22O11	[M-H]-	Lactobiose	Others	Saccharides	63-42-3	1	2.07191e+06	1.86279e+06	2.34457e+06	1.99624e+06	2.23334e+06	1.67588e+06	3.04111e+06	3.18973e+06	2.99986e+06	2.72495e+06	2.32505e+06	2.21138e+06	2.9313e+06	2.7457e+06	2.98529e+06	3.0307e+06	2.29154e+06	2.31752e+06	3.12405e+06	2.98481e+06	3.07247e+06	2.85896e+06	2.99954e+06	2.68145e+06	3.12474e+06	2.81895e+06	3.0948e+06	3.27165e+06	2.88559e+06	2.95465e+06	3.37318e+06	3.27447e+06	2.62471e+06	3.44087e+06	3.90316e+06	3.5402e+06	3.47359e+06	3.19217e+06	3.30206e+06
Cmpp005475	261.113	189.055	260.105	C15H16O4	[M+H]+	Meranzin	Lignans and Coumarins	Coumarins	23971-42-8	1	5.44191e+06	2.44748e+06	3.59219e+07	3.0476e+07	5.25817e+07	7.22817e+07	1.84165e+07	7.08023e+07	3.56091e+07	362427	1.22385e+06	492968	816238	1.26796e+06	1.67786e+06	93213	331929	165002	2.49105e+06	835917	3.00557e+06	284248	705452	757788	570867	1.19414e+06	1.60028e+06	211400	124528	453010	887254	507847	2.16721e+06	381512	917636	975619	416433	777489	1.44101e+06
Lmtp003677	627.156	303.043	626.148	C27H30O17	[M+H]+	Quercetin-3-O-sophoroside (Baimaside)	Flavonoids	Flavonols	18609-17-1	3	86910	296901	121670	166990	264749	93340	162443	339818	280786	81670	217560	165142	360039	1.65428e+06	202363	76670	354458	203299	195637	425327	307610	58791.3	241862	208756	217565	433319	918452	192265	299541	197828	367670	825872	993035	340612	317611	324418	330545	722873	1.33243e+06
Lmnp202580	565.155	433.11	564.148	C26H28O14	[M+H]+	Apigenin-8-C-(2''-xylosyl)glucoside*	Flavonoids	Flavones	-	1	2.2349e+07	3.01379e+07	3.06485e+07	3.13102e+07	3.49918e+07	2.73919e+07	2.07013e+07	3.33861e+07	2.08596e+07	2.48533e+07	2.52272e+07	2.48359e+07	2.32779e+07	3.27035e+07	1.92222e+07	2.46438e+07	2.34291e+07	2.51873e+07	1.93102e+07	2.09757e+07	1.95145e+07	2.33605e+07	2.41996e+07	2.40629e+07	2.27201e+07	2.83759e+07	1.89379e+07	2.84652e+07	2.22558e+07	1.8882e+07	2.55196e+07	2.26993e+07	2.33736e+07	2.37786e+07	1.873e+07	2.2232e+07	2.1624e+07	2.25677e+07	1.41391e+07
Lmnp102580	565.155	433.11	564.148	C26H28O14	[M+H]+	Apigenin-6-C-(2''-xylosyl)glucoside*	Flavonoids	Flavones	-	1	2.2349e+07	3.01379e+07	3.06485e+07	3.13102e+07	3.49918e+07	2.73919e+07	2.07013e+07	3.33861e+07	2.08596e+07	2.48533e+07	2.52272e+07	2.48359e+07	2.32779e+07	3.27035e+07	1.92222e+07	2.46438e+07	2.34291e+07	2.51873e+07	1.93102e+07	2.09757e+07	1.95145e+07	2.33605e+07	2.41996e+07	2.40629e+07	2.27201e+07	2.83759e+07	1.89379e+07	2.84652e+07	2.22558e+07	1.8882e+07	2.55196e+07	2.26993e+07	2.33736e+07	2.37786e+07	1.873e+07	2.2232e+07	2.1624e+07	2.25677e+07	1.41391e+07
pmb0764	144.048	113.029	143.041	C6H9NOS	[M+H]+	4-Methyl-5-thiazoleethanol	Others	Others	137-00-8	3	144564	108203	142725	110663	115662	138514	81882.6	65319.9	71916.3	62501.7	77424.9	80222.9	50659.9	55501.8	75650.9	58423.7	54459.9	78025.3	79757	46478.6	72039	51485	59236.5	75084.6	45927.1	51362.1	68163.6	56882.2	49726.2	62658.1	42613	41303.8	56417.7	35423.1	41370	43842.1	42187	58267.6	43717.4
Lmqn000351	325.114	59.0139	326.121	C12H22O10	[M-H]-	Rutinose	Others	Saccharides	90-74-4	3	74435.8	50632.9	70310.3	41961.4	43386.6	32510.6	60591.4	64389.5	81651.4	66125	62087	72579.4	59727.8	79831.4	70819.4	75191.9	80517.4	64263.8	69524.4	84637.3	100552	81002	78729.4	79004.6	69178.5	73307	77871.8	70689.4	71811.4	83919.4	91966.4	97618.5	94957.4	107715	127768	112697	98640.8	62461.7	93461.3
Lmqn008288	299.259	299.256	300.266	C18H36O3	[M-H]-	3-Hydroxyoctadecanoic Acid	Lipids	Free fatty acids	45261-96-9	2	416572	390669	357182	329459	340470	308175	334238	345868	359437	333903	302108	373952	308869	432335	403431	351401	632630	396440	308678	257531	332015	363308	300390	382823	314577	342735	319105	338564	299736	296821	334946	466239	296322	294237	333290	307223	300372	343491	292396
MWSHY0136	449.108	287.055	448.101	C21H20O11	[M+H]+	Kaempferol-3-O-glucoside (Astragalin)*	Flavonoids	Flavonols	480-10-4	2	4.09134e+06	4.23409e+06	3.26258e+06	3.23312e+06	3.92188e+06	4.51295e+06	5.59817e+06	7.57551e+06	5.25546e+06	6.75332e+06	7.86352e+06	8.31787e+06	6.81388e+06	8.04957e+06	7.7832e+06	6.02291e+06	7.36598e+06	5.93333e+06	6.09964e+06	5.43769e+06	6.52812e+06	7.68583e+06	6.37365e+06	7.97065e+06	7.05948e+06	8.33025e+06	7.50607e+06	8.0827e+06	6.73242e+06	9.88655e+06	7.36456e+06	8.38904e+06	9.33874e+06	6.41352e+06	8.40114e+06	7.39458e+06	5.8763e+06	5.52805e+06	8.6616e+06
HJN090	433.115	271.06	434.121	C21H22O10	[M-H]-	Butin-7-O-glucoside*	Flavonoids	Flavanones	-	3	14441.3	17985.8	28180.5	19815.6	32688	26188.1	10854.8	24498.3	32004.9	12959.9	39650.4	12640.9	54826.3	56233.1	24721.7	28541.3	33788.7	19461.4	21611.4	87793.8	70677.8	20205.6	18597.7	18459.9	31284.9	85140.3	385430	28108.8	58534.1	12736.1	117049	281635	621188	40028.8	84593.8	67892	64938	235046	794119
mws0193	190.119	84.0823	189.111	C7H15N3O3	[M+H]+	L-Homocitrulline	Amino acids and derivatives	Amino acids and derivatives	1190-49-4	3	172960	109502	142858	136425	161728	148743	148034	140320	123886	140334	139797	128370	31496.2	131993	149109	149333	136693	134249	138159	125456	126629	124546	139797	116319	118846	127268	124077	118901	134972	128123	125522	139629	121708	143876	130247	129082	121466	129437	123364
pmp001198	132.102	57.0335	131.095	C6H13NO2	[M+H]+	6-Deoxyfagomine	Alkaloids	Piperidine alkaloids	197449-09-5	1	192157	182830	246999	236567	175605	142252	146307	131647	158129	158133	110798	126964	148256	113556	178260	159362	145204	116059	160309	157808	174320	172958	167311	124243	134161	121350	167360	155858	165229	127887	180215	189865	207868	207210	170160	177900	187914	133071	147469
HJAP126	817.24	509.127	816.232	C35H44O22	[M+H]+	Syringetin-3-O-rutinoside-7-O-glucoside	Flavonoids	Flavonols	-	3	555638	370264	596084	229724	364665	395582	299011	363340	513728	240428	376021	310099	347526	258965	400108	122789	287949	220611	604365	463937	486554	156321	219601	236690	254408	553340	417325	228846	218020	343226	347129	306996	386170	150742	497154	269646	273467	282066	265313
pmb0645	627.192	465.2	626.185	C28H34O16	[M+H]+	Hesperetin-6-C-glucoside-7-O-glucoside	Flavonoids	Flavonols	-	3	936525	934586	1.00309e+06	840005	986288	657797	593881	925886	714001	659421	610107	707111	644275	853457	694434	743313	782711	856670	658635	681694	570658	833617	627019	653854	443864	657538	595338	624808	685005	575278	719357	779888	661284	440731	549724	560734	592731	480205	528302
mws1587	132.102	86.0964	131.095	C6H13NO2	[M+H]+	L-Norleucine*	Amino acids and derivatives	Amino acids and derivatives	327-57-1	1	2.05617e+07	1.96465e+07	2.64714e+07	2.50027e+07	1.86747e+07	1.67868e+07	1.47768e+07	1.32034e+07	1.74858e+07	1.59337e+07	1.23737e+07	1.49366e+07	1.53221e+07	1.25634e+07	1.66062e+07	1.67515e+07	1.51174e+07	1.27459e+07	1.68209e+07	1.5657e+07	1.73646e+07	1.95198e+07	1.87007e+07	1.44408e+07	1.36452e+07	1.20818e+07	1.54231e+07	1.61574e+07	1.76153e+07	1.46309e+07	1.84296e+07	1.9161e+07	1.97069e+07	2.05765e+07	1.93951e+07	1.6861e+07	1.73881e+07	1.29878e+07	1.45482e+07
Zmhp002730	627.156	303.051	626.148	C27H30O17	[M+H]+	6-Hydroxykaempferol-6,7-O-Diglucoside*	Flavonoids	Flavonols	142674-16-6	1	1.01617e+06	974716	1.2817e+06	819603	1.16173e+06	850008	675435	1.18743e+06	1.01103e+06	959806	701197	597171	1.1793e+06	1.31598e+06	1.34206e+06	719590	1.06866e+06	729430	995649	1.40077e+06	1.21371e+06	839396	987035	664631	1.07831e+06	1.15384e+06	1.8696e+06	661262	810206	699820	1.0867e+06	1.64679e+06	1.91869e+06	945695	1.05867e+06	816361	1.2449e+06	1.3496e+06	2.47707e+06
Wagp006380	695.217	389.124	694.211	C32H38O17	[M+H]+	Hydroxyauranetin 5-[6''-(3-Hydroxy-3-Methylglutaryl)Glucoside]	Flavonoids	Flavones	-	2	877868	541759	1.9879e+06	189004	1.37399e+06	307346	342816	318772	572942	211846	392572	194653	488548	591043	493318	207621	1.19564e+06	283644	406960	453715	401969	176058	360676	187840	187423	245175	395983	105369	224094	180144	535986	239782	479305	100218	340389	371336	201071	245976	486464
mws1200	177.056	145.028	178.063	C10H10O3	[M-H]-	Trans-4-Hydroxycinnamic Acid Methyl Ester	Phenolic acids	Phenolic acids	19367-38-5	3	7831.99	11734.6	8936.61	8204.65	7553.33	7925.51	9474.9	14718.5	8683.04	8162.2	6124.37	9873.11	9996.64	11854.7	9586.72	9709.03	7270.42	9946.31	8657.78	11343.6	9991.25	10228.6	8235.62	7304.25	9631.33	15144.4	15507	8899.12	8373.58	10198	13950.4	18853.7	22447.4	8192.41	10632.8	14599.2	12411.8	21392.3	31756.6
pmb3142	299.077	137.024	300.084	C13H16O8	[M-H]-	Salicylic acid-2-O-glucoside	Phenolic acids	Phenolic acids	10366-91-3	3	75423	88086.2	83199.2	81678.1	88466.6	105934	51223.2	78322.9	52145.2	38297.4	54454.1	51216.5	47267.8	51735.1	48526.3	48905.5	52173.9	45859.3	46378.7	64492.6	60096.4	39883.3	46201.9	48215.3	42582.6	54926.5	63923	45568.5	43883.3	68384	72834.1	80577.3	69498.3	66864.9	64269.6	53636.6	76823.2	78387.8	94102.8
Zmyn004732	293.213	185.119	294.219	C18H30O3	[M-H]-	2R-hydroxy-9Z,12Z,15Z-octadecatrienoic acid	Lipids	Free fatty acids	-	2	20496.9	19980.7	21995.1	19174	21324.2	24426.3	21276.2	18761.2	22132.1	21525.8	18194.8	17421.2	15001.7	19450.8	15874.5	22607.4	27002.6	24500.4	16723.1	16912.4	19018.9	19531	26096.4	25222.9	23694.6	31724.7	22541.5	33995.7	32343.2	34651.5	20097.8	21992	15591	12983.7	21004.5	19746.6	14431.3	20409.1	20179.5
Lmmn000774	343.103	181.051	344.111	C15H20O9	[M-H]-	Dihydrocaffeoylglucose	Phenolic acids	Phenolic acids	-	3	488356	397119	466155	134945	180105	238742	273917	155999	380632	85951.3	265478	173882	181487	196929	196227	53649.1	125650	123836	243835	277962	279344	51134.5	116108	90596.1	118936	232182	277731	60021.9	111208	157142	140811	104809	291245	57942	302906	123598	171092	144880	247661
Wagp008065	389.125	359.081	388.116	C20H20O8	[M+H]+	3-Hydroxy-3',4',5,5',7-Pentamethoxyflavone	Flavonoids	Flavones	-	2	63938.6	35650	52821.2	35648.9	58298.1	203106	96325.1	60046.1	53866.8	43652.8	25777.1	26607.7	83992.4	94494.8	63844.2	49224.7	65328	53174.7	71037.4	39479.8	34992.2	27168.8	32712.9	56962	94958.7	52902.6	39718.5	13582.8	22096.9	13992	40064.2	57262.6	45407.4	18649.4	31768.3	81892.9	42724.1	48257.6	35874.1
Wagp006264	551.178	389.123	550.169	C26H30O13	[M+H]+	Demethylnobiletin 5-O-Glucoside	Flavonoids	Flavones	-	2	397503	189780	378603	43156.4	184664	135603	133304	327528	239259	125246	116179	87962.2	322990	211904	144146	67992.4	432869	94340.3	148974	180551	123494	77223.6	158208	124796	52788.6	92090.7	163117	49694.6	65864.8	63215.6	154460	136622	275224	41892.1	102979	96790.2	78885.2	117677	156463
Lmsp004045	625.176	317.069	624.169	C28H32O16	[M+H]+	Isorhamnetin-3-O-glucoside-7-O-rhamnoside*	Flavonoids	Flavonols	17331-71-4	1	3.30208e+06	4.35742e+06	3.9026e+06	3.65206e+06	3.09491e+06	2.45523e+06	2.21035e+06	2.05004e+06	3.57232e+06	2.22238e+06	2.89423e+06	2.58438e+06	2.78235e+06	4750545	2.1731e+06	2.50323e+06	2.19274e+06	2.72044e+06	2.20935e+06	2.44405e+06	2.46771e+06	2.85596e+06	3.94322e+06	3.0814e+06	2.16227e+06	2.61878e+06	3.21145e+06	2.65735e+06	2.34122e+06	2.65516e+06	1.87456e+06	2.59121e+06	2.42091e+06	1.89663e+06	1.89907e+06	2.1114e+06	2.03359e+06	2.37268e+06	3.12231e+06
Wagp007572	359.113	329.067	358.105	C19H18O7	[M+H]+	Quercetin 3,5,7,3'-tetramethyl ether	Flavonoids	Flavones	-	2	15115.6	7016.65	13154.2	962.22	15501.3	23980.6	19040.2	11359.3	17163.3	14734.4	11838.2	13650.7	23980.6	32492.9	25861.5	24313.4	30940.4	36203	43233.2	17531.5	13755.5	10964.5	13937.3	17879.6	19749.9	26182.9	16065.1	11994	18116.1	10679.5	27702.7	22234.4	28266.1	12656.7	8278.23	23831.7	31725.4	21800.4	21088.1
pme0368	579.171	271.036	578.164	C27H30O14	[M+H]+	Apigenin-7-O-rutinoside (Isorhoifolin)*	Flavonoids	Flavones	552-57-8	1	3.84454e+06	5.5458e+06	3.56219e+06	8860030	5.72543e+06	4.66179e+06	2.51034e+06	5.83269e+06	2.12432e+06	3.12867e+06	3.30713e+06	3.67313e+06	3.46482e+06	4.90172e+06	2.28665e+06	4.5092e+06	4.92212e+06	3.67984e+06	2.77915e+06	3.11657e+06	1.93195e+06	3.68801e+06	3.7628e+06	3.87826e+06	2.39189e+06	3.65912e+06	1.7517e+06	3.66404e+06	2.02891e+06	3.37944e+06	3.23618e+06	4.11331e+06	3.79269e+06	2.83872e+06	2.51563e+06	3.72646e+06	2.88854e+06	3.30197e+06	2.14394e+06
Wacn005438	477.269	161.045	418.257	C21H38O8	[M+CH3COOH-H]-	Hydroxypentadecenoic acid glucoside	Lipids	Free fatty acids	-	2	25607.7	41865.7	42192.9	61737.5	49643.7	59872.2	54161.9	47015.9	63370.4	61258	58986.3	39634.4	44336.1	48966.6	54757.9	63064.3	56362.4	64306	44083	49775	52730.8	64402.2	52995	52735.3	49711.6	48814.1	60093.1	49277.6	51479.1	64594.5	43530.8	39126.7	54109.1	42980.9	74009.1	50977.6	39381.8	42496.9	62052.1
Lmmn001294	331.103	153.02	332.111	C14H20O9	[M-H]-	Koaburaside	Phenolic acids	Phenolic acids	41653-73-0	3	4335.47	7081.74	8353	4796.85	6586.03	11832.9	12131	7286.42	6385.76	4506.25	4766.99	7630.5	8873.29	5909.45	9069.8	8936.95	6472.79	4667.11	10057.1	10841.1	7450.47	9579.62	6903.87	10317	11846.8	8173.47	13541.9	12566.9	7994.19	13896.1	7808.58	14116	14287	11296.7	16606.4	15002.7	15491.5	14421.2	15317.6
pmd0147	548.371	184.073	547.364	C28H54NO7P	[M+H]+	LysoPC 20:2*	Lipids	LPC	-	3	52847.8	53281.5	57389.2	36962.7	48669.9	39499.9	49044.7	48713.6	57116.3	43257.3	38134.8	32254.2	58859.9	59402.6	42610	55021.8	70487.8	49145.3	55936.6	51910.1	54502.5	55771.1	63418.9	55545.8	66572.3	64420.9	80922.5	81796.9	75505.1	66325.5	55373	60107.6	67519.4	44691.5	45099	52008	56540.5	57701.6	60174.4
Wagp005844	471.186	219.065	470.179	C22H30O11	[M+H]+	Toddalolactone O-glucoside	Lignans and Coumarins	Coumarins	-	2	554197	342531	732169	85290.3	311162	126797	203693	183188	373146	107145	170492	118779	279393	350478	218009	46744.6	165412	60105.2	166388	255123	212837	70807	67486.5	115899	90394.6	168490	239999	56408.8	73703.8	71966.1	201256	143871	382503	65004.9	171016	126824	109761	186309	245244
mws1189	193.035	72.9931	194.043	C6H10O7	[M-H]-	D-Galacturonic acid*	Others	Saccharides	685-73-4	3	102758	114104	124517	58024.6	106336	93740.9	85937.6	72902.5	110977	98556.5	68159	79704.2	90335.2	111122	79867.5	59688.2	92718.8	69396.2	91932.6	94537.4	89207.8	84066.9	83716.4	127142	81787.4	108146	83632.8	60122.6	43423.3	98739.3	78900.6	65576.4	88146.7	73703.7	75840.3	82273.6	70931.7	76712.3	90382.3
Lmzp002365	465.139	303.09	464.132	C22H24O11	[M+H]+	Hesperetin-7-O-glucoside	Flavonoids	Flavanones	31712-49-9	1	2.80913e+07	3.92243e+07	3.40747e+07	3.2687e+07	5.0354e+07	3.3812e+07	3.33513e+07	3.16412e+07	3.15945e+07	3.29078e+07	3.09045e+07	3.05148e+07	3.38012e+07	3.3683e+07	3.57151e+07	2.69201e+07	2.97895e+07	2.57621e+07	2.63355e+07	2.40441e+07	2.69001e+07	2.14532e+07	2.85958e+07	3.01404e+07	2.52815e+07	2.58357e+07	2.33317e+07	2.67695e+07	2.51131e+07	2.97765e+07	3.06131e+07	3.66735e+07	4.21738e+07	2.67412e+07	2.34612e+07	2.99901e+07	2.44694e+07	2.37663e+07	2.28184e+07
Hmcp001628	671.182	347.07	670.174	C29H34O18	[M+H]+	Limocitrin-3,7-di-O-glucoside*	Flavonoids	Flavonols	-	3	163537	220005	141067	128340	110097	136642	128745	81748.4	298340	73633.7	265005	89861.6	132661	102342	102223	37154.7	109148	105005	143175	323340	235005	85005	166670	121670	102727	275005	230005	38986	171670	213340	116828	265005	127467	101670	191670	143365	195005	225005	283340
Lmbp000728	121.065	77.0388	120.058	C8H8O	[M+H]+	(S)-2-Phenyloxirane	Phenolic acids	Phenolic acids	20780-54-5	1	5.46778e+06	5.99598e+06	6.23437e+06	3.41555e+06	4.37237e+06	2.81952e+06	3.06297e+06	4.24959e+06	4.42234e+06	2.67504e+06	3.56488e+06	2.10563e+06	3.01501e+06	4.03419e+06	3.56094e+06	2.25505e+06	3.3852e+06	2.00864e+06	3.61527e+06	4.47334e+06	2.85305e+06	1.88926e+06	2.83361e+06	2.20186e+06	2.28421e+06	3.1704e+06	3.16101e+06	2.10397e+06	2.42993e+06	2.11366e+06	2.66909e+06	2.96154e+06	3.45248e+06	1.99992e+06	2.69634e+06	2.58856e+06	2.86313e+06	3.61736e+06	3.17479e+06
Lmzp003694	473.22	427.21	472.21	C26H32O8	[M+H]+	Obacunoic acid	Terpenoids	Triterpene	751-29-1	3	117160	50195.2	246999	62180.2	174624	31204.2	49451.1	106542	123479	25036.7	23749.3	11797.4	25339.3	25204.6	103848	22291.2	12790.2	19931.3	21991.6	27301.4	11470.8	27692.5	23849.7	15994	25935.4	37369.7	53318.1	29482.6	7134.74	16349.6	32527.5	22291.2	40315.2	51531.9	13924.2	5088.67	28507.2	17779.6	20537.7
Xmyp005654	449.106	287.056	448.101	C21H20O11	[M+H]+	Kaempferol-4'-O-glucoside*	Flavonoids	Flavonols	-	2	3.46741e+06	3.7483e+06	2.90948e+06	3.02505e+06	3.72426e+06	4.46728e+06	6.2163e+06	6.44703e+06	5.28792e+06	6.44634e+06	7.99299e+06	6.80676e+06	7.21389e+06	7.33242e+06	7.56847e+06	4.40224e+06	6.79845e+06	6.49402e+06	5.05438e+06	8163805	5.92588e+06	6.06241e+06	13050155	7.88279e+06	6.1769e+06	8.09245e+06	7.83291e+06	7.0172e+06	6.28707e+06	7.07789e+06	6.17517e+06	11380265	9.24531e+06	5.91679e+06	8.31596e+06	6.70959e+06	4.84427e+06	5.42583e+06	8.14905e+06
Lmqp002761	313.143	151.075	312.136	C19H20O4	[M+H]+	Alnusonol	Phenolic acids	Phenolic acids	52330-12-8	3	86420	83867.9	107587	81812.6	85137.2	120290	91315	103411	83731.8	92338.8	71861.4	94929.3	85569.9	81334.6	82891.2	63121.7	82414.6	97737.2	67318.1	46422.8	69154.8	114355	65240.3	89474.4	72099.8	91497.8	56806.5	99824.1	83911.9	104543	75302.5	74183.5	43735.2	75738.7	47544.6	77362.5	63136.4	56897.7	46388.6
pme0137	187.072	125.072	188.08	C7H12N2O4	[M-H]-	N-Acetyl-L-Glutamine	Amino acids and derivatives	Amino acids and derivatives	2490-97-3	2	182642	157747	159742	142673	164022	134255	166277	151191	155536	198096	161061	162906	155717	166000	151952	155782	140382	134520	153064	137356	157567	163938	134940	136889	166882	153983	122173	154156	143428	138594	148199	187172	160375	142877	144290	162684	142877	161191	158594
mws0258	132.102	86.0964	131.095	C6H13NO2	[M+H]+	L-Isoleucine*	Amino acids and derivatives	Amino acids and derivatives	73-32-5	1	1.91373e+07	1.88882e+07	2.55771e+07	2.36507e+07	1.77602e+07	1.60096e+07	1.39377e+07	1.23724e+07	1.62417e+07	1.51713e+07	1.16415e+07	1.43023e+07	1.44929e+07	1.16613e+07	1.54028e+07	1.61771e+07	1.42495e+07	1.22444e+07	1.59733e+07	1.49722e+07	1.65062e+07	1.83647e+07	1.82227e+07	1.39465e+07	1.29381e+07	1.13937e+07	1.44703e+07	1.55125e+07	1.60525e+07	1.3958e+07	1.80713e+07	1.80119e+07	1.81861e+07	1.96202e+07	1.74658e+07	1.5852e+07	1.63955e+07	1.23014e+07	1.38179e+07
Wagp006939	697.197	391.103	696.19	C31H36O18	[M+H]+	Gardenin E 5-[6''-(3-Hydroxy-3-Methylglutaryl)Glucoside]	Flavonoids	Flavones	-	3	208485	149331	305743	49486.6	182388	142048	125977	79212.5	142221	73629	92881.2	56850.8	140898	195741	130858	50030.5	123535	71696.2	109222	94702.2	119400	29140.9	54266.9	48804.9	51907.8	51995.3	100289	25640.3	31273.7	31420.4	125285	46863.6	151598	24324.7	71487.5	100596	37643	51333.9	89891.8
mws0376	115.004	71.0139	116.011	C4H4O4	[M-H]-	Fumaric acid	Organic acids	Organic acids	110-17-8	1	378821	428628	371542	379576	419381	304102	493936	570341	507773	571501	526584	505128	541465	581973	495870	617763	677613	514205	545922	503433	521849	464807	500796	463793	466388	671498	655614	547259	510996	555312	492817	466467	524633	494735	567275	551375	439482	463187	590418
MWSslk254	595.166	287.06	594.159	C27H30O15	[M+H]+	Kaempferol-3-O-glucorhamnoside*	Flavonoids	Flavonols	40437-72-7	1	4.37128e+06	6.79391e+06	4.7914e+06	6.0368e+06	8.49049e+06	4.17754e+06	3.88455e+06	6.17239e+06	3.81253e+06	4.11927e+06	5.989e+06	4.72836e+06	3.79201e+06	6.72856e+06	3.34605e+06	3.043e+06	6.25856e+06	5.47469e+06	3.42883e+06	3.96634e+06	2.8765e+06	4.29829e+06	4.40747e+06	5.96047e+06	4.0511e+06	5379504	3.79688e+06	5.34908e+06	3.93567e+06	5.21474e+06	3.68254e+06	5.62288e+06	4.79576e+06	5.16147e+06	3.96264e+06	2.74332e+06	3.56104e+06	4.26949e+06	3.38505e+06
pme3017	104.071	58.0651	103.063	C4H9NO2	[M+H]+	2-Aminoisobutyric acid	Organic acids	Organic acids	62-57-7	2	256570	243162	310662	227641	250158	335670	187738	239843	230275	208521	250342	194908	168258	171387	184680	190063	177415	190673	187814	212527	209819	187059	168931	194570	175037	209421	215835	212164	181657	214974	178961	197786	210919	203458	199516	215898	172409	198419	197237
Qmhp111702	207.065	177.053	206.058	C11H10O4	[M+H]+	(Z)-3-Ethylidene-7-hydroxy-6-methoxyphthalide	Others	Others	-	2	14785.2	11730.7	36412.9	34685.5	43856.5	40884.6	29983.9	33340	22878.7	39086	36423.3	31966.6	28249.1	9667.17	41948.4	41778.1	23611.4	40004.9	19919.8	16261.7	17714.6	59125.2	26021.9	40650.9	27499.2	17592.4	27412.8	34000.8	22139.4	40005	24212.1	12465.5	24872.1	38520.6	53288.1	65776.2	10404.9	16900.3	55005
pmb3023	449.109	287.055	450.116	C21H22O11	[M-H]-	Eriodictyol-8-C-glucoside	Flavonoids	Flavanones	1023271-51-3	3	152661	209628	204745	188452	257262	157655	137644	237048	173051	161046	175889	160404	137236	227554	128894	161914	189896	160512	121854	242874	199046	152458	149142	191802	142773	201509	86288.4	173528	163693	157838	258247	204335	177360	205546	192795	170989	212890	215533	451674
HJAP026	625.176	463.13	624.169	C28H32O16	[M+H]+	Chrysoeriol-6-C-glucoside-4'-O-glucoside	Flavonoids	Flavones	-	2	954320	958897	1.10292e+06	1.59167e+06	1.11089e+06	1.06437e+06	941309	813393	930017	930869	887901	1.16556e+06	1.04145e+06	1.68774e+06	905414	1.13269e+06	852750	1.4367e+06	721606	749041	1.14504e+06	777816	1.05462e+06	936837	874043	968496	1.2682e+06	1.1671e+06	1.32827e+06	889856	883313	783831	1.2401e+06	743958	1.17154e+06	1.0796e+06	717360	845888	763594
Jmbp005971	405.117	375.07	404.111	C20H20O9	[M+H]+	Gardenin C	Flavonoids	Flavones	29550-05-8	3	349240	328902	303439	230713	441489	2.91854e+06	659342	721602	391999	324858	206239	207199	679692	776269	530747	405881	410973	347036	698926	411903	247956	270711	305976	511856	666464	556392	348716	134307	184355	151980	340067	557368	451959	373192	436671	946088	374088	512208	206618
pme1598	463.125	301.071	464.132	C22H24O11	[M-H]-	Hesperetin-5-O-glucoside	Flavonoids	Flavanones	69651-80-5	3	34188.7	40177.7	41286.2	50407.2	43927.3	34995.2	38506.2	93703.3	100611	35484.5	64603.4	35035.7	237826	257318	83355.6	47278.2	128243	49770.2	58526.4	326247	280224	49057.2	79274.6	47340	118431	222534	903191	65071.9	220651	49438.1	383088	716880	1.34526e+06	199214	298079	289970	215676	607404	1.80835e+06
Lmtn002233	327.11	165.05	328.116	C15H20O8	[M-H]-	Androsin	Phenolic acids	Phenolic acids	531-28-2	2	58525.4	38843.4	60268.4	37760.7	44191.3	38005.3	55613.6	43227.5	66068.8	38441	53709.2	37105.8	99129.4	105268	76937.3	52388.1	65555.3	62474.1	101646	184071	205116	65139.6	84065.3	60605.6	136257	187666	528160	75355	193375	59010.2	446382	643519	994891	306096	352004	319124	487312	840464	1.18559e+06
Zmgn000447	184.98	78.9583	185.993	C3H7O7P	[M-H]-	3-Phospho-D-glyceric acid	Others	Saccharides	820-11-1	3	537754	485121	505432	414910	483510	449222	487419	338109	514859	477243	487887	518871	419302	500734	650916	507725	515812	535041	491206	503709	554371	487619	484019	487611	262687	318872	408255	302675	394314	332407	388498	421489	468959	274230	306181	286992	292852	379777	382874
pme0500	503.162	323.098	504.169	C18H32O16	[M-H]-	D-Melezitose	Others	Saccharides	597-12-6	3	32300.2	22596.3	31075.7	33721.8	39019.9	50761.9	47801.1	29244.6	19789.6	25909	13329.5	34554.9	30150.3	26196.9	43544.9	34413.1	21377.8	46070.8	36560.8	34240	39432.3	53800.6	28821.6	47849.6	38665.9	53723.7	45608.2	49748	51355.4	50475.3	29696.6	35445.6	41995.3	50015.2	40177.4	54505.2	40969.3	43612.6	37593.9
zjgp122326	286.092	124.039	285.085	C12H15NO7	[M+H]+	Pyridine-4-formyl-O-β-D-glucopyranoside	Others	Others	-	1	749791	788589	582534	383932	509085	555300	773046	911649	720356	1.01549e+06	704568	854685	1.01414e+06	1.04265e+06	987792	982345	737250	921058	1.52883e+06	1.55362e+06	1.13382e+06	1.51636e+06	1.31902e+06	1.16658e+06	1.68898e+06	1.75476e+06	1.32132e+06	1.00129e+06	1.38027e+06	1.54901e+06	1.52997e+06	2.24654e+06	1.2149e+06	998210	1.28874e+06	1.86835e+06	1.53859e+06	1.402e+06	1.39309e+06
Lmhn003074	309.06	193.05	310.069	C14H14O8	[M-H]-	Feruloylmalic acid	Phenolic acids	Phenolic acids	-	1	373881	573001	331473	356565	389015	321067	280952	412455	156582	285439	237211	243396	300464	450150	181164	120460	296543	221115	145714	128764	101690	290881	236479	244927	79085.8	130585	77646.6	156256	100559	122696	128731	218892	160907	73931	44434.5	50810.3	101219	94354.8	45166.7
mws0192	117.019	73.0295	118.027	C4H6O4	[M-H]-	Succinic acid*	Organic acids	Organic acids	110-15-6	1	2.64611e+06	2.12741e+06	2.01795e+06	2.16535e+06	2.29083e+06	1.60676e+06	2.30913e+06	3.29243e+06	2.44945e+06	2.86887e+06	2.85398e+06	2.55796e+06	3.78344e+06	4.26662e+06	2.82701e+06	4.21354e+06	5.30616e+06	3.02054e+06	5.09846e+06	5.00853e+06	3.83047e+06	6.80465e+06	6.59145e+06	4.67086e+06	5.65589e+06	5.50566e+06	5.019e+06	9.39256e+06	8.08371e+06	7.52508e+06	5.00195e+06	4.79865e+06	4.51815e+06	4.43458e+06	4.96194e+06	4.85068e+06	5.94348e+06	6.67037e+06	6.93362e+06
pmb2791	309.207	209.054	310.214	C18H30O4	[M-H]-	9-Hydroperoxy-10E,12,15Z-octadecatrienoic acid	Lipids	Free fatty acids	111004-08-1	3	19715.2	15391.2	15847.2	14665.3	14442.1	17740.4	17334.1	16158.4	18142.3	17768.1	15897.1	15736.8	15155.1	15142.7	15647.7	15694.1	17034.7	16435.7	13264.2	22965.6	14810.9	18615.6	15277.6	16209.3	14766.6	16202.9	15546.4	17180.2	19292.6	18634.6	15231.1	49658.1	13788.5	15783.8	19758.6	17086.1	16025.8	14734.7	15971.4
Lmdp002969	481.097	319.057	480.09	C21H20O13	[M+H]+	Myricetin-3-O-galactoside*	Flavonoids	Flavonols	15648-86-9	3	649998	629459	786503	343591	704768	437802	471796	638267	578775	427276	491399	456636	666393	723996	598257	520817	535062	447069	475708	503826	451069	468676	320311	483190	542880	580879	588095	516071	415411	429506	530934	645493	625747	359085	449536	377286	354824	521384	503253
Jmgn004021	449.109	269.05	450.116	C21H22O11	[M-H]-	6-C-Glucosyl-2-Hydroxynaringenin	Flavonoids	Flavanones	-	2	118694	208824	188816	134959	263179	94434.6	84108.9	254530	130782	122509	135364	79978.2	109265	243571	59177.8	101313	206624	111717	91492.2	161018	105699	118737	105703	123553	107820	154832	142550	136635	95325.1	135364	121066	190110	134838	126748	99481.7	57835.9	94020	169171	252667
mws0227	132.102	86.0964	131.095	C6H13NO2	[M+H]+	L-Leucine*	Amino acids and derivatives	Amino acids and derivatives	61-90-5	1	1.81317e+07	1.75987e+07	2.44055e+07	2.25852e+07	1.67024e+07	1.53384e+07	1.2882e+07	1.15899e+07	1.50847e+07	1.42219e+07	1.06195e+07	1.34877e+07	1.33428e+07	10333747	1.44363e+07	1.47321e+07	1.32063e+07	1.13241e+07	1.473e+07	1.37651e+07	1.48823e+07	1.71347e+07	1.67779e+07	1.21214e+07	1.21248e+07	1.01227e+07	1.34321e+07	1.43855e+07	1.46015e+07	1.2894e+07	1.55623e+07	1.6456e+07	1.61115e+07	1.79419e+07	1.58665e+07	1.39803e+07	1.57924e+07	1.16793e+07	1.28106e+07
Zmgn001448	175.061	115.04	176.069	C7H12O5	[M-H]-	2-Propylmalic Acid*	Organic acids	Organic acids	-	3	25756.9	29091.7	21348.3	16154	17836.2	9249.42	23861.2	50432	10436.8	33364.5	25993.8	18582.4	32644.1	49575.3	29775.7	24483.7	40148.1	27971.7	20190.3	31687.1	25785.7	23990.8	31750.9	27000.1	29515	52137.3	34224	15844.3	28199	26698.1	20156.9	19375	24211.5	23772	20122.2	22912.3	32543.3	51182.5	36993.6
Lmbn001754	175.061	115.04	176.069	C7H12O5	[M-H]-	3-Isopropylmalic Acid*	Organic acids	Organic acids	921-28-8	3	25756.9	29091.7	21348.3	16154	17836.2	9249.42	23861.2	50432	10436.8	33364.5	25993.8	18582.4	32644.1	49575.3	29775.7	24483.7	40148.1	27971.7	20190.3	31687.1	25785.7	23990.8	31750.9	27000.1	29515	52137.3	34224	15844.3	28199	26698.1	20156.9	19375	24211.5	23772	20122.2	22912.3	32543.3	51182.5	36993.6
Wagp006865	219.065	161.059	218.058	C12H10O4	[M+H]+	2,3-Dihydroxanthotoxin	Lignans and Coumarins	Coumarins	3779-03-1	1	1.40643e+06	648363	2.04127e+06	512164	1.37366e+06	1.70938e+06	795812	1.52808e+06	1.0131e+06	76525.5	218539	145575	273823	342748	251046	15380.7	103044	45682.5	260491	199358	571450	32900.9	56855.3	74470.7	67814.1	191222	338705	35487.6	27602.4	85420	332861	90197.8	712394	30677.5	101762	149842	32835	137865	453176
HJAP128	771.234	317.065	770.227	C34H42O20	[M+H]+	Isorhamnetin-3-O-rutinoside-7-O-rhamnoside*	Flavonoids	Flavonols	-	1	1.38765e+07	1.4431e+07	1.60626e+07	1.45872e+07	1.29963e+07	1.11052e+07	8.52826e+06	1.10147e+07	1.34331e+07	1.0581e+07	1.06678e+07	1.17186e+07	1.09823e+07	1.13439e+07	1.19603e+07	1.20312e+07	1.2825e+07	1.23989e+07	1.07038e+07	1.11427e+07	1.18051e+07	1.21425e+07	1.50938e+07	2.04631e+07	9.51217e+06	1.3957e+07	1.30636e+07	1.17785e+07	1.33448e+07	1.24478e+07	9.5867e+06	1.20257e+07	1.286e+07	1.06325e+07	1.04286e+07	9.86436e+06	1.06028e+07	1.10407e+07	1.12744e+07
pmf0348	187.134	97.0648	188.141	C10H20O3	[M-H]-	2,6-Dimethyl-7-octene-2,3,6-triol	Others	Saccharides	73815-21-1	3	96845	83551.8	101944	124897	175172	219167	124796	221598	112804	66168.5	59492.8	90820.2	80104.6	75449.2	69722	83378	88509.8	78766.1	83097.6	69038.7	83484.7	66064.2	88692.5	85078.6	54262.8	92103.3	84471.2	75801.1	73734.8	75350	75632.5	141781	44690.5	54699.6	88777.1	63391.8	57064.4	78019.6	57777.2
Zmhp002409	611.159	491.117	610.153	C27H30O16	[M+H]+	Isoluteolin-6,8-di-C-glucoside	Flavonoids	Flavones	-	2	1.55339e+06	1.44366e+06	1.54214e+06	2.06306e+06	1.46605e+06	2.04021e+06	1.17142e+06	1.24238e+06	1.4598e+06	1.40223e+06	1.56436e+06	1.6036e+06	1.31685e+06	1.42701e+06	1.53786e+06	1.49478e+06	1.35506e+06	1.63036e+06	1.37885e+06	1.2264e+06	929953	1.48646e+06	1.47371e+06	1.56806e+06	1.49063e+06	1.86034e+06	1.08671e+06	1.59684e+06	2.0392e+06	1.67117e+06	1.17645e+06	1.23539e+06	1.00708e+06	1.39102e+06	1.29118e+06	1.57625e+06	1.46458e+06	833546	816812
pmc0066	333.06	137.05	332.052	C10H13N4O7P	[M+H]+	2'-Deoxyinosine-5'-monophosphate	Nucleotides and derivatives	Nucleotides and derivatives	3393-18-8	3	216419	227503	192567	144764	205266	186176	262202	430243	216221	223585	282370	375292	305334	423151	256006	396305	279993	306565	463941	594165	303169	345110	244267	410836	626660	470601	393862	340993	260133	474879	585293	440297	337835	295237	224432	454132	575797	694824	454473
Hmmp004965	463.124	301.07	462.116	C22H22O11	[M+H]+	Diosmetin-7-O-glucoside*	Flavonoids	Flavones	20126-59-4	3	23702.6	24918.6	51410.9	25005	24963.1	51120.3	17633.8	58510.3	209919	24094.6	33076.4	16410.6	86838	1.33129e+06	79242.4	34491	73905.5	16482.7	41187.7	114819	237958	19972.4	35725.1	16842.7	51735.5	193107	385645	18340	94244.3	33340	197063	225267	913050	83705.6	76265.6	110887	94180.5	219663	611326
pme3154	147.066	59.0139	148.074	C6H12O4	[M-H]-	Mevalonic acid	Organic acids	Organic acids	150-97-0	3	171413	151692	155417	154679	154605	160951	126808	113508	134295	127408	139261	134748	129665	127066	131299	125370	111215	129521	142853	123375	124191	114514	99886	154777	124737	115663	120520	107905	111695	112516	109458	133078	116060	110473	95360.3	116402	119814	97765.7	104852
mws0014	193.051	134.037	194.058	C10H10O4	[M-H]-	Ferulic acid*	Phenolic acids	Phenolic acids	537-98-4	2	274409	261396	283267	250001	256417	394020	349162	292162	272563	312408	165786	241074	215999	198830	221616	429095	251160	298438	173226	134894	210394	352430	295856	322023	213986	131447	170564	315866	253154	329764	214821	176977	208097	208050	155158	232332	200136	196787	178728
pme0422	193.051	134.037	194.058	C10H10O4	[M-H]-	Isoferulic Acid*	Phenolic acids	Phenolic acids	25522-33-2	2	274409	261396	283267	250001	256417	394020	349162	292162	272563	312408	165786	241074	215999	198830	221616	429095	251160	298438	173226	134894	210394	352430	295856	322023	213986	131447	170564	315866	253154	329764	214821	176977	208097	208050	155158	232332	200136	196787	178728
mws1337	220.118	90.0549	219.111	C9H17NO5	[M+H]+	D-Pantothenic Acid	Others	Vitamin	79-83-4	1	5.68615e+06	5.67563e+06	5.07766e+06	5.83121e+06	5.32673e+06	6.76925e+06	6.23232e+06	7.39788e+06	5.87507e+06	5.80992e+06	5.58108e+06	6.78169e+06	5.87915e+06	6.16038e+06	5.76077e+06	4.80954e+06	6.05041e+06	4.77762e+06	5.01694e+06	5.26115e+06	4.97589e+06	5.45678e+06	6.32702e+06	6.23821e+06	4.16303e+06	4.757e+06	4.79385e+06	5.37892e+06	5.32658e+06	6.07458e+06	5.59145e+06	5.88699e+06	6.07457e+06	8.09989e+06	6.10039e+06	6.35449e+06	5.40558e+06	4.9993e+06	4.62895e+06
mws2104	193.072	59.0139	194.079	C7H14O6	[M-H]-	D-Pinitol	Others	Saccharides	10284-63-6	3	297348	253358	541691	240480	533923	244899	269231	201015	540325	238869	248284	301057	236450	477148	261965	208970	242024	546107	210484	186810	528635	551311	255828	180103	265698	303301	256515	300735	271834	261760	263996	287445	511859	263989	276652	230786	232596	254691	489804
mws1179	433.114	271.068	434.121	C21H22O10	[M-H]-	Naringenin-7-O-glucoside (Prunin)	Flavonoids	Flavanones	529-55-5	3	9183.63	5976.32	32322.9	7868.24	43610.3	88600	8037.35	78597	40646.1	6670	2879.05	4055.36	39539.3	32304.7	12456.1	8399.61	11568.5	2754.14	27689.2	96503.9	48863.1	3144.08	10264.2	7990.66	28598.4	43971.9	539902	6162.46	71166.2	3701.47	119234	381857	714161	60179.3	76467.2	42179.8	90815.6	293605	1.1645e+06
pme3961	252.109	136.062	251.102	C10H13N5O3	[M+H]+	2'-Deoxyadenosine*	Nucleotides and derivatives	Nucleotides and derivatives	958-09-8	3	44750.8	52553.5	52905.6	51502.4	36159	49980.4	33805	46483.5	53927.5	34390.6	34211.8	37484.9	29298.4	44073.9	32296.4	47070.3	81048.7	68705.5	64767.8	54485.1	51708.5	49144.4	62308.4	63710.9	46815.2	38173.8	54617.4	60485.5	33868	65672.6	62725	58590.3	61429.2	63538.4	61451	48560.3	73854	68799.9	45476.4
mws1715	252.109	136.062	251.102	C10H13N5O3	[M+H]+	Cordycepin (3'-Deoxyadenosine)*	Nucleotides and derivatives	Nucleotides and derivatives	73-03-0	3	44750.8	52553.5	52905.6	51502.4	36159	49980.4	33805	46483.5	53927.5	34390.6	34211.8	37484.9	29298.4	44073.9	32296.4	47070.3	81048.7	68705.5	64767.8	54485.1	51708.5	49144.4	62308.4	63710.9	46815.2	38173.8	54617.4	60485.5	33868	65672.6	62725	58590.3	61429.2	63538.4	61451	48560.3	73854	68799.9	45476.4
YC512118	282.279	247.243	281.272	C18H35NO	[M+H]+	Oleamide (9-Octadecenamide)	Lipids	Free fatty acids	301-02-0	1	25019.4	24062.4	22519.4	25525.9	25675.3	19961.6	24521.8	19603.3	18601.7	22308.7	26122.5	20139.1	18311.1	22119.5	24513.6	33607.1	20407.5	21960.3	20903.1	20338	18774.3	12726.8	17946.8	17441.3	21935	15953.9	16961.6	18520.4	22108.4	20316.5	21895.1	19103.7	19858.7	20840.7	21918.9	19846.5	19383	19278.7	21510
Zmdn002400	451.125	289.073	452.132	C21H24O11	[M-H]-	Epicatechin-3'-O-β-D-glucopyranoside*	Flavonoids	Flavanols	-	1	16664.8	14289.9	19946.3	11595.6	19896.7	13098.7	11581.5	57678.9	18559	8268.38	16620.5	13571.2	27586.4	37670.4	27171.3	9556.31	25622	10282.5	14727.4	78863.8	48340	17667	15704.6	17885.7	30804.8	66980.7	98923	29925.1	33234.2	14525.2	52767.1	94341.2	153229	71741.3	38696.3	49451.4	79347.5	144035	210491
Zmdn002353	451.126	289.073	452.132	C21H24O11	[M-H]-	Epicatechin-6-C-β-D-glucopyranoside*	Flavonoids	Flavanols	-	1	16664.8	14289.9	19946.3	11595.6	19896.7	13098.7	11581.5	57678.9	18559	8268.38	16620.5	13571.2	27586.4	37670.4	27171.3	9556.31	25622	10282.5	14727.4	78863.8	48340	17667	15704.6	17885.7	30804.8	66980.7	98923	29925.1	33234.2	14525.2	52767.1	94341.2	153229	71741.3	38696.3	49451.4	79347.5	144035	210491
MA10002917	183.005	109.017	184.012	C6H4N2O5	[M-H]-	2,4-Dinitrophenol	Phenolic acids	Phenolic acids	51-28-5	2	57838.7	61021.7	59377.7	58110.7	59284.7	57846.2	65626.4	61494.9	54815.7	61950	55780.5	61510.2	57261.9	56316.9	57544.4	61892	57948.6	57776.3	54521.4	62546.5	61276.8	60591.7	59446.9	59897.2	59795.8	61943.2	61823.1	58338.7	54108.4	59195.7	59418.4	61769.1	58971	72485.1	66459.4	60757	67836	65597.9	69105.4
Lmhp112042	355.284	263.237	354.277	C21H38O4	[M+H]+	1-Linoleoylglycerol*	Lipids	Glycerol ester	2277-28-3	3	14561.4	13782.9	14286.6	18711.6	15280.9	21221.2	17772.8	17982.9	13933	17811.8	15796.9	16438	16242.9	16470.3	14790.3	20890.4	28190.4	18464.4	13749.3	12737.9	16987.1	19652.6	16426.4	14327.5	17256.4	26479.6	17920.8	19257.3	22028.3	20548.8	15207.8	19032.1	20145.5	18543.9	22146.3	25608.3	16066.1	14561.4	18638.7
Lmhp009890	546.355	184.073	545.348	C28H52NO7P	[M+H]+	LysoPC 20:3	Lipids	LPC	1199257-41-4	2	6995.96	6598.81	6929.04	7933.28	7048.12	8348.83	6365.95	11298.7	6798.39	5868.07	6769.37	7642.8	7274.67	6881.88	7692.83	9078.17	9474.61	8098.56	11692.7	7991.44	6622.51	4586.66	9751.33	10440.3	10086.6	11257.6	12346.1	11891	13142.2	10543	11025.5	10087.2	12123.9	8838.12	10947.5	5755.39	12298.2	12838.5	14482.1
HJAP011	463.11	343.08	462.116	C22H22O11	[M+H]+	Chrysoeriol-8-C-glucoside (Scoparin)	Flavonoids	Flavones	301-16-6	1	1.66866e+06	1.10769e+06	2.03743e+06	1.52647e+06	1.63567e+06	1.58484e+06	1.02421e+06	1.10848e+06	1.22524e+06	1.30154e+06	1.15022e+06	1.25268e+06	1.11323e+06	1.29356e+06	1.2015e+06	1.01351e+06	917141	1.14757e+06	1.04034e+06	1.14096e+06	1.16858e+06	1.15404e+06	873155	948428	1.04905e+06	1.05219e+06	3911190	1.27689e+06	1.05752e+06	933785	952343	1.18687e+06	1.40151e+06	1.00895e+06	1.14171e+06	1.26192e+06	932583	947392	922921
MWS20194	149.06	103.057	148.052	C9H8O2	[M+H]+	Cinnamic acid	Phenolic acids	Phenolic acids	140-10-3	3	12786.2	29214.8	6886.06	24464.9	10892.3	19372	28915.9	16677.2	22818.8	24539.3	21766.1	14182.3	44237.9	36805.7	34314.2	31084.4	25041.6	22998.6	61272.7	93170.3	86857	44426.7	60578.4	50760	49508.2	66288.6	187725	100749	134586	49555.5	162971	223587	324523	137223	96360.8	108906	90046.3	189289	301007
mws2212	179.035	135.046	180.042	C9H8O4	[M-H]-	Caffeic acid	Phenolic acids	Phenolic acids	331-39-5	3	266455	296090	322838	334549	346456	399384	288898	400558	297539	286474	217964	333604	256990	194429	233303	359044	253488	353190	197719	185006	211814	321872	276347	330159	174011	205416	155042	281667	263364	286810	242840	220030	225258	258152	213081	259789	228796	229655	167823
Qmzp101838	193.048	133.026	192.042	C10H8O4	[M+H]+	Scopoletin (7-Hydroxy-6-methoxycoumarin)	Lignans and Coumarins	Coumarins	92-61-5	2	454365	433879	416567	420075	452542	432353	440955	510086	358662	434037	435750	371056	425064	398646	266937	352525	363408	329191	317180	298506	336644	310539	317041	305035	261343	297436	220208	279767	232579	323336	275410	221577	230992	227020	296943	310109	248358	246893	242038
Lmhp010515	510.355	184.073	509.348	C25H52NO7P	[M+H]+	LysoPC 17:0(2n isomer)*	Lipids	LPC	-	1	303903	364619	312289	215865	230970	275550	242913	250503	281303	214944	192727	206256	222481	249086	269008	223987	369524	239345	208754	210835	218765	239379	272626	297746	203345	278769	295748	330499	342990	286476	177970	175904	261375	162539	177326	155422	186766	219823	204241
Hmbp001276	169.05	65.03	168.042	C8H8O4	[M+H]+	Gallacetophenone	Phenolic acids	Phenolic acids	528-21-2	2	171072	156982	153729	225327	183255	282606	133232	171805	117831	187830	171805	201510	136069	125609	128604	145554	140308	177147	125712	111999	141792	169194	136859	155563	135427	138067	99968.1	183653	129706	154942	130554	119876	83230.5	145996	130171	145957	142483	120940	73253.3
Lmzn001961	437.11	311.08	438.116	C20H22O11	[M-H]-	Loquatoside	Flavonoids	Flavanones	74046-15-4	3	69047	83973.1	101289	99611.5	90959.4	129289	66486.9	78287.5	52565.7	38570.4	47714.4	70314.2	33573.2	45418.2	47526.1	47281.8	34065.3	43602	50617.2	48082.2	58621.4	59896.8	31090	57646.3	73100.9	53792.2	51269.5	53291.8	34653.5	57850.3	58609.3	45924.4	33238.4	51610.5	55488.6	64315.8	53356.7	59478.7	56417.1
Wagp007355	329.103	299.055	328.095	C18H16O6	[M+H]+	8-Hydroxy-4',5,7-trimethoxyflavone*	Flavonoids	Flavones	21919-71-1	2	19355.9	10475.1	7647.62	12984.4	18277.6	46100.9	19727.9	12537.2	9065.88	8840.15	6651.44	10629.3	37862.7	30105	19080.8	15618.1	16144.6	23844.9	26044.1	10712.3	12154.4	14008.8	12422.1	19176.4	54470.6	25555.8	12909.9	3582.44	3593.76	7844	13815.7	22432	7195.81	4033.44	12878.7	44510.9	22221.3	22649.1	5533.8
pmp000120	463.123	427.1	462.116	C22H22O11	[M+H]+	Diosmetin-6-C-glucoside	Flavonoids	Flavones	-	1	2.68522e+06	2.55261e+06	3.34067e+06	2.90691e+06	2.61155e+06	2.92146e+06	2.17045e+06	2.46855e+06	2.4868e+06	4269525	2.18407e+06	4286860	1.99558e+06	2.50298e+06	2.59108e+06	2.15757e+06	3142380	2.58385e+06	2.32144e+06	1.86516e+06	2.06137e+06	2.07403e+06	1.71216e+06	2.38483e+06	1.82925e+06	1.93725e+06	2.38642e+06	2.27676e+06	2.16564e+06	1.7476e+06	2.1315e+06	2.41084e+06	2.98385e+06	2.1913e+06	2.04762e+06	2.70863e+06	1.77793e+06	2.04157e+06	2.04575e+06
Lmwp102813	403.197	205.121	402.189	C19H30O9	[M+H]+	Austroside A	Others	Others	-	2	41652.5	24372.6	31685	41685.5	24620.6	55123.6	64916.8	41663.1	64725.7	64910.2	65939.4	58203.2	63103.6	61306.1	60339.6	60964.6	41721.2	64916.8	73852.6	73058.9	55338.1	74682.1	67568.1	74158.4	94765.7	99870.7	93246.1	97879.5	73286.2	78746.6	79315	95509.1	79604.6	76579.4	75059.5	128738	57441.4	73280.4	68826.1
Zmpn000199	209.03	85.0297	210.038	C6H10O8	[M-H]-	D-Galactaric acid	Others	Saccharides	526-99-8	1	651629	802820	785742	587596	653881	710875	716487	683698	796767	819555	680983	826690	687890	555277	909070	592213	671928	617838	689344	643192	733324	694899	761848	550608	561644	632535	651805	638241	603586	829996	644389	647391	679805	597849	795475	898172	722546	615888	644754
Zmhn003257	299.058	284.039	300.063	C16H12O6	[M-H]-	5,7,2'-Trhiyroxy-8-methoxyflavone*	Flavonoids	Flavones	-	3	7136.23	6274.76	15249.2	13184.4	20529.6	42310.4	27439.4	27688.6	21481.6	9935.73	6003.56	5365.38	20101.2	618700	16376.5	9425.38	12128.7	6551.58	12141.8	10116.7	9250.14	6039.1	4575.31	9118.26	16807.9	15846.5	22462.8	4591.33	4974.25	4446.85	10941.8	14230	35199.3	10511.7	11845.2	17756.3	5541.48	16230.8	28055.2
Qmgp082708	455.203	409.206	454.199	C26H30O7	[M+H]+	Obacunone(ISO)	Terpenoids	Ditepenoids	-	3	9831.74	5440.45	7732.36	4941.92	5438.44	12133.8	5522.31	8505.28	5373.82	5617.77	2490.18	3115.79	13159.6	11310.7	10608.2	4773.72	8486.4	5519.58	12619	7545.73	6852	4898.23	2517.7	5409.94	10192	10508.9	9005.36	2882.85	4113.48	2652.79	7755.8	5683.73	11267	10014.4	14584.8	17125.7	3522.36	10805.3	2531.99
Lmwp102812	387.202	207.138	386.194	C19H30O8	[M+H]+	Austroside B	Others	Others	-	3	469347	278108	486671	607956	537519	771011	435005	439361	578340	913814	713092	673854	571990	485124	543621	909103	593148	675005	557109	337311	640005	671315	465267	475397	730135	520613	696670	543340	635005	1.03536e+06	732666	558047	793606	665005	711670	1.07581e+06	623984	858340	821670
pmb0235	323.091	177.055	322.084	C19H14O5	[M+H]+	O-Feruloyl coumarin	Lignans and Coumarins	Coumarins	-	3	51658.6	79780.8	60222.9	99748.3	74887.6	76267.9	63475.4	34305.4	47732.4	84140.9	67565.9	83484.1	48073.6	39254.8	60080.5	51167.1	54405.6	63980.9	72742.6	63631.5	52096.8	33447.8	43534.2	55713.9	72050.2	53126.2	53733.3	56175.8	75161.8	74671.7	35696.3	48433.4	28066	27891.5	67217.7	63289.1	74697.6	29004.3	38139.3
Lmlp006175	435.129	273.089	434.121	C21H22O10	[M+H]+	Isosalipurposide (Phlorizin Chalcone)	Flavonoids	Chalcones	4547-85-7	2	45576	53666.5	43036.7	62607.5	107391	122307	44569.2	95475.7	93005.6	25330.5	69699.3	61670	52899.6	96724.4	29614.4	46187.5	84902.4	43340	41813	213302	79970.8	60973	106043	80680.3	46810.1	67454.6	850645	46622.5	115945	33771.8	142409	624880	1.20334e+06	126486	120906	79251.1	106708	421804	1.8386e+06
Rfmb087	311.223	293.213	312.23	C18H32O4	[M-H]-	9-Hydroxy-13-oxo-10-octadecenoic Acid	Lipids	Free fatty acids	-	3	12547.2	12445.4	12250.1	11614.9	15176.2	17147.1	11402.4	14326.9	10889.3	12087.8	11003.3	10814.5	9216.14	15710.7	8709.48	11134.9	12508.4	12308.3	9192.42	13826.7	10349	11964.5	12671.6	11572.4	10895.1	15957.4	11932.8	17982.1	15612.5	18452.1	10524.3	10140.4	9689.66	10434.4	11791.3	11197.6	10080.5	11108	10996.5
HX1353	177.054	89.0419	176.047	C10H8O3	[M+H]+	7-methoxycoumarin(ISO2)	Lignans and Coumarins	Coumarins	-	1	1.49974e+07	1.62495e+07	1.33015e+07	1.53518e+07	1.23633e+07	1.57468e+07	1.459e+07	1.09371e+07	1.23881e+07	1.42304e+07	1.14214e+07	1.44845e+07	1.24241e+07	1.13673e+07	1.29035e+07	1.06916e+07	8.82114e+06	1.30565e+07	1.1315e+07	9.68562e+06	1.15314e+07	1.23303e+07	1.07807e+07	6.7805e+06	1.29335e+07	5.27745e+06	1.02737e+07	1.07409e+07	1.13333e+07	6.33316e+06	9.60145e+06	4.84551e+06	9.70068e+06	1.00433e+07	1.06327e+07	1.19315e+07	1.11608e+07	12547120	7.46091e+06
Qmzp101841	315.122	149.057	314.152	C19H22O4	[M+H]+	5'-Hydroxyauraptene	Lignans and Coumarins	Coumarins	123237-86-5	3	30151.1	24734.3	34325.5	29561.6	27315.7	31785.9	25411	36653.6	26212	22934.6	27245.1	29527.6	28338.8	29328.5	28108.5	29373.1	29897	25540.7	32875.8	28237.9	31749.5	33772.8	29347.7	24718.3	33057.1	32486.1	27210.1	25299.3	31388	37526.5	26460.1	28621.5	27370.9	27713.1	29350.6	30879.2	35962.2	30639.3	26313.3
pme0014	148.06	84.0444	147.053	C5H9NO4	[M+H]+	L-Glutamic acid	Amino acids and derivatives	Amino acids and derivatives	56-86-0	3	9.97673e+06	1.0997e+07	1.14778e+07	1.06655e+07	1.04336e+07	1.04686e+07	7.38818e+06	7.14391e+06	7.06398e+06	7.76647e+06	7.8818e+06	8.57402e+06	6.88644e+06	6.79378e+06	8.23433e+06	4.32986e+06	3.9249e+06	5.16226e+06	8.39545e+06	8.03499e+06	7.93939e+06	7.99491e+06	6.78765e+06	7.722e+06	6.58764e+06	5.06148e+06	5.91382e+06	6.98001e+06	7.15993e+06	6.31449e+06	5.63315e+06	6.01553e+06	6.39124e+06	5.45447e+06	6.10461e+06	5.74453e+06	5.6812e+06	5.07892e+06	5.23087e+06
pmn001690	327.145	165.093	328.152	C16H24O7	[M-H]-	3-Hydroxy-4-isopropylbenzylalcohol-3-O-glucoside	Phenolic acids	Phenolic acids	-	2	55413.3	66894.4	66330.8	68619.4	50007.5	52876.6	58544.3	66011.5	59524.5	59362.2	66424.8	71885.9	55466.7	63676.9	56298.9	55345.2	62758.8	68518.1	68092.1	78997.8	66002.5	59047.8	70237.3	59492.9	57932.7	70000.7	60273.1	53469.7	63484.4	79703.9	68460.9	55983.9	62998	55654.9	56713.1	85455.3	66290.3	58375.8	58546.8
pme3705	193.035	72.9931	194.043	C6H10O7	[M-H]-	D-Glucoronic acid*	Others	Saccharides	6556-12-3	3	112953	115072	115725	70236	114536	85306.9	79499.5	77596	106577	90808.7	88301.1	87785	102601	103884	83398.1	86962.9	77779.8	82841.8	69815	85440.2	103705	74504.6	76198.3	76552.6	89446.4	100883	87776.1	81823.9	85795.1	54664.4	65880.6	80336.1	97831.4	73712.6	79785.7	98192.4	75172.3	89938.8	85275.4
MWSmce295	245.072	113.032	244.07	C9H12N2O6	[M+H]+	1-beta-D-Arabinofuranosyluracil	Nucleotides and derivatives	Nucleotides and derivatives	3083-77-0	2	158330	155276	140575	149246	131983	143444	139656	136630	135256	152118	141292	134495	120494	138439	138578	151439	146723	138485	125887	122302	121945	137376	158504	140574	130894	124438	124820	131295	132013	145405	146599	142226	141355	157141	163937	139468	144463	129447	152474
pme2617	166.053	102.055	165.046	C5H11NO3S	[M+H]+	L-Methionine Sulfoxide	Amino acids and derivatives	Amino acids and derivatives	3226-65-1	3	192791	183918	173424	164916	191377	155943	195682	177016	173986	177150	177283	172373	184528	169109	166247	189850	178611	168245	187255	188717	172638	188704	188955	178863	170899	164237	154525	176102	176369	189655	171697	166567	153470	160786	176525	169093	188821	171246	186226
Lmdp003808	317.067	302.043	316.058	C16H12O7	[M+H]+	Azaleatin (5-O-Methylquercetin)	Flavonoids	Flavonols	529-51-1	3	63869	84127.3	107155	90737	113374	59451.6	69952.7	83659.5	70658	66056.6	92201.6	43340	48189.8	71930.7	63390.4	50340.4	79871.6	52549.6	53727.3	42273.3	79567.9	61618.3	80243.7	52306.7	46969.8	55568.4	75045.7	51936.7	71774.8	40783.8	48152.1	57658.4	94902.4	53304.9	51477.1	34500.1	47705.1	43274.2	84827
Lmjp003295	479.118	317.073	478.111	C22H22O12	[M+H]+	6-Methoxykaempferol-3-O-glucoside	Flavonoids	Flavonols	63422-27-5	2	2.13799e+06	2.67018e+06	3.01678e+06	2.19359e+06	2.38416e+06	1.75607e+06	1.62697e+06	2.13372e+06	2.32284e+06	1.32749e+06	1.50629e+06	1.11089e+06	1.98375e+06	1.67226e+06	1.55841e+06	1.76581e+06	1.62951e+06	1.36521e+06	1.69823e+06	1.19944e+06	1.2048e+06	1908340	2799050	1.48804e+06	1.94328e+06	1.94903e+06	1.7543e+06	1.48968e+06	1.25956e+06	1.09197e+06	1.57555e+06	1.53537e+06	2.27605e+06	1.52041e+06	1.61158e+06	1.36741e+06	937973	1.21862e+06	1728340
Hmhp007382	359.102	344.09	358.105	C19H18O7	[M+H]+	Altisin	Flavonoids	Flavones	-	3	36629.5	30097.1	29184.7	15656.5	34503.2	81940	26200	28733.6	21372.7	14295	17284.9	17939.3	31312.8	47447.2	19449.8	9363.42	25317.2	15339.3	19824.5	25405.7	8211.48	8730.99	15008.5	35466.2	16532.7	15738.5	7584.98	10050.9	15923.8	8674.43	13136.4	19588.1	20705.2	12829.8	13476.7	25999.8	12413.4	18398.1	9912.78
pmb0885	291.195	191.107	290.188	C18H26O3	[M+H]+	4-Oxo-9Z,11Z,13E,15E-Octadecatetraenoic Acid	Lipids	Free fatty acids	-	3	1653.69	3588.5	667.984	2621.83	1974.51	2644.04	10013	15561	6848.63	3925.83	9170.06	13054.9	8443.87	12168.1	7156.85	11268	1959.15	6498.56	14077.6	11655.6	11015.2	11248.5	14972.8	13377.3	14647.7	10993.7	12177.3	14900.8	18211.4	4530.19	9238.27	18668.3	13795.8	22321.3	10750.5	22912.8	13144.7	15948.2	23744.3
pmb0504	469.229	177.055	468.222	C21H32N4O8	[M+H]+	N-(4'-O-glycosyl)-feruloyl agmatine	Alkaloids	Phenolamine	-	3	76848.3	61391.5	53293.4	52577.2	72220.3	84320.2	67372.4	71815.3	48537.4	55956.7	63241	68739.5	50203.9	49577.8	45480	60672.5	54838.7	84911.1	57928.1	50320.2	44399.8	32915	39324.5	64878.5	70673.7	53725.4	65105.8	42322.6	78666.6	78832.6	59334.4	48340.7	56099.8	55415.8	72994.7	90956.3	47581.2	60281.6	35545.3
mws1299	449.108	299.055	448.101	C21H20O11	[M+H]+	Luteolin-8-C-glucoside (Orientin)	Flavonoids	Flavones	28608-75-5	3	372940	361748	419550	527911	350005	338395	312578	269347	353141	276899	340135	411783	309056	848586	331596	310813	306493	296299	307328	248252	254676	360885	299559	406670	429046	345005	610005	261594	297147	463340	278895	366968	366672	298170	285150	407466	417003	293340	256966
Lwhp010633	160.075	115.053	159.068	C10H9NO	[M+H]+	Echinopsine	Alkaloids	Quinoline alkaloids	83-54-5	1	73339.2	61562.8	68212.6	49160.7	58885.6	65106.1	44598	39240.6	61448.9	42732.7	44396.7	57318	42012.1	50170.4	38352.5	32027.4	41043.7	46646.3	50564.3	52084.8	39795	37790.5	47492.8	56723.2	36883.2	35855.7	44882.2	23466	46408.5	46386.5	33876.3	38937.8	47355	29031.4	42418	44814.2	41767.1	43273.6	26883.7
pmp000013	507.15	345.09	506.142	C24H26O12	[M+H]+	Eupatilin-7-O-glucoside	Flavonoids	Flavones	-	3	73712.6	39791.6	75080.5	15441.4	41889.3	66365.4	42357.7	77153.5	39930.7	38056.4	24717.4	26811.6	62830.2	95394.5	40905.1	28661.2	57656.5	32957.1	50679.8	45242.9	17138.9	26552.1	24950.4	47702.2	38169.9	56346.4	38796.1	16417.6	19057.7	22423.2	42778.6	56154.4	55894	27996.7	25452.9	73413.3	42318.2	40142.5	30902.7
Hmhp001812	282.12	136.06	281.112	C11H15N5O4	[M+H]+	2'-O-Methyladenosine	Nucleotides and derivatives	Nucleotides and derivatives	2140-79-6	3	327668	272314	379765	190638	224054	222714	70260	71868.5	86101	81196.6	66563	96517.6	56023.9	129448	98450.8	81242.1	71796.1	71301.4	93537.5	101755	100908	85377.2	158331	82525.3	73904.5	68002.1	105386	125016	103677	113371	89734.8	90435.9	86134.8	60964.4	61616.5	65781.1	57501.2	65841.6	56829.4
pmn001681	165.092	149.061	166.099	C10H14O2	[M-H]-	1-(4-Methoxyphenyl)-1-propanol	Phenolic acids	Phenolic acids	5349-60-0	3	87870.8	58396.6	87834	84523.3	109322	74068.2	153075	159086	93042.8	121910	101410	89617.4	117622	139954	115849	143346	109767	95677.9	106457	142462	119991	159404	146305	131172	160956	122627	143445	116229	160182	151948	183432	216356	111830	207184	221204	229370	128128	155773	173652
HX1375	197.116	133.1	196.11	C11H16O3	[M+H]+	(-)-Loliolide*	Terpenoids	Monoterpenoids	-	1	34481.4	39626.2	22282.8	43982.4	24510.2	33443.3	79869.6	65544	67004.5	65768.1	73020.8	83082.9	57087.5	52634.5	60618.9	57931.9	36741.5	78377.3	75285.9	66215.8	73024.3	97358.2	75284.2	103965	61607.7	90078.6	77018.6	102364	95841.5	85040.1	86924.4	90122.8	81581	91279.1	87303.6	117190	79812.8	82041.7	75875.4
mws4134	611.145	306.079	612.152	C20H32N6O12S2	[M-H]-	Oxiglutatione	Amino acids and derivatives	Amino acids and derivatives	27025-41-8	3	135748	159831	162803	162901	175125	235341	142579	243708	134470	188235	157529	195910	144274	142408	102106	114317	106193	113072	183374	136523	155657	188498	213149	164129	216412	233802	158017	146188	204007	178632	176395	167126	157336	243163	233652	260978	156782	108885	148130
Wagp010653	403.139	373.093	402.132	C21H22O8	[M+H]+	3,5,6,7,3',4'-Hexamethoxyflavone	Flavonoids	Flavones	1251-84-9	2	76582.9	93884.6	108835	97496.9	154255	294138	176399	127293	103490	94843.9	39647.6	59374.4	234921	159429	73732.6	48267	55699.7	68518.8	156954	69102.8	39942.1	46091.7	61528.7	144883	126560	131318	77359.3	43268.9	42167.2	44860.7	66810.2	87282.8	69140.1	189356	179492	290267	59707.4	78905.8	33509.2
Lajp003792	369.117	177.054	368.11	C17H20O9	[M+H]+	Murrayacarpin A glucoside(iso-02)	Lignans and Coumarins	Coumarins	-	2	558296	579155	653491	323527	560797	538959	404648	421479	538327	524914	412254	528254	444757	379675	459417	422070	370531	342653	436455	354709	301842	428154	322798	396086	402240	336517	462416	376266	278672	350798	277550	324802	233621	287454	237863	321265	517984	211473	173827
pmb0037	166.123	121.065	165.115	C10H15NO	[M+H]+	Hordenine	Alkaloids	Phenolamine	539-15-1	2	3.31142e+06	2.90874e+06	2.4223e+06	1.82001e+06	1.27042e+06	2.15591e+06	2.04251e+06	1.74919e+06	2.53904e+06	1.50148e+06	1.95347e+06	1.36819e+06	1.7004e+06	1.86679e+06	2.05884e+06	1.03559e+06	1.49828e+06	1.16771e+06	2.37845e+06	2.83125e+06	1.83184e+06	1.09067e+06	1.60097e+06	1.40994e+06	1.48523e+06	1.54878e+06	1.66858e+06	1.39187e+06	1.30328e+06	1.63379e+06	1.43154e+06	1.73494e+06	1.54318e+06	1.0252e+06	1.88296e+06	1.63629e+06	2.05577e+06	1.62728e+06	1.52836e+06
Wagp010076	296.164	131.049	295.157	C19H21NO2	[M+H]+	N-(4-methoxyphenethyl)-N-methylcinnamamide	Alkaloids	Alkaloids	539-18-4	2	25537	13444.8	26933	5892.39	12888.7	56358.1	31671.2	13151.9	15355.9	8742.06	9113.74	7933.53	26501.9	9605.53	10210.3	4249.13	7291.62	2733.72	17698.4	10399.3	9203.6	3308.82	8413.37	10260	8059.71	11222.8	6338.03	2547.27	4806.57	5966.08	12525.4	4898.25	13189.3	13121.2	22930.5	24006.8	7065.85	7848.15	4020.46
mws0264	341.109	119.035	342.116	C12H22O11	[M-H]-	D-Trehalose	Others	Saccharides	99-20-7	3	1.68526e+06	2.02786e+06	2.22607e+06	1.86804e+06	2.18119e+06	1.57082e+06	2.74197e+06	2.34551e+06	2.10761e+06	2.57547e+06	2.28567e+06	2.66152e+06	2.45346e+06	1.97662e+06	2.20207e+06	1.81887e+06	2.38696e+06	2.26085e+06	2038232	2.04959e+06	2.2144e+06	2.39776e+06	2.29241e+06	2.7137e+06	2.88452e+06	1.86764e+06	2.06147e+06	2.4605e+06	2.25649e+06	2.07009e+06	2.6793e+06	2.36373e+06	2.10405e+06	2.28251e+06	3.03073e+06	2.31474e+06	2.19736e+06	2.60072e+06	2.2416e+06
Wagp012715	261.113	189.055	260.105	C15H16O4	[M+H]+	3-(1',1'-Dimethylallyl)scopoletin	Lignans and Coumarins	Coumarins	19723-23-0	2	965048	633913	1.07008e+06	78268.3	245061	112331	489447	234885	860104	120632	320320	183993	472992	392570	485123	10551.6	159154	20220.8	328058	361953	933750	42956.9	213591	75497.8	68216.7	222931	341784	33166.9	25235.6	109051	277793	73514.9	767270	60396.2	181196	115385	43619.6	156484	598041
pmb3059	543.12	191.2	544.128	C19H28O18	[M-H]-	Quinic acid O-di-glucuronic acid	Organic acids	Organic acids	-	3	207566	274029	205160	67985.3	105189	96119.4	192395	210336	255211	156234	130959	94181.2	261320	304042	230904	105527	188437	87047.9	260639	186454	214108	132535	146958	113638	199141	195553	187848	108656	181700	153056	162149	206881	205426	117395	157555	146977	204525	174414	245631
pme3083	164.035	120.045	165.043	C8H7NO3	[M-H]-	2-(Formylamino)benzoic acid	Phenolic acids	Phenolic acids	3342-77-6	3	18826.3	13404.8	19877.1	7700.87	15629.5	57911.2	33693.2	59819.6	19935.8	25306.3	23844.4	14943	32204.4	40005	18904.6	27149.1	25291.8	27665.1	17918.7	28596.7	39420.5	22594.4	33561.4	33415.4	22594.4	52633.6	41156.5	24827.3	37802.3	18363.2	48339.9	55922.7	60829.2	18488.4	31433.1	31885.2	22458.5	58162.2	111962
Lmqp000873	101.022	55.0171	100.016	C4H4O3	[M+H]+	Succinic anhydride	Organic acids	Organic acids	108-30-5	3	45209.3	56125.7	48731.8	57598.2	56619.1	49872.9	49976.9	55839.5	45928.6	54163	50486.8	47412.3	69063.7	68939.2	61282.4	74487.3	72006.8	71302.8	75249.1	73634.7	68107	98256.8	100016	80407.4	88051.9	75487.8	93161.5	140874	126306	117560	69969.4	71144	67202	64758.3	63721.8	59275.8	90457.9	94395.2	84855.3
Zaxn006988	301.219	301.219	302.225	C20H30O2	[M-H]-	Isopimaric acid*	Terpenoids	Ditepenoids	5835-26-7	1	111847	88622.2	56220.3	48403.7	104137	32755	49734.7	35349.4	58183.2	40630.7	41562.6	74819.1	28645.5	136014	153588	67417.9	384918	102573	41763.9	45917.7	62236	70995.8	40741.2	128180	49997.7	71692.4	38594.4	72734.8	40643.1	46564.9	80682.8	84314.5	18942.8	28962.9	36123.3	43223.8	73411.4	94212.2	20655.9
pme0257	111.02	67.0302	112.027	C4H4N2O2	[M-H]-	Uracil	Nucleotides and derivatives	Nucleotides and derivatives	66-22-8	3	729764	775206	655076	727347	727588	702997	629683	600812	639876	559088	556682	656618	646248	671068	639764	580840	608336	601099	649034	596313	586367	622363	658002	578666	584668	503656	501615	482575	526572	571561	522905	536719	557923	470718	551498	475951	504573	591331	490367
Cmpp004617	473.217	427.211	472.21	C26H32O8	[M+H]+	Deacetylnomilin	Terpenoids	Triterpene	3264-90-2	3	320433	175397	358985	46379.6	106817	31372.5	307841	297050	382546	33253.1	24789	9912.88	137802	161471	382243	68809.4	25031.7	29165.9	203294	220579	199832	32541.5	44814.8	27892.4	269241	225527	387948	109036	19024.3	28197.7	250280	181798	247306	91273.5	18258.3	48340	239156	238454	222793
Zmdp002216	261.145	86.0968	260.137	C11H20N2O5	[M+H]+	L-γ-Glutamyl-L-leucine	Amino acids and derivatives	Amino acids and derivatives	2566-39-4	1	105280	117335	81152	151562	119744	150700	99794.7	83180.5	122904	125370	183277	135955	100067	101262	102503	121643	107018	124944	92835.6	92825.9	117465	92030.3	105407	123841	108847	97669.1	115933	85021.4	173552	85622.8	79855.9	87158	75472.7	63693.7	73428.7	69551.6	88576.1	89015.3	138098
Lmhp003162	787.229	625.169	786.222	C34H42O21	[M+H]+	Chrysoeriol-6,8-di-C-glucoside-4'-O-glucoside	Flavonoids	Flavones	-	2	1.32041e+06	1.49369e+06	1.59172e+06	1.45143e+06	1.44288e+06	1.16572e+06	1.04879e+06	1.12733e+06	1.35114e+06	1.207e+06	1.28583e+06	1.03511e+06	1.14075e+06	1.37199e+06	1.02458e+06	1.13254e+06	1.42908e+06	1.24553e+06	1.09785e+06	1.09357e+06	1.03602e+06	1.35881e+06	1.29256e+06	1.18386e+06	1.0715e+06	1.27299e+06	872356	1.28275e+06	1.20715e+06	1.17648e+06	1.10319e+06	1.12546e+06	1.08209e+06	1.26219e+06	926537	871470	904817	992357	796629
pma0760	565.119	317.066	564.111	C25H24O15	[M+H]+	3'-O-Methyltricetin-7-O-(6''-malonyl)glucoside	Flavonoids	Flavones	-	3	73534.5	70777.1	65170.8	42381.6	81576.9	43833	49553.7	93004.3	87856.4	34583.7	42707	41902.9	83231.8	307616	53756.9	27177.9	54261.1	45643	44409.1	96502.5	80437.8	41904.6	41366.6	35098.5	44237.6	66926.8	258418	34316.9	78156.6	24445.1	49754.6	132086	317803	56119.1	51310.4	63989.7	50394.9	93789.1	317768
mws0913	447.093	285.041	448.101	C21H20O11	[M-H]-	Kaempferol-3-O-galactoside (Trifolin)*	Flavonoids	Flavonols	23627-87-4	3	61536.6	40866.4	27934.2	81677.4	54393.5	57867	55576.7	45268.2	52187.7	81480.4	72781.5	78967.1	52757.2	44143.4	67655.3	62294.9	61577.5	54075.7	60849.4	37144.6	75703	77172.1	63434.2	69394.6	73474.1	50629	104477	79068.2	63464.4	72869	61051.3	67549.8	66131.2	74608.5	58403.7	70085.8	69609.7	61073.9	106670
pmp001081	667.187	361.092	666.18	C30H34O17	[M+H]+	Sudachiin B	Flavonoids	Flavones	98891-96-4	3	221740	250260	258019	85685.7	204282	157388	142969	96840.5	177121	73718.1	134833	102236	146006	153173	199121	66576.4	126024	105167	192075	156622	146115	53576.7	53078.6	78005.8	45644.7	91806.3	88396.6	57702.3	60057.1	83297	149281	113445	143458	28871.9	131388	139876	61936.9	127127	125100
pmp001082	667.187	361.092	666.18	C30H34O17	[M+H]+	Sudachiin C	Flavonoids	Flavones	101339-35-9	3	221740	250260	258019	85685.7	204282	157388	142969	96840.5	177121	73718.1	134833	102236	146006	153173	199121	66576.4	126024	105167	192075	156622	146115	53576.7	53078.6	78005.8	45644.7	91806.3	88396.6	57702.3	60057.1	83297	149281	113445	143458	28871.9	131388	139876	61936.9	127127	125100
Lmzn001582	387.166	207.102	388.173	C18H28O9	[M-H]-	5'-Glucosyloxyjasmanic acid	Phenolic acids	Phenolic acids	-	3	50233.5	36889.1	54552.5	86937.7	86513	106424	73802.2	67257.9	42901.1	116744	103522	91370.5	61745.1	36082.8	61185.5	109458	64817.9	82495.1	57912.3	38219.9	71999.7	114240	78085.1	90207	67273.2	48273.4	78815.5	115114	77867	75953.5	57106.7	34708	80383.4	93932.4	114825	125635	33802.4	47481.8	92281.5
mws0863	213.017	96.9696	214.024	C5H11O7P	[M-H]-	2-Deoxyribose-5'-phosphate	Nucleotides and derivatives	Nucleotides and derivatives	102916-66-5	3	33636.9	50668.4	36628	5715.68	38958.6	39108.3	74577.8	71175.1	95001.7	61424.9	21206.5	47603.8	73065.7	102536	70399.3	55560.6	76278.2	71751.1	93836.3	92205.6	97991.4	70854.8	58202	64912.6	104074	93349.8	115567	78269.5	91329.7	63242.1	95986.2	113017	97719.7	71604.2	108383	80894.1	76130.4	101634	100926
Cmpp004946	473.218	427.211	472.21	C26H32O8	[M+H]+	Isoobacunoic acid	Terpenoids	Triterpene	751-28-0	3	254358	162018	413463	207853	229024	119077	148032	300516	338169	105395	113503	21814.4	245480	248757	444426	210875	71450.6	113823	166609	348052	209225	132757	122118	77016	229926	254197	331419	272394	64864.9	64575.6	178777	242209	225327	262116	41880.3	77530.6	255893	251175	217608
pmp001105	757.219	287.055	756.211	C33H40O20	[M+H]+	Kaempferol-3-O-neohesperidoside-7-O-glucoside*	Flavonoids	Flavonols	-	2	1.15792e+06	1.6952e+06	1.43599e+06	1.52317e+06	2.08401e+06	1.07666e+06	901417	1.56354e+06	976583	1.41652e+06	1.32707e+06	1.19761e+06	1.14466e+06	2.14398e+06	1.01681e+06	1.28862e+06	2.09213e+06	1.2599e+06	972949	1.03007e+06	731815	1.5972e+06	1.65422e+06	1.59256e+06	1.16827e+06	1.4926e+06	821708	1.67239e+06	1.16487e+06	1.32783e+06	1.36368e+06	1.0961e+06	1.11153e+06	1.4623e+06	941886	1.00652e+06	945064	1.14554e+06	716418
Lsjp211210	197.116	133.1	196.11	C11H16O3	[M+H]+	Loliolide*	Terpenoids	Monoterpenoids	5989-02-6	1	29393.2	34473.6	39073.4	39522.9	30081.3	36175.2	71814.4	66641.5	65860.5	66813.4	85597.3	97658.3	45120.3	67779.4	88763.9	97533.4	58886.9	100790	97951.8	73523.9	110522	113169	81573.5	125789	90767	103307	75642.6	119896	101040	138668	111253	88302.4	101041	110510	90153.5	112612	89043.8	109198	99344.7
Hmln000873	331.067	169.01	332.074	C13H16O10	[M-H]-	2-O-Galloyl-D-glucose	Phenolic acids	Phenolic acids	-	2	28795.8	20540.7	22908.6	20761.1	23801.4	24904.9	23438.3	24910.2	19385.9	27744	20592.6	22093.9	25257	20494.7	19484.8	21585.2	23229.4	21680.5	17177.6	20534.7	24522.4	22501.3	23235	18047.4	24498.3	21447.2	20176.4	24814.2	23530.2	21276.7	25202.5	24117.3	16984.1	21102.8	18313	17925.3	25670	20945.7	25004.6
mws0884	328.045	134.047	329.053	C10H12N5O6P	[M-H]-	Cyclic 3',5'-Adenylic acid	Nucleotides and derivatives	Nucleotides and derivatives	60-92-4	3	10671.6	12515.3	8413.44	13109.5	8764.52	11691.2	17341.8	13139	15790.5	18477.8	13199	15357.7	14833.5	12234.5	9878.96	29659.3	27978.4	25808.2	15945.9	15924	11242.8	23443	17087.5	22911.2	23810	22111.8	16115.2	27166.2	30063.3	27664.2	18708.2	19309.1	17182.5	18169.3	17569.2	19129.9	19972	20359.9	18522.7
Zmhp004065	345.098	330.075	344.09	C18H16O7	[M+H]+	7,8-Dihydroxy-5,6,4'-trimethoxyflavone*	Flavonoids	Flavones	-	3	56024	50713.4	48245.3	28567.4	51837.4	112346	84857.7	49512.5	34712.4	45398.8	41732.9	38527.5	119964	137874	100838	47774.1	79854.5	101818	138970	62925.9	42112.6	43263.8	37409.4	78645.9	186446	98238.1	73309.5	22154.3	45363.3	33728.7	80556.8	123958	60300.9	44593	78252.4	132027	67934.7	93485.6	47177.9
pmf0297	297.316	183.211	298.324	C20H42O	[M-H]-	1-Eicosanol	Lipids	Free fatty acids	629-96-9	3	9492.25	9558.29	8597.9	8897.16	8512.75	9458.3	9291.33	9478.56	9561.94	8475.85	7803.43	8050.56	7701.38	7982.59	7406.36	8804.25	7545.41	7107.12	9359.56	7669.55	8426.26	8714.76	8889.93	6836.82	7951.96	10996	9172.04	10314.9	9419.9	9035.99	10247.9	9249.81	6518.57	7948.46	7671.28	8498.37	6741.75	6190.37	6968.28
Lmsn000381	341.109	89.0244	342.116	C12H22O11	[M-H]-	D-Maltose	Others	Saccharides	69-79-4	1	3.47609e+06	3.73573e+06	3.06717e+06	3.61391e+06	4.00159e+06	3.1775e+06	4.65959e+06	4.65627e+06	4.18853e+06	3.64184e+06	3.692e+06	4.35182e+06	3.78813e+06	4.85635e+06	3.28934e+06	3.7724e+06	3.61173e+06	3.92236e+06	4.80348e+06	3.86107e+06	4.21192e+06	4.69079e+06	4.32482e+06	4.80422e+06	5.12053e+06	5.23299e+06	3.3145e+06	5.46259e+06	4.08796e+06	4.52935e+06	5.37699e+06	3.59178e+06	3.94177e+06	4.86637e+06	4.86223e+06	3.75671e+06	5.15809e+06	5.13642e+06	3.96544e+06
pma0249	479.118	317.1	478.111	C22H22O12	[M+H]+	3'-O-Methyltricetin-5-O-glucoside	Flavonoids	Flavones	-	3	722090	568465	886626	665717	505559	667176	439691	705073	605989	569346	378978	308473	588737	386910	593799	430635	507845	416629	335040	348133	459033	778222	449485	805005	465165	608135	614663	1101670	395287	458141	324675	223679	624585	372564	396188	266166	377546	449655	410488
mws0920	301.035	151.004	302.043	C15H10O7	[M-H]-	Tricetin (5,7,3',4',5'-Pentahydroxyflavone)	Flavonoids	Flavones	520-31-0	2	76932.8	104187	99365.1	109822	79914.6	126427	69880.8	81658.5	76783.4	93556.9	83084.8	82283.5	101452	89923.4	98112.8	102287	110385	108606	96739.8	77329.9	81064.6	92103.8	86375.9	92815.9	92258.7	91208.4	80601.3	76103.2	81224.6	112643	92932.9	97252.4	127608	88690.5	101747	88191.4	79919.2	80464	88305.2
pmp001288	593.187	285.077	592.179	C28H32O14	[M+H]+	Acacetin-7-O-rutinoside (Linarin)	Flavonoids	Flavones	480-36-4	3	58574.6	77086.4	57022.6	65964.8	82097.1	76773.5	62380.3	79916.7	68670.9	75425.4	89189	66896.7	88436.1	92934.1	62380.3	86543.6	109095	91920	55915.3	49839.2	38098.9	57166.9	68700.5	66663.1	35025.3	66720.6	57256.3	49793.2	68658.1	65461.6	93621.9	89571.8	114759	90205.9	103214	103387	40832.3	67280.7	69451.4
Zmln000899	343.11	181.052	344.111	C15H20O9	[M-H]-	Syringaldehyde-4-O-glucoside	Phenolic acids	Phenolic acids	-	2	412461	371505	428697	114208	124534	199537	216745	133000	330921	61977.5	215357	123399	193308	174505	160083	38677.2	106225	87678.1	197365	268063	223225	43551.3	78849	74610.8	186089	184613	247977	32912.4	67745.5	154610	107632	94804.8	232216	51963	276067	101164	102976	121542	255673
pma3101	256.082	124.039	256.082	C11H14NO6+	[M]+	Nicotinate D-ribonucleoside	Others	Vitamin	17720-18-2	3	218679	164493	213938	226172	163944	207532	204409	236024	203667	210468	81995.5	222056	183028	169217	148104	139557	193124	172991	157086	166279	149516	63363	175487	218232	170177	157655	123017	157672	167178	195784	138288	180571	170651	182608	174377	193424	84620	175126	156356
Wagp007881	315.16	163.039	314.152	C19H22O4	[M+H]+	7-[(5-hydroxy-3,7-dimethylocta-2,6-dien-1-yl)oxy]chromen-2-one	Lignans and Coumarins	Coumarins	-	3	4235.14	2364.91	578194	542118	914278	1.63737e+06	301407	1.44105e+06	602576	17856.6	8442.5	7035.72	2600.25	17566.7	7977.89	948.458	9	938.271	14301.1	3756.48	2096.75	7554.16	4296.6	7992.4	7317.56	6113.18	3295.1	1881.88	2334.26	717.948	2345.5	5881.44	3750.68	1164.6	3533.89	2124.63	4031.31	7560.43	4446.27
Hmhn002787	443.192	161.04	444.2	C21H32O10	[M-H]-	(1'R,3R,5R,8'S)-Dihydrophaseic acid-O-β-D-glucoside	Phenolic acids	Phenolic acids	-	1	131615	127314	124935	164992	150763	164203	133699	107425	121619	143210	162074	128044	111696	118316	136690	139299	145133	124770	100942	114432	130696	149896	149094	124992	135786	151455	119417	163122	134006	131895	128176	120331	129991	140266	173131	143692	115157	121865	107850
MWSmce585	104.071	59.0145	103.063	C4H9NO2	[M+H]+	Methyl 3-aminopropanoate	Amino acids and derivatives	Amino acids and derivatives	4138-35-6	2	332380	289698	377434	280100	286902	361351	229683	235134	232481	191037	253401	243879	196595	208286	220079	221700	165997	187268	196347	225857	228482	191291	204609	239878	245957	187893	193589	234883	224912	215110	199385	177233	257692	241381	262118	236544	193642	228882	248207
Wagp004789	845.233	377.088	844.227	C36H44O23	[M+H]+	Limocitrol 5-[6''-(3-Hydroxy-3-Methylglutaryl)Glucoside]glucoside	Flavonoids	Flavones	-	2	1.24426e+06	1.07249e+06	1.12869e+06	213198	569537	595971	744009	590735	1.04879e+06	417787	679450	373159	763019	952182	671002	312264	670756	397091	791449	792297	997382	269754	362261	427122	479219	698469	790478	167934	197549	310849	597515	456209	1.06552e+06	188931	698634	697934	424422	574671	744301
pmf0138	179.056	59.0139	180.063	C6H12O6	[M-H]-	D-Mannose	Others	Saccharides	3458-28-4	3	830133	785428	939934	596681	757659	764538	857431	1.09749e+06	1.00937e+06	1.03866e+06	938471	1.18731e+06	1.2042e+06	1.06785e+06	1.23893e+06	1.60287e+06	1.10087e+06	1.4595e+06	1.32553e+06	1.50039e+06	1.38668e+06	1.28993e+06	1.06615e+06	1.29697e+06	1.55544e+06	1.4539e+06	1.31606e+06	1.46561e+06	1.15499e+06	1.24549e+06	1.40216e+06	1.32365e+06	1.24085e+06	1.34879e+06	1.0754e+06	1.23436e+06	1.39227e+06	1.4366e+06	1.43226e+06
pmp000695	375.129	177.051	374.121	C16H22O10	[M+H]+	Swertiamarin	Terpenoids	Monoterpenoids	17388-39-5	2	795861	662970	553171	646521	449965	567952	514300	363568	474544	547848	472964	609876	546577	482101	566805	624626	489538	495921	588490	442639	466532	521383	477402	473685	377633	446818	478055	393993	587898	578179	538669	555109	476586	493246	582723	587664	725656	461328	522959
mws0906	341.124	179.071	342.132	C16H22O8	[M-H]-	Coniferin	Phenolic acids	Phenolic acids	531-29-3	3	917771	1.00215e+06	940586	1.32452e+06	1.13387e+06	1.39651e+06	873280	989217	743479	1.00387e+06	921772	1.20441e+06	893831	631840	789477	1.11381e+06	694249	1.26682e+06	660182	722680	771091	978810	672982	1.13571e+06	725085	571563	487770	866369	659481	811022	710071	726227	671601	1.2186e+06	403203	682399	716729	642195	824476
MWSmce349	282.278	114.092	281.272	C18H35NO	[M+H]+	Laurocapram	Alkaloids	Alkaloids	59227-89-3	1	68834.7	69078.6	77942	66731.5	62928.6	56512.3	70844.9	74957.9	67709.9	66345.8	68393.8	61854.3	66002.1	53088.3	60679.9	64998	56711.8	67503.6	55328.8	60341.7	69255	63885	63981.7	64935.2	58382.8	64074	54402	61306.4	59075.6	65172.5	63706.6	60426.3	56982.7	55425.6	54401.8	51655.9	64426.5	63289.2	58194.3
pmp000413	433.113	283.061	432.106	C21H20O10	[M+H]+	Genistein-8-C-glucoside	Flavonoids	Isoflavones	66026-80-0	3	1.28204e+06	1.77945e+06	1.94596e+06	1.47258e+06	2.86281e+06	1.85981e+06	1.1256e+06	2.36284e+06	1.26432e+06	1.12189e+06	1.32284e+06	1.19136e+06	1.10063e+06	1.63942e+06	760047	1.42964e+06	1.48689e+06	1.26294e+06	938312	1971670	798784	1.31068e+06	1.10671e+06	1.4536e+06	1.13058e+06	1.82915e+06	771644	1.55581e+06	948472	1.08846e+06	1.20188e+06	1.84749e+06	1.08084e+06	1.2844e+06	1.01096e+06	1.16833e+06	1.25947e+06	1.22155e+06	851701
pme3337	384.115	252.073	383.108	C14H17N5O8	[M+H]+	Succinyladenosine	Nucleotides and derivatives	Nucleotides and derivatives	4542-23-8	1	658891	664382	620842	524949	482711	606859	810678	684782	759579	784623	527656	692444	828411	688921	812687	711862	823832	742487	1.16395e+06	998681	939514	986649	1.05636e+06	939228	1.02582e+06	960734	1.0618e+06	1.03704e+06	834132	1.00848e+06	1.2261e+06	1.2306e+06	1.00676e+06	1285344	957266	1.37204e+06	1.34026e+06	1.08863e+06	791849
Zmgn000173	149.046	75.0088	150.053	C5H10O5	[M-H]-	D-Ribose	Others	Saccharides	50-69-1	3	14577.6	19571.7	18982.8	13252.8	12382.5	23089.6	25341.4	43530.5	30691.6	25657.7	25085.2	24376.8	31104.7	31175	32039.4	17120.8	45633.8	29523.7	25102.5	46398.6	31846.4	36653	45388.7	20638	15977.7	52093.4	34332.9	21663.4	39170.9	23583.1	56932.3	48054.8	44566.1	44419.6	60912.7	39686.1	46868	35943.6	69473.3
Lmxn006423	150.002	122.007	151.009	C7H5NOS	[M-H]-	2(3H)-Benzothiazolone	Alkaloids	Alkaloids	934-34-9	1	21838.5	20224.3	28413.3	31002.6	18337.2	35169.7	31705.1	27068	21610.4	22460.9	29607.3	24944.6	24627.5	16063	20803.8	20793.7	21061.4	18223.5	29532.5	18748.5	14365.4	21353.6	30842.9	19334.5	29476.9	20764.8	26490.6	24351.1	26146.6	25482.5	18987.5	26858.5	17657.6	28361.3	30069.1	27966.4	17507.3	16722	20104.1
Lmsp010393	359.113	298.09	358.105	C19H18O7	[M+H]+	Eupatorin-5-methylether (3'-hydroxy-5,6,7,4'-tetramethoxyflavone)	Flavonoids	Flavones	21764-09-0	2	74190.1	69012.3	50531.7	27652.3	53117.1	76201.5	73875.8	58569.9	55831.8	76199.8	49176.2	55791.7	137192	131002	105166	103707	80907.6	93081.3	143223	84485	57660	65371.6	65528.3	104280	171912	119954	79556.3	25757.4	46834.4	37165.2	93157.3	124432	87971.9	80077.7	97985.6	222896	65878.5	103600	43755.5
pmp001161	389.123	328.1	388.116	C20H20O8	[M+H]+	5-Hydroxyauranetin	Flavonoids	Flavonols	50439-46-8	1	44315.5	40330	21708.3	11961.7	23401.3	122231	47419	33362.6	30586	29622.2	18176.3	22407.6	72497.3	70453.7	40034.7	22343.6	28879.6	18396.7	49040.7	36318.9	17696.3	16184.7	25891.7	38338.4	56512.8	42289.1	33072.8	9922.65	11719.4	11242.6	24406.4	30249.8	30834.8	26590.2	21926.3	65723	29420.6	27137	11190
pmb0490	235.144	147.044	234.137	C13H18N2O2	[M+H]+	p-Coumaroylputrescine	Alkaloids	Phenolamine	34136-53-3	2	182231	220381	211064	157022	235828	154999	128450	184666	159520	90028.5	159665	132732	125428	178877	124344	100421	131096	85502.4	122978	163155	168454	87681.2	110409	106766	103102	134587	187208	98998.5	166713	98800.6	125920	152121	192026	118635	123835	135169	119734	127920	179008
Wagp005475	261.111	189.053	260.105	C15H16O4	[M+H]+	Suberenol	Lignans and Coumarins	Coumarins	-	2	1.46212e+06	759667	1.19991e+06	318367	396921	564499	848679	704778	1.12535e+06	101654	327317	95915.5	798833	514056	642108	13549.4	195849	30423.5	402180	473693	1.43713e+06	50365.4	159255	75902.1	101436	459913	864897	51186.1	58748.2	115066	763411	140889	1.6185e+06	66955.1	302260	255935	84713.3	251168	985164
pma0110	399.129	207.065	398.121	C18H22O10	[M+H]+	4-O-Sinapoylquinic acid	Phenolic acids	Phenolic acids	-	3	29342.1	26334.9	71065.9	89026.5	88614.9	70518.2	35965	26211.7	38252.6	103386	50839.8	40564.4	29989.7	20394.1	46395.7	75654.5	69018.6	34528.3	23223.9	26364	30404.2	91771.6	43251.2	49571.9	18362.3	20632.8	36101.3	69599	51226.2	19528.1	27420.9	15665.2	29477.2	67122.4	36369.9	50009.3	6872.07	17136.6	21142.5
mws0256	118.086	72.0808	117.079	C5H11NO2	[M+H]+	L-Valine	Amino acids and derivatives	Amino acids and derivatives	72-18-4	2	2.7792e+06	1.84199e+06	3.4811e+06	2.41093e+06	2.18627e+06	2.08321e+06	994510	970430	1.16986e+06	929557	897082	1.09979e+06	894244	714298	1.2596e+06	1.045e+06	687690	845695	878648	938404	932999	881518	745417	889102	712129	650017	861326	712794	713555	604152	783500	729055	837817	728284	516504	677525	761428	621491	719448
MWSmce415	315.086	282.059	314.079	C17H14O6	[M+H]+	Cirsimaritin (4',5-dihydroxy-6,7-dimethoxyflavone)*	Flavonoids	Flavones	6601-62-3	1	51049.9	48250.2	27614.7	30393.3	36042.7	91610.8	65277.6	29020.8	44998	61296	48234.3	41267.5	124722	76895	86354.9	72314.9	80299.5	90930.9	106373	50210.4	52018.5	73781.7	36824.5	66104.3	160797	93324	57951.6	21178	30983.7	35178.8	63886	113433	43273.8	41623	53171.4	185430	62249.5	83922.8	30131
Zmnn009241	300.086	270.041	301.095	C16H15NO5	[M-H]-	Citpressine I	Alkaloids	Quinoline alkaloids	81525-58-8	3	1408.65	653.518	607.01	1371.05	1464.92	6857.75	677.7	1320.7	1311.04	3256.02	3632.04	2801.72	1867.12	66732	20729.6	1863.89	1682.9	1099.77	3614.77	3420.28	559.674	1122.72	1287.67	1072.04	1932.41	5040.53	4624.09	4051.84	4652.25	2015.86	1364.25	1870.35	1813.75	1618.44	3471.79	3438.34	2351.94	6297.48	651.585
Zmsp004363	507.117	303.052	506.106	C23H22O13	[M+H]+	Quercetin-3-O-(6''-O-acetyl)glucoside	Flavonoids	Flavonols	-	2	26272.6	26165.6	22092.5	11188.5	24767.5	18449.2	29534.2	35165.5	34643.3	23677.5	21184	25030.5	36309.2	23395.9	26544.4	20606.2	14912.1	19740.6	16911.5	43279.8	16552.3	31380	13777.7	15155	26380.8	27578.6	146129	30489.2	43682.1	23549.1	34561	47850	204442	17862.3	26214.9	22757.4	31697.1	63211.4	190150
Hmgp003641	593.185	447.128	592.179	C28H32O14	[M+H]+	Chrysoeriol-6-C-rhamnoside-7-O-rhamnoside	Flavonoids	Flavones	-	3	30840.8	43105.6	29933.6	32638.6	39066.8	35061.2	28348	50736.1	40875.4	31512.8	53696.5	22225.8	38163.2	47147.1	32147.9	38066.4	54327.8	49329.2	23353.4	35595.2	30902.4	32776.9	37283.5	31752.3	23068.3	33590.7	29259.9	33452.2	22894.1	37132.8	38690.4	49856.4	53367.8	47087.1	51614.5	39959.5	17758.5	24123	35988.8
mad2085	457.078	295.045	458.085	C22H18O11	[M-H]-	Caffeoyl-p-coumaroyltartaric acid	Phenolic acids	Phenolic acids	-	3	253500	227041	211804	66448.6	119180	104011	178123	92396.5	151605	91002.9	146665	105125	171105	138552	107843	92173	146611	74458.7	151141	174375	205308	97986.8	105585	109532	88944.4	124877	171490	88443.4	92507.7	122837	123498	124334	224816	76387.4	206842	134678	123363	138058	261250
Jmwn002494	325.092	119.05	326.1	C15H18O8	[M-H]-	(2E)-3-[4-(β-D-glucopyranoside)-phenylacrylic]-acid	Phenolic acids	Phenolic acids	-	1	82844.3	77727.3	101315	23717.6	63729.5	38781.9	86472	80109.5	141745	68239	95047.6	93446.3	166340	177613	128501	55812.7	100063	78622	181364	178371	202923	59681	84253.8	95384.8	118788	153200	263379	59398.5	135428	101579	233882	256324	314551	108716	161182	166765	234738	361062	422641
Hmtn001120	315.109	153.056	316.116	C14H20O8	[M-H]-	5-(2-Hydroxyethyl)-2-O-glucosylphenol	Phenolic acids	Phenolic acids	-	3	59056.1	56086.3	66554.9	67460	79742.4	70460.4	62980.2	65996.8	58185.4	73669.8	76626.5	59749.5	55348.2	55157.9	41876.7	62331.1	64356.6	55336.7	51038.1	65244.8	53240.3	59800.8	52448.3	82450.1	60190.6	49665.9	62475	69067.6	58463.6	60619.8	67452.8	65386.2	49067.4	55586.4	67975.2	66854.9	54026.8	72587.3	82096.9
pmp001058	493.228	169.121	492.221	C22H36O12	[M+H]+	Jasminoside H	Terpenoids	Monoterpenoids	1033721-36-6	2	67596.7	83787.3	83789.4	67615.4	107908	89342.6	55518.1	94823.4	54792.6	47161.9	57899.7	90758.6	63923.1	84484.7	69396.5	72590.4	60405.6	70896.1	86476.2	90837.3	64011.4	74124.4	79370.7	80027.8	76452.7	80456.9	58337.2	59744.4	79356	86921.9	72722.9	65371.9	64041.4	71139	50679.8	87095	74850.3	72052.4	75758.2
Lmsp004301	451.123	289.071	450.116	C21H22O11	[M+H]+	3',5,5',7-Tetrahydroxyflavanone-7-O-glucoside	Flavonoids	Flavanones	-	3	595530	840387	651501	956894	592619	804589	620961	545912	616652	532184	520756	424697	476437	576731	673005	432640	657563	732451	624788	1200005	451191	369155	380108	503749	461113	348881	503596	649018	378611	593241	408635	278543	535912	579019	455751	468489	379887	333023	413036
ML10195036	300.295	60.0463	299.282	C18H37NO2	[M+H]+	3-Dehydrosphinganine	Lipids	Sphingolipids	16105-69-4	2	122097	103802	84437.1	88063.7	76358.8	65921.4	48393.3	51907	71535.7	53553.6	12528	43983.9	46445.5	49057.3	68047.5	62245	47775	58047.6	52303.1	20133.7	21198.9	40076.2	19461.7	38002.1	35535.2	30453.6	46409.9	35604.3	32902.4	35255.6	41509.8	40493.7	40383.1	11625.4	11630.2	18833.3	29613.2	5957.07	39705.2
pmp001265	480.353	318.302	479.346	C24H49NO8	[M+H]+	2-Amino-4-dihydroxy octadecyl galactoside	Alkaloids	Alkaloids	-	2	213893	199275	243023	137718	156612	200958	223898	165246	232502	184105	179483	160925	251389	241271	249628	125648	223801	176792	242285	235053	181590	167424	217791	163044	144666	202631	164391	140172	196732	167063	164778	220833	194336	142830	170393	158832	195283	199512	217090
pme1210	150.058	61.0106	149.051	C5H11NO2S	[M+H]+	L-Methionine	Amino acids and derivatives	Amino acids and derivatives	63-68-3	2	315025	254715	351320	266252	225544	185506	127198	109165	144625	128214	118858	100634	155330	136594	172420	138774	167697	130067	168387	145480	159376	174683	218546	147996	69669.2	74615.5	97465	110807	118049	137543	134762	125267	143633	151555	184741	156883	108453	80497.2	97132.6
pmp001073	168.102	150.092	167.095	C9H13NO2	[M+H]+	Synephrine; 4-[1-Hydroxy-2-(methylamino)ethyl]phenol	Alkaloids	Phenolamine	94-07-5	1	1.54156e+07	1.56134e+07	1.44378e+07	1.32752e+07	1.45601e+07	1.50211e+07	1.47832e+07	1.52882e+07	1.4571e+07	1.44369e+07	1.41396e+07	1.43583e+07	1.51986e+07	1.4818e+07	1.21078e+07	1.4145e+07	1.38373e+07	1.32513e+07	1.55816e+07	1.29771e+07	1.27476e+07	1.27211e+07	1.39582e+07	1.44914e+07	1.39796e+07	1.32689e+07	1.17194e+07	1.46211e+07	1.2329e+07	1.43376e+07	1.20018e+07	1.27951e+07	1.13089e+07	1.23483e+07	1.06448e+07	1.30157e+07	1.33897e+07	1.06787e+07	1.03565e+07
Zajp002650	595.165	577.156	594.158	C27H30O15	[M+H]+	Vitexin-7-O-glucoside	Flavonoids	Flavones	-	2	64503.9	84617.1	104888	77075.4	121499	95018	48080.1	104905	57923.4	76505.9	65495	52311.1	64441.8	83507.4	48662.1	98151.5	65009.6	57339	36088.1	63981.4	63169.7	78315.1	80403.7	76591.3	53559.7	102878	82339.5	103092	53901.4	63725.8	58027.9	58161	101802	65615.2	45766.1	70713.8	75843.2	93300.6	85009.8
pmp000238	581.15	383.07	580.143	C26H28O15	[M+H]+	Luteolin-6-C-arabinoside-7-O-glucoside	Flavonoids	Flavones	-	3	622945	854377	834488	743176	905189	714775	606797	1.06233e+06	600631	587158	777770	506307	552136	1.15115e+06	369062	660160	949025	679444	552960	756256	456123	678928	631413	834211	414480	1.15177e+06	468584	701366	472915	603357	619391	742725	485858	924555	593930	532722	561553	882881	485779
Zmjp003031	611.161	449.107	610.153	C27H30O16	[M+H]+	Orientin-2''-O-galactoside	Flavonoids	Flavones	-	3	190945	174239	181838	146106	210087	211253	128782	155536	146699	81678.6	144889	73185.7	123340	218942	137734	165547	95149.6	137890	151582	148597	80381.9	189770	169559	83340	157457	146670	153884	193773	166730	186381	132368	154959	176670	170082	147301	89955.4	167675	140059	193731
mws0704	140.012	78.9591	141.019	C2H8NO4P	[M-H]-	O-Phosphorylethanolamine	Alkaloids	Alkaloids	1071-23-4	3	13875.1	14702.4	15027.5	12895.8	13519.5	17704.8	10841.4	15598.4	18225.5	10638.7	10825.7	14334.7	17020.8	17636.5	10990.7	18222.9	20438.5	7906.2	14078.1	29805.9	21923.3	38146.3	38855.2	23145.7	13847.4	14650.8	17321.4	23249.7	25303.2	32901.5	33887.8	37050.6	33435.9	33660.8	41300	42435.8	32177.5	34289.7	31401.4
Lmhn003801	531.12	337.06	532.122	C25H24O13	[M-H]-	Feruloylsinapoyltartaric acid	Phenolic acids	Phenolic acids	-	2	84475.4	66928	24407.1	55998.2	72471.5	58710	83440.8	55362.5	68898.3	90046	57247.7	66812.1	78568.2	50503	60488.7	42822.3	53068	42398.4	66460.6	64498	75186.8	67625.6	70928.9	70674.3	61183.5	43798.2	53435.6	68534.8	56904.7	50664.2	44015.7	55964.4	66079.1	39581.8	58445.1	63432.3	57905.7	66758.4	42707.2
mws1608	447.093	357.062	448.101	C21H20O11	[M-H]-	Luteolin-6-C-glucoside (Isoorientin)	Flavonoids	Flavones	4261-42-1	2	64125.8	91700.5	103168	123130	111529	117460	73629.9	86477.9	85373.6	97089.8	83680.2	93606.7	83257.3	236831	87758.3	81732.7	67431.4	72245.3	69936.9	105158	64997.3	109938	74015.3	73543.9	86566.9	99879.1	75748.7	106076	79218.8	85267.2	82163.6	85174.1	86981.7	89547.7	91512.7	110234	96358	93346.2	64527.7
pmp000786	345.097	330.073	344.09	C18H16O7	[M+H]+	Eupatorin; 3',5-Dihydroxy-4',6,7-Trimethoxyflavone*	Flavonoids	Flavones	855-96-9	3	34494.6	32630	26915.9	14041.6	32224.6	62794.7	46082.6	28461	25800.8	33659.7	22929.8	25304.2	69106.6	86050.8	66247.3	42717	51734.6	48080.4	72746.9	35161.2	38888.2	31899.8	33128.6	41064.7	117582	51166.7	36778.7	10665.6	22241.2	14092.6	44874.1	63560.4	46773.7	22066.5	40666.7	86395.4	40857.5	51675.9	46052
Lmhp008273	438.262	297.242	437.254	C20H40NO7P	[M+H]+	LysoPE 15:1(2n isomer)*	Lipids	LPE	-	3	36779.5	26697.3	33318.2	35622.9	35505.8	42079	56392.5	29487.7	47586.9	40791.8	29933.4	31757.5	31298.5	25138.5	28177.5	44073.5	27007.9	35808.1	33531.1	19329.1	37969.6	45516.8	28181.8	39517.8	38572.1	23911.2	38263.6	50473.3	25024.8	45688.3	37953.3	32715.8	27310.5	50316.3	27493	21147.3	34263.3	29220.3	19749.7
Lmjp002906	479.118	317.065	478.111	C22H22O12	[M+H]+	Rhamnetin-3-O-Glucoside*	Flavonoids	Flavonols	27875-34-9	2	1.71259e+06	1.63978e+06	2.33798e+06	1.73739e+06	2.21039e+06	2778480	984532	3755695	1.36767e+06	1.152e+06	1.40739e+06	1546670	2255005	2.22981e+06	1.71988e+06	799109	1856670	1.09726e+06	1.1947e+06	672860	921594	1.11168e+06	2168340	1.33544e+06	1.07813e+06	1.59028e+06	974012	3276515	749227	1708340	1.01471e+06	1.22409e+06	1.63596e+06	952889	991296	636491	1315005	1.07031e+06	1.16803e+06
Lhhp120812	279.158	149.023	278.152	C16H22O4	[M+H]+	Methylillicinone F	Lignans and Coumarins	Coumarins	-	1	1.73905e+06	1.7318e+06	1.61721e+06	1.76488e+06	1.79889e+06	1.59706e+06	1.84015e+06	1.60629e+06	1.80463e+06	1.78024e+06	1.80406e+06	1.92708e+06	1.74288e+06	1.83258e+06	1.98367e+06	1.85226e+06	1.89487e+06	1.90737e+06	1.77469e+06	1.8989e+06	1.92138e+06	1.93037e+06	1.99721e+06	2.14318e+06	2.10637e+06	1.97076e+06	2.10916e+06	2.01749e+06	2.00406e+06	2.24151e+06	2.01925e+06	2.07523e+06	2.10127e+06	2.37424e+06	2.28557e+06	2.42248e+06	2.43234e+06	2.31632e+06	2.35667e+06
Lmjp003044	479.118	317.062	478.111	C22H22O12	[M+H]+	Isorhamnetin-3-O-Glucoside*	Flavonoids	Flavonols	5041-82-7	2	2.33603e+06	2.10175e+06	3.65389e+06	2.15555e+06	3.44121e+06	2.98897e+06	1.77366e+06	2.23024e+06	2.44963e+06	1.41059e+06	1.77949e+06	1.07953e+06	1.77641e+06	2.81007e+06	1.77509e+06	1.61264e+06	2.05349e+06	1.6594e+06	1.52293e+06	1.71257e+06	1.54502e+06	1.59169e+06	1.73465e+06	1.51387e+06	1.50833e+06	1.89569e+06	1.47549e+06	2.09231e+06	1.73845e+06	1.4743e+06	1.48033e+06	1.83922e+06	2.1719e+06	1.5271e+06	1.54874e+06	1.52e+06	1.51254e+06	1.38745e+06	924725
Lmsp008264	329.102	268.082	328.095	C18H16O6	[M+H]+	4'-Hydroxy-5,6,7-trimethoxyflavone	Flavonoids	Flavones	6938-18-7	2	28142.7	28202.2	19502.6	21660.1	27463.7	66631.8	42476.4	17566.5	14770.9	16478.4	10329.9	13736.3	49861.9	44138.6	33754.2	23093.6	30110.1	30053.2	34327	24677.4	19446.3	20295.6	22563.2	35556.7	78219	33346.8	17970.5	3194.18	4681.14	12356.1	24849.6	46760.6	16248.7	11829.9	11641.9	69402.3	35803.7	44027.7	5162.69
Lmbp000123	164.074	56.0495	163.067	C6H13NO2S	[M+H]+	L-Homomethionine	Amino acids and derivatives	Amino acids and derivatives	25148-30-5	3	18753.5	12076.3	18428.5	14565.5	14078.3	10484	13588.3	8225.47	19621	12933.7	13806.2	10227.5	19456.3	21980.7	15844.6	9216.52	12542.2	5898.88	11263.1	16698.5	13333.1	12076.3	16935.1	8449.05	7455.29	11048.1	13686.1	5604.1	8919.11	9511.81	13505.8	13849.9	25042.7	14891	24010.7	17179.5	13821.4	9489.01	11796.6
Lmtp003948	481.134	319.046	480.127	C22H24O12	[M+H]+	3',5',5,7-Tetrahydroxy-4'-methoxyflavanone-3'-O-glucoside	Flavonoids	Flavones	-	2	216877	270698	232757	155097	226023	160716	153340	205355	213278	102877	73168	152766	179716	188668	190041	123566	183118	145565	150634	157793	105431	113270	137158	143196	115754	181531	157783	107037	103898	125109	166812	261220	183982	115643	73786.4	140326	146079	159111	169392
Lmsp010098	361.128	197.056	360.121	C19H20O7	[M+H]+	5-Hydroxy-6,7,3',4'-tetramethoxyflavanone	Flavonoids	Flavanones	-	3	10376.4	17903.3	17040.6	13907.3	25660.9	221205	30788	29869.7	23067.7	10753.9	7557.18	2582.34	33422.3	25233.7	13968.5	8287.7	5809.86	9767.09	29663.6	8546.88	8524.35	5344.4	9401.42	12900.2	15593.3	16610.2	9363.21	2816.32	6731.25	2366.15	5595.01	10133.2	8630.74	20754.3	15625	24681.9	3684.44	12512.1	5199.47
Qmhp090808	469.218	307.128	468.205	C29H28N2O4	[M+H]+	18-Demethylparaensidimerin C	Alkaloids	Alkaloids	-	3	358495	406068	388231	239239	296485	335627	467476	321121	416076	372162	338958	409548	486867	514057	333915	309034	403519	295875	480823	336560	361539	333010	502060	358568	357337	462612	366329	362584	392956	281113	362227	380728	434508	343340	502136	491019	386531	327414	415313
pma6640	479.118	317.066	478.111	C22H22O12	[M+H]+	3'-O-Methyltricetin-7-O-glucoside	Flavonoids	Flavones	-	3	856985	638973	935981	774666	828144	516466	565067	594905	669547	692733	383385	382505	561416	512058	870658	410424	550165	436651	358845	312880	477944	935981	430097	581022	568184	572464	749325	592929	377875	619049	351618	282863	676513	692185	412880	473922	448605	430616	407369
Lmzn001875	741.23	579.18	742.232	C33H42O19	[M-H]-	Naringenin-7-O-Rutinoside-4'-O-glucoside	Flavonoids	Flavanones	-	3	372066	473241	412397	386588	511782	381477	306298	706676	235689	368335	504019	303393	339896	568906	199085	392341	518139	329395	295778	413433	202236	393065	421833	441020	369962	592687	216130	482598	322824	343388	385707	433790	329981	510170	365178	292947	306622	434567	312467
pmp001244	266.139	207.066	266.139	C14H20NO4+	[M]+	Caffeoylcholine	Alkaloids	Phenolamine	87189-10-4	3	43008.1	57635.4	37978.6	46942	30596.2	50792.7	34529.4	14797.6	18982.2	34358	36307.5	43667.4	30747.7	24391.6	29256.5	31849.3	27579.6	25977.5	41678.4	24801.3	37800.6	26315.9	31791.6	27495.2	23737.2	25053.1	42082.5	24991	38309.3	40390.2	42044.6	32584.1	43290.3	38550.1	35950.5	51866	31339.9	19072.3	25105.1
Lmyn012331	281.249	281.249	282.256	C18H34O2	[M-H]-	Petroselinic acid*	Lipids	Free fatty acids	593-39-5	1	1.24594e+06	1.26875e+06	1.17327e+06	1.1206e+06	1.08069e+06	1.26364e+06	1.25816e+06	1.3441e+06	1.27767e+06	1.29157e+06	1.15536e+06	1.10096e+06	1.12521e+06	982363	1.12092e+06	1.53455e+06	1.56401e+06	1.38703e+06	1.25064e+06	1.19916e+06	1.18569e+06	1.23614e+06	1.34534e+06	1.30247e+06	1.35183e+06	1.73301e+06	1.68816e+06	1.80156e+06	1.71574e+06	1.9253e+06	1.19557e+06	1.40724e+06	903775	1.15659e+06	1.22569e+06	1.1386e+06	1.36657e+06	1.11427e+06	1.05118e+06
MWS04555g	132.102	86.0975	131.095	C6H13NO2	[M+H]+	D-Allo-Isoleucine*	Amino acids and derivatives	Amino acids and derivatives	1509-35-9	1	1.76301e+07	1.71489e+07	2.37504e+07	2.22367e+07	1.67511e+07	1.54015e+07	1.30183e+07	1.18463e+07	1.48047e+07	1.29324e+07	1.0649e+07	1.35933e+07	1.34834e+07	1.07452e+07	1.49724e+07	1.48049e+07	1.32309e+07	1.18045e+07	1.46455e+07	1.39593e+07	1.45119e+07	1.68594e+07	1.55355e+07	1.28314e+07	1.15412e+07	1.05684e+07	1.39058e+07	1.45678e+07	1.46938e+07	1.30421e+07	1.5905e+07	1.62508e+07	1.56842e+07	1.79919e+07	1.63076e+07	1.46754e+07	1.54198e+07	1.10594e+07	1.29011e+07
Hmgp003086	639.192	331.081	638.185	C29H34O16	[M+H]+	Tricin-7-O-rutinoside*	Flavonoids	Flavones	-	3	144683	93551.1	158921	63168.9	132446	121670	83108.5	45005	95454.2	85417.1	101420	107517	141670	196875	45005	59739.5	106842	71670	119664	129142	131200	21670	51392.6	66670	70005	86670	110211	25005	60746	83340	114281	97662.8	171007	72393.7	120946	98428.7	98360.5	87152.7	98661.9
Lmgn003073	735.221	367.107	368.111	C17H20O9	[2M-H]-	5-O-Feruloylquinic acid	Phenolic acids	Phenolic acids	-	3	122940	120085	127767	77499.9	94384.1	134164	76181	46501.7	61016.5	69122.9	71044	107504	67024.8	43265.9	100705	58560.9	36402.6	89868	54176.8	45357.3	64514.8	47047.7	45561.8	83251.1	50565.1	44237.6	66447.1	54830.2	64456.3	53074.9	43102.3	38542	70024.2	30157	32250.1	43976.7	57842.4	55626.5	27061.9
Zmlp003063	741.226	433.115	740.216	C33H40O19	[M+H]+	Luteolin-7-O-(2''-O-rhamnosyl)rutinoside	Flavonoids	Flavones	-	1	754665	699943	850128	793812	851548	718447	637464	1.00053e+06	599288	923497	788865	801176	873574	976439	646474	769816	850090	498278	703324	717124	498286	913694	855457	804164	713233	857179	978340	834704	1096670	790333	851629	798939	729817	817096	732295	1.03563e+06	678724	907006	861670
Hmgp002327	188.071	118.06	187.063	C11H9O2N	[M+H]+	3-amino-2-naphthoic acid	Alkaloids	Alkaloids	-	1	9.07251e+06	9.37906e+06	1.51374e+07	1.56121e+07	1.3351e+07	1.68201e+07	4.62707e+06	4.80243e+06	5.84888e+06	4.66126e+06	5.55505e+06	5.84274e+06	3.00287e+06	3.32304e+06	3.96943e+06	4.65936e+06	3.67345e+06	4.14102e+06	3.69687e+06	3.69373e+06	5.7604e+06	4.27193e+06	5.09936e+06	4.86842e+06	1.56147e+06	2.32036e+06	2.91583e+06	2.59775e+06	2.51552e+06	4.97498e+06	3.15433e+06	3.71139e+06	4.75008e+06	3.632e+06	3.88447e+06	4.49222e+06	3.15885e+06	2.52979e+06	2.43211e+06
Hmcp002539	463.122	317.06	462.116	C22H22O11	[M+H]+	Isorhamnetin-3-O-rhamnoside	Flavonoids	Flavonols	-	3	121458	65895.8	179732	146520	162308	117636	89789.5	117103	104408	98411.8	75195.6	89326.8	85143.8	98038	94122.7	101212	86253.4	93878.5	81345.8	61929.2	78934.5	137113	80071.4	120522	84971.4	86536.3	77298.5	93560.8	83654.8	66514.3	62205.6	81768.6	112926	94117	67505	92948.4	74761.2	50600.8	52778.8
Lmdn003756	193.051	135.046	194.058	C10H10O4	[M-H]-	Methyl caffeate	Phenolic acids	Phenolic acids	3843-74-1	2	255393	354698	306999	349604	381106	240079	313433	376048	268066	320391	232433	203015	240273	253541	217861	298038	272418	239556	178415	270700	203472	205702	298970	223527	159333	278882	199455	272850	205881	190128	228539	199780	218153	203743	190585	155705	191315	194511	157988
Zmjp000624	168.065	150.054	167.058	C8H9NO3	[M+H]+	Pyridoxal	Others	Vitamin	66-72-8	3	839312	856598	746654	726135	810935	829990	788894	825388	816171	727278	746187	811686	830124	808977	680437	737965	734810	776442	861117	702951	750142	749415	752099	776378	789505	711620	639992	725325	698148	794341	628858	739405	627059	661537	577402	705415	685221	626170	547507
pme0040	136.062	119.035	135.054	C5H5N5	[M+H]+	Adenine	Nucleotides and derivatives	Nucleotides and derivatives	73-24-5	3	58355.1	40155.5	70301.4	81384.3	86993.8	64516.6	84327.8	156570	79767.4	62945.3	47879.6	45465.3	35640	49691.5	48526.6	48529.2	58125.1	40898.7	56189.9	47932.9	42789.8	55264.4	63615.3	32794.2	37577.7	49078.1	52383.5	63118.2	75276.8	58659.8	70933.7	55191.5	64882.3	65996.6	92227.3	64365.8	54166.9	44109.3	50568.4
Lmhp010514	506.324	365.305	505.317	C25H48NO7P	[M+H]+	LysoPE 20:2(2n isomer)	Lipids	LPE	-	3	18201.5	23531.6	20942.1	26484.9	19975.2	24055.8	30400.7	17606	17990.2	12984.1	17801	23350.4	18425.9	21423.6	15318.9	26292.7	26482.8	24991.8	18652.7	15913.8	18304.3	21156.6	19660.6	30970.3	20340.1	22594.2	19283.5	30015.9	26880.7	29846.4	19840.7	18551.3	26019.3	23066.9	14388.6	18999.7	17668.9	27634.6	17545
pma6599	207.065	85.0284	206.058	C11H10O4	[M+H]+	6-Hydroxymethylherniarin	Lignans and Coumarins	Coumarins	117597-79-2	3	64662.5	50793.9	35159.4	48521.7	55506	105447	88187.8	85439.9	73682.7	60936	86298	63432.7	65045.8	66395.9	53920.6	80238.1	60256.1	151670	77339.4	115005	161670	82359.7	74529.6	86725	99990	94230.1	80084.1	84700.8	95005	69970	88891	129234	77719.6	88785	81972.3	124598	92962.4	285005	161670
pmb3101	175.061	115.044	176.069	C7H12O5	[M-H]-	2-Isopropylmalic Acid	Organic acids	Organic acids	49601-06-1	3	11986.9	15132.7	8451.54	19933.5	15629.3	13933.4	23569.9	35197.9	23775.3	27137.4	30702.5	14670.2	41064.4	47500.9	31197.6	31087.6	38639.2	39621.7	20007.2	39024.2	11544.1	17889.7	26333.7	17780.6	33635.4	45187.1	22134.4	40276.2	32063.8	28628	21982.8	25570.7	32518.3	20117.1	21996.4	30138.4	37919.3	34026.9	42527
Wagp004803	427.196	247.132	426.189	C21H30O9	[M+H]+	Abscisic acid D-glucopyranosyl ester	Others	Others	-	1	107535	276670	128093	94062.7	122559	360005	258392	178619	327721	257763	226927	204214	264089	290971	346045	551670	565005	342076	246693	503340	348839	335247	249065	418267	336036	630005	347271	410980	423030	441926	386643	510005	417038	375335	505030	395339	550005	287723	421741
pmp001311	627.156	303.1	626.148	C27H30O17	[M+H]+	6-Hydroxykaempferol-7,6-O-Diglucoside*	Flavonoids	Flavonols	-	1	1.20954e+06	1.16922e+06	1.46207e+06	1.03245e+06	1.47869e+06	986518	822899	1.30259e+06	1.15992e+06	1.03023e+06	1.01677e+06	779691	1.55579e+06	1.46076e+06	1.38397e+06	872444	1.40345e+06	777543	1.13338e+06	1.65629e+06	1.23985e+06	939876	1.12785e+06	955436	1.26988e+06	1.53165e+06	2.15286e+06	958511	1.08656e+06	862969	1.39045e+06	1.80282e+06	2.40693e+06	1.19926e+06	1.29476e+06	1.04065e+06	1.38953e+06	1.77204e+06	2.74432e+06
Jmbp006554	389.124	359.07	388.116	C20H20O8	[M+H]+	Ethyl Rosmarinate	Phenolic acids	Phenolic acids	-	2	119084	141412	84324.4	51713.1	80936	410787	190227	173806	82263.9	79003.6	57765.1	54469.5	216525	233013	122570	94525.8	119533	75292.2	164934	94204.9	49902.8	64684.8	84493.7	217313	210737	200786	82446.6	47662.1	44223.9	50289.3	81638.1	151901	109370	112456	94267.5	223665	71412.8	100005	31294.1
Hmxp007521	315.087	300.06	314.079	C17H14O6	[M+H]+	3',4'-Dihydroxy-7,5'-dimethoxyflavone	Flavonoids	Flavones	-	1	27430.2	29363.7	7811.2	15348	16158.6	43787.1	33076.9	17956.3	18178.5	34632.5	27340.5	16798.4	57975.9	39559	42808.2	48368.6	27035.9	35503.7	63703.4	23673	20850.5	27784.2	14064.3	35117.4	97654.5	35664.4	30773	10484.5	8195.2	18608.2	35787.5	52283.3	28194.8	33574.1	36465.5	85812.3	39919.6	35759.7	18345.7
Lmwp102713	265.107	173.059	264.1	C14H16O5	[M+H]+	(S)-Peucedanol	Lignans and Coumarins	Coumarins	-	3	88303.5	103977	117986	180647	184536	187776	298362	257940	267760	328962	372433	332079	323757	264211	320257	281261	326642	397254	270665	191136	252308	292839	298358	300083	254185	252284	258750	272955	307403	272397	169532	121089	191113	171584	243231	218856	131757	82165.7	126453
mws1589	503.162	179.055	504.169	C18H32O16	[M-H]-	D-Panose	Others	Saccharides	33401-87-5	3	12365.7	12398.5	16496.7	12125.9	20779.9	11548.4	36630	37247.4	21000.3	30345.5	23979.5	39747.6	41329.3	40338.6	23593.2	47814.2	28205.2	46742.4	32877.9	33819.8	23243.5	43755.3	26266.2	64372.1	62577.9	59907.4	40928	68059.5	56218.8	63759.5	49603.9	46792.1	63032.1	59940.7	56281.6	59210.2	58217.2	57232.1	41079.3
pmb3000	503.12	341.1	504.127	C24H24O12	[M-H]-	Chrysoeriol-7-O-(6''-acetyl)glucoside	Flavonoids	Flavones	-	2	277053	178279	210840	195343	208162	192983	176028	113524	218698	171735	142503	203732	181116	148805	224785	152213	152082	183713	163492	121450	134230	144968	143882	153408	171463	138772	149686	140665	155994	153996	128707	182596	198846	123538	172683	133524	130051	123635	142964
Zmhp102730	627.156	303.051	626.148	C27H30O17	[M+H]+	6-Hydroxykaempferol-3,6-O-Diglucoside*	Flavonoids	Flavonols	-	1	989918	1.09852e+06	1.24528e+06	925873	1.24314e+06	808160	581214	1.09629e+06	1.15651e+06	995154	875821	632045	1.09897e+06	1.11192e+06	1.00549e+06	719054	1.03867e+06	813161	732540	1.29184e+06	1.02744e+06	858149	797791	855470	1.0542e+06	1.06851e+06	1.9505e+06	880992	966666	790029	1.0851e+06	9	2.19725e+06	802573	966329	877432	1.092e+06	9	2.57939e+06
pmb2654	460.146	117.9	461.153	C19H27NO12	[M-H]-	Anthranilate-1-O-Sophoroside	Phenolic acids	Phenolic acids	-	3	717871	827897	585348	543832	639335	473310	743963	625580	838829	753727	576818	629375	551147	622103	657287	834411	732457	684722	848075	639173	672224	886706	595258	858389	714635	610114	607360	666909	733943	590624	715508	775613	780157	728388	725107	814074	601103	763819	850152
HJAP119	771.224	317.065	770.227	C34H42O20	[M+H]+	Rhamnetin-3-O-Rutinoside-5-O-rhamnoside*	Flavonoids	Flavonols	-	1	1.19155e+07	1.33649e+07	1.48771e+07	1.51456e+07	1.26029e+07	1.08282e+07	9.03332e+06	1.0518e+07	1.39335e+07	1.11157e+07	9.64572e+06	1.09034e+07	1.03704e+07	1.10165e+07	1.31995e+07	1.13615e+07	1.23742e+07	1.28117e+07	9.45902e+06	1.01715e+07	1.21879e+07	1.12873e+07	1.40635e+07	1.26452e+07	9.3694e+06	1.19041e+07	1.34658e+07	1.13718e+07	1.32844e+07	1.24244e+07	8.4406e+06	1.11786e+07	1.45973e+07	1.10784e+07	1.0787e+07	8.90903e+06	9.4774e+06	1.08121e+07	1.11546e+07
pmn001518	331.067	169.014	332.074	C13H16O10	[M-H]-	1-O-Galloyl-β-D-glucose	Phenolic acids	Phenolic acids	58511-73-2	2	29282.8	26393.4	22009.5	25972	16967.2	23684.2	23306.2	28504.4	21943.6	20117.2	13838.9	23995.8	28362.9	25979.5	22476.3	21140	13844.1	20629.5	15872.5	23604.6	24014.4	24031.3	19956.1	19416.6	25072.3	20913.1	14157.2	21368.7	21645.2	20239.9	20757.8	25569.8	19817.5	21913	19109.6	23575	28523	15474.4	25820.9
Hmcp001579	671.18	347.07	670.174	C29H34O18	[M+H]+	Limocitrin-3-O-sophoroside*	Flavonoids	Flavonols	-	3	170240	126593	196534	71836	114041	136211	129140	87974.6	188285	82922.2	153883	78482.1	104280	108224	120806	37512.6	114694	69876.7	170730	142416	164993	48106.1	98340	87340.5	75763.1	104256	154643	65209.4	78287.9	122676	115715	100430	110647	49174.7	160464	197479	78500.9	123447	114543
pmb0608	549.124	301.071	548.117	C25H24O14	[M+H]+	Chrysoeriol-7-O-(6''-malonyl)glucoside	Flavonoids	Flavones	-	3	374265	182993	373689	39892.3	75460.1	46552.4	116003	52777	220339	10198.5	61349	15483.4	135572	89963.9	86351.4	4032.55	60984.5	12010.1	35550.7	66472	203007	28340	21203.9	10005	13463	64991.3	90926.6	20280.9	8403.36	20164	92262	19645.7	169268	6670	36030.6	21217.9	13340	33340	70911.9
mws4176	237.123	120.088	236.116	C12H16N2O3	[M+H]+	L-Alanyl-L-Phenylalanine	Amino acids and derivatives	Amino acids and derivatives	3061-90-3	3	43954.8	60430.6	45539.7	72438.2	95238.4	91657.3	84073.2	66771	73167	92554.8	98079.8	85663.8	67752.2	61406	87691.2	84494.3	93868.8	99451.8	79746.2	86297.9	91038	64820.7	82854	92659.3	75642.8	69963.8	79111.8	104989	67053.6	74273.3	77909.9	64224.8	56003.2	74133.8	63296.9	83390.3	70767.5	75072.1	73471.7
pme3033	104.071	58.0651	103.063	C4H9NO2	[M+H]+	N,N-Dimethylglycine	Amino acids and derivatives	Amino acids and derivatives	1118-68-9	2	323686	298788	378620	244269	320886	393993	247939	284136	236113	206067	257515	244275	212020	198009	233396	203521	215400	168332	229627	223281	226406	265589	186649	258451	219326	212020	231066	215143	205436	261068	239340	273358	259801	243492	248513	236544	208660	227682	205479
pme2827	239.238	223.242	240.245	C16H32O	[M-H]-	Palmitaldehyde	Lipids	Free fatty acids	629-80-1	3	4.06835e+06	4.47345e+06	3.50493e+06	3.16915e+06	4.42734e+06	2.91183e+06	8.15728e+06	9.06161e+06	7.13778e+06	6.36186e+06	5.90855e+06	5.24316e+06	8.54367e+06	7.35876e+06	6.20894e+06	7.52409e+06	7.32172e+06	4.5778e+06	7.4005e+06	9.28341e+06	7.18353e+06	9.38698e+06	8.24589e+06	6.38553e+06	8.36478e+06	8.84581e+06	7.38995e+06	8.93655e+06	8.63741e+06	9.32418e+06	1.21306e+07	1.12452e+07	7.48404e+06	1.14298e+07	1.31631e+07	1.26055e+07	8.85516e+06	9.75726e+06	1.16157e+07
pmb2871	315.072	153.019	316.079	C13H16O9	[M-H]-	1-O-Gentisoyl-β-D-glucoside	Phenolic acids	Phenolic acids	23445-11-6	1	17503.7	14015.4	17504.5	51360.2	46169.1	202252	21920.4	73015.6	28272.6	32518	21736.2	44170.5	28911.9	30878.8	19421.7	46122.3	14469.6	64153.2	32623.2	26796.4	26514.8	36364.6	31450.7	52907.2	33566.5	154021	33390.1	47361.1	44424.6	63825.7	45843.6	32413.1	39415.1	37867.3	38708.5	73028.2	44284.9	62013.9	100528
mws5042	223.108	120.088	222.1	C11H14N2O3	[M+H]+	L-Glycyl-L-phenylalanine*	Amino acids and derivatives	Amino acids and derivatives	721-66-4	3	72039.6	67314.7	81667.9	86574.9	87144.7	105103	52575.3	69521.6	48923.5	52289.9	44049.1	54730.7	19522.6	56398.3	34040	69365.1	113972	101157	46341.3	47506.7	55887.4	83428.3	86251.1	87598	20996.8	46576.9	50531.6	67892.3	80576.8	94304.9	65983.9	46453.5	63635.4	35610.4	55550.3	54461.7	48578.7	56164.9	45884.6
Qmyp101232	225.148	95.0845	224.141	C13H20O3	[M+H]+	Vomifoliol	Terpenoids	Monoterpenoids	189351-15-3	2	157507	193340	91186.7	91650.6	71673.5	146243	147373	187916	118140	137109	143401	152690	179175	129376	168089	180647	146520	168053	500005	197091	160125	187743	129373	224453	197956	320005	168881	174932	135518	161164	200588	350005	177638	187869	267511	268760	199428	276670	259264
Zmbp000449	130.033	70.0683	129.025	C5H7NOS	[M+H]+	Epigoitrin	Others	Others	1072-93-1	2	578179	512791	536396	707541	572869	612857	532552	493567	461367	532416	606565	561731	554837	573012	613785	543645	488176	483119	562595	495977	472108	462961	487432	527926	520692	448005	518388	355484	467878	344526	484011	392652	414148	339844	292276	384333	506598	417957	364626
mws0895	431.098	269.046	432.106	C21H20O10	[M-H]-	Genistein-7-O-Glucoside (Genistin)	Flavonoids	Isoflavones	529-59-9	3	31201.7	30850.4	35826.5	40676.7	41256.8	41285.8	37591.7	40972.4	55623.9	43619.8	50494.2	42204.2	45508.3	40295.2	29456.7	43619.8	56764.3	53837.9	40045.7	34496.3	59729.7	54209.9	41398.4	40507.9	62693.9	26495.5	48565.4	49023.4	51540.3	41713.2	49252.2	36884.9	32248.1	29445.1	46945.3	42190.7	41455.4	42901.4	45508.3
Wagp007236	359.113	344.089	358.105	C19H18O7	[M+H]+	7-Hydroxy-3',4',5,6-tetramethoxyflavone*	Flavonoids	Flavones	40983-99-1	1	45849.6	49315.9	39210.9	33757.6	51017.2	129017	71464.7	65624.2	43730.7	103237	54482.4	42173	106523	126998	113693	141806	98208.7	130055	134228	79735.5	48521.1	72815.7	60472.9	78545.3	207880	128771	70515.1	35493.5	40651	37316.8	85040.5	118065	79742	48664.9	73452.7	204144	76363.6	110838	50381.8
pme2527	133.097	116.071	132.09	C5H12N2O2	[M+H]+	L-Ornithine	Amino acids and derivatives	Amino acids and derivatives	70-26-8	3	34266.2	33507.4	36707.8	56160.9	47193.5	41489.1	57296.5	38927.6	56133.8	52252.7	57788.6	43733	48332.5	52678.4	38993.9	52154.2	75171.5	40279.4	63622.4	82910.9	54177.2	54594	92398.5	47126.3	54595.1	63473.7	51001.9	57516.4	55396.6	94566.3	58614.8	44124.7	32337.6	80577.5	73382.8	56202.9	56538.6	35606.3	40214.6
pmp000237	579.135	283.06	578.127	C26H26O15	[M+H]+	Apigenin-6-C-(2''-glucuronyl)xyloside	Flavonoids	Flavones	-	3	636495	933223	967266	720133	1.10173e+06	783035	481909	1.0936e+06	450322	496687	581932	772636	615914	906622	451630	655113	598933	571887	468707	672690	453318	686706	936670	775088	589781	910463	411873	715573	479611	557962	583149	732729	508826	428312	439069	574158	615858	504600	463340
HJN083	521.202	359.15	522.21	C26H34O11	[M-H]-	Lariciresinol-4'-O-glucoside	Lignans and Coumarins	Lignans	143663-00-7	3	113484	84461.6	129345	34558.5	80167.6	67198.9	63875.7	26138.3	86421.4	34077.7	56779	53933.7	72826.1	42772.5	74655.9	29344.8	50358.6	38605.2	92795.9	75064.5	93305.5	28465.8	40131.3	33496	48992.6	29319	74694	23803.9	44802.1	43532.4	66879.1	42959.7	55569.8	27865.4	92859.8	43415.6	42157.9	52728.9	65797.8
Lmsn004674	309.098	147.045	310.105	C15H18O7	[M-H]-	1-O-Cinnamoyl-β-D-glucose	Phenolic acids	Phenolic acids	40004-96-4	2	5005	6670	931.248	9	1353.7	1440.88	16962.1	12322.7	18063.4	7624.26	7619.97	5827.58	19042.7	28970.2	14377.8	8968.05	10746.7	2706.7	21043.5	60364.1	56637.7	8663.83	21365	12162.6	20246.5	34743.3	173656	19303.1	46435.5	14055.6	121685	199007	298115	65864.2	44610.9	64769.7	93171	142451	306787
Hmbn002692	517.158	175.04	518.164	C22H30O14	[M-H]-	6'-O-Feruloyl-D-sucrose	Phenolic acids	Phenolic acids	118230-77-6	3	29763.1	25379.8	25089.2	22546.8	16604.5	30368.8	25607.2	17591.6	19796.3	32095.8	15438.4	22483.4	21928	19624.6	26175	20559	11527.4	31070.6	25019	23209.3	19701.1	24210.1	13695.3	19881.9	26942.5	15658.8	18097.2	15728.3	22614.5	17085.3	19953.2	17044.9	25492.9	26127.1	22256.6	17170.8	20816.5	19436.3	12374.2
pmb0706	713.156	465.1	712.149	C30H32O20	[M+H]+	Quercetin-3-O-(6''-O-malonyl)glucosyl-5-O-glucoside	Flavonoids	Flavonols	-	3	3073.46	1821.87	6677.58	3080.59	4859.4	1670	4289.14	6073.19	19606.2	4250.22	11028.9	1780.96	43823.5	34089.4	13522.1	4840.71	13986.4	7379.53	5451.63	51728.2	53522.7	6132.24	8501.48	3340	20820.2	48915.9	178855	13524	28348.3	5458.29	44728.5	103597	261892	25730	31949	35201.2	32262	88835	322301
pme1261	206.139	76.0757	205.131	C9H19NO4	[M+H]+	D-Panthenol	Others	Saccharides	81-13-0	3	31932.8	28780.8	49115.5	72435.4	19131.8	17651.4	15291.8	32435.4	29476.7	21108.2	18445.5	70601.2	57928.1	7384.72	58090.4	41234	36303.1	16166.4	34544.4	71337.7	21100.9	22110.2	14443.8	13307.7	10432.6	8563.56	36315.1	52740.1	27839	32974	29203.2	15667	46634.5	41278.4	57326.9	35686.8	21965.2	24912.5	23432.8
Wagp008700	389.122	359.077	388.116	C20H20O8	[M+H]+	5-Hydroxy-3,6,7,4',5'-Pentamethoxyflavone	Flavonoids	Flavones	-	2	18114.5	21469.2	16063.8	19582.3	24026.1	87824.5	39886.1	28414.3	24847.3	29761.4	7697.58	24006.7	32259.5	56211	42342.8	43376.5	24029.7	47758.5	54550.4	25872.4	21834	24879.4	20869.1	24853.3	64627.6	34543.6	30809.3	5508.62	11230.6	9824.21	32738.8	51754.1	24357.8	14130	30207.8	68897.3	29383.5	39391.7	16313
Lmhp008885	440.277	299.258	439.27	C20H42NO7P	[M+H]+	LysoPE 15:0(2n isomer)	Lipids	LPE	-	1	419655	408707	319627	268228	322676	355174	216885	249466	235172	210799	144084	156949	183825	200679	208105	233845	299628	198490	133979	119653	142764	191004	247720	237244	137229	132330	156725	250645	175319	177462	123633	110268	145666	127946	139229	110206	133490	138831	102093
mws0045	449.108	303.047	448.101	C21H20O11	[M+H]+	Quercetin-3-O-rhamnoside(Quercitrin)	Flavonoids	Flavonols	522-12-3	3	2.32039e+06	3.2063e+06	2.12014e+06	2.42055e+06	2.56503e+06	2.93423e+06	2.34973e+06	2.56138e+06	2.08722e+06	2.14237e+06	2.04358e+06	2.33779e+06	1.83397e+06	2.06623e+06	1.94465e+06	1.77766e+06	1.57229e+06	2.34104e+06	1.89796e+06	1.94709e+06	2.03173e+06	2.16547e+06	1.98156e+06	1.62082e+06	1.52015e+06	1.66464e+06	2.04567e+06	2.08727e+06	2.14595e+06	2.66074e+06	2.57821e+06	2.14139e+06	2.44648e+06	2.00252e+06	2.26622e+06	2.08363e+06	1.69145e+06	1.46708e+06	1.84563e+06
pme3007	402.995	158.925	404.002	C9H14N2O12P2	[M-H]-	Uridine 5'-diphosphate	Nucleotides and derivatives	Nucleotides and derivatives	27821-45-0	2	21077.5	45755.9	41112.4	35770	46200.2	79687.5	50002.3	54915.2	55260.7	64094.5	39965.8	219948	200493	309108	320111	306531	520409	128014	345452	312313	50766.4	49565.4	65603	55011.8	46439.5	46660.2	37489.8	25419.5	51627.8	55496.3	51209.5	33682.6	51536.4	55221	49564.5	55370.7	64369.1	45047.9	49263.5
Lmmp000897	611.143	287.054	610.132	C30H26O14	[M+H]+	Gallocatechin-(4α→8)-gallocatechin	Flavonoids	Flavanols	-	3	82283	121252	192892	137975	193999	78817.4	71908	155750	79902.6	116391	80634.2	104070	71778.8	166144	85254.5	99928.4	196738	130300	95539.6	153913	94346.4	170356	129746	100488	103064	111808	343786	144457	131217	104469	182518	316030	386768	121457	104641	68509.2	115634	231321	362709
Lajp005582	471.185	219.066	470.178	C22H30O11	[M+H]+	Isomexoticin glucoside	Lignans and Coumarins	Coumarins	-	2	180317	118773	249190	48770.4	129503	47970.4	80788.6	83655.8	147410	38671	61963.8	51710.8	95296.6	124520	94844.2	24233.3	85982.6	33256.4	69650.4	87811.7	91301.4	15474.4	47524.7	35701.2	40199.7	70509	99348.8	24077.5	26427.9	53461.9	162131	66191.4	120237	32972.5	68599.5	53966.2	34596.8	69311.2	84310.3
Lmhp010334	517.337	263.237	516.33	C27H48O9	[M+H]+	2-Linoleoylglycerol-1-O-glucoside*	Lipids	Glycerol ester	-	3	2583.25	3165.02	2344.77	661.169	1150.97	2056.45	3264.45	2965.34	3189.68	3797.19	3891.07	2225.62	3981.43	2589.8	1665.52	3492.75	6694.12	2907.43	2385.71	2959.64	2037.25	3852.37	6546.5	4629.03	2671.97	3480.38	1872.24	5119.11	4191.03	6468.49	5664.85	5152.44	6048.09	3168.29	4320.64	4291.07	4477.64	4290.3	3755.07
Lmbn014696	301.217	301.217	302.225	C20H30O2	[M-H]-	Pimaric acid*	Terpenoids	Ditepenoids	127-27-5	1	89805	84815.4	54460.7	50947.7	105701	40292.2	34888	26342.9	61415.1	43342.7	31824.5	79721.7	34917.5	115308	127303	68755.9	385433	85017.7	30970.7	24261.6	49138.3	72924.4	44286	112329	51411.4	61096.8	28215.6	72756.8	37718.4	49609.9	80467	92348.9	36283.1	15571.2	37070.2	43742.7	59266.4	96088.5	37124.4
Lmmp002963	625.18	317.06	624.169	C28H32O16	[M+H]+	6-C-Methylquercetin-3-O-rutinoside	Flavonoids	Flavonols	-	3	2.18593e+06	4515895	2.23092e+06	2.96995e+06	3.53593e+06	3.23162e+06	1.92364e+06	2.25875e+06	2.75752e+06	2.59592e+06	2.01473e+06	2.64343e+06	2.13663e+06	1.79616e+06	2.81072e+06	1.82359e+06	1.98231e+06	2.62683e+06	2.11917e+06	2.09603e+06	2.81297e+06	1.7521e+06	2.14459e+06	1.89478e+06	2.01502e+06	2.21015e+06	3.03819e+06	2.3197e+06	3.35353e+06	1.96689e+06	2.22492e+06	1.39823e+06	2.42155e+06	2.23007e+06	2.3955e+06	1.85965e+06	1.99177e+06	1.82701e+06	2.31442e+06
pme1184	268.104	152.057	267.097	C10H13N5O4	[M+H]+	2'-Deoxyguanosine	Nucleotides and derivatives	Nucleotides and derivatives	961-07-9	3	21413.2	20484.4	28482.5	7261.16	22002.1	16846.5	17027.3	17886.6	23279.2	24842.2	17375.7	19165.3	17099	19076.5	20981	24733.3	14834.5	21621.4	20232.4	22892.9	15516.6	19980.3	24055.8	20698.6	17171.3	14696.9	9512.96	13876.1	15917.4	16130.3	19934	16680.5	20733.4	20553.1	17016.6	22885	22294	17865.6	16073.5
mws1550	162.058	73.0107	161.051	C6H11NO2S	[M+H]+	S-Allyl-L-cysteine	Amino acids and derivatives	Amino acids and derivatives	21593-77-1	3	61637.8	36101.2	80264.8	15784	26218	9093.41	21127.3	20505.2	32736.3	15342.2	5785.13	2464.52	40953.6	20485.2	39599.3	14550.2	21951.5	7006.52	40311	41668.6	24350.3	23542	26156.4	11596.1	36369.2	24504.1	49725	26929.4	32470.2	15951.8	39315.4	40511	52611	39731.8	30835.4	19432.1	49586.9	39914.8	51066.9
Lmpp003465	481.098	319.045	480.09	C21H20O13	[M+H]+	Myricetin-3-O-β-D-glucoside*	Flavonoids	Flavonols	19833-12-6	3	452604	519419	614457	337817	623113	307708	387866	495301	489159	398803	429726	394804	517179	565976	383807	376927	374944	325897	324952	371817	297971	317920	222115	335120	362443	419086	427422	353022	229812	312921	471943	464993	573475	274271	353397	332967	280936	280870	405724
mws0119	227.202	59.0139	228.209	C14H28O2	[M-H]-	Myristic Acid	Lipids	Free fatty acids	544-63-8	3	49538.5	41972	77013.3	72553.2	57003	66416.3	33843.1	39420.8	49038.8	13155.3	19774.7	33283.1	19634.5	43495.7	42697.7	44529.5	42663.1	15222.7	7719.06	40541.3	55599.7	35639.3	38804.5	10008.6	37329.3	16572.7	53675.5	28929.3	49670.4	51374.9	58065	27530.4	56002.8	29022.9	7746.28	7007.12	49427.8	49388.2	54033.2
pma6460	337.093	163.04	338.1	C16H18O8	[M-H]-	4-O-p-Coumaroylquinic acid	Phenolic acids	Phenolic acids	32451-86-8	3	14177.9	31978.6	11890.9	23609.4	13994.8	7590.46	37221.7	51128.5	57182.1	30026.7	57438.9	49883.8	70018.1	76623.7	55851.7	44845.9	34349.1	45964.7	85611.9	94337.9	94149.2	51989.3	57693.1	68732.2	75529.4	82314.7	110185	51931.8	73164.9	65676.8	95112.3	101666	106908	63324.3	85347.9	68036.1	95396.1	113433	93298.3
mws1033	303.086	153.018	302.079	C16H14O6	[M+H]+	Homoeriodictyol	Flavonoids	Flavanones	446-71-9	2	63443.1	55064.3	94014	106626	111532	177966	89924.8	134541	124724	47064.6	51571.8	39273.3	52051.7	55376.5	52844.6	52291.7	40460.6	44857.3	36281	49227.6	43038.3	53721.4	56848.5	56147.6	38234.2	43582	39493.2	46932.2	48185.1	66820.1	82316.5	62067.9	50093.4	37571.9	54044.3	38017.3	43659	36800.8	35400.4
Lmmn000214	487.167	341.108	488.174	C18H32O15	[M-H]-	Solatriose	Others	Saccharides	528-40-5	3	331925	336084	459769	311327	373120	284076	269498	244283	236008	326094	258854	211101	259128	304721	265559	206839	307051	261806	272802	258855	240924	317775	291809	245253	273073	252544	204488	222428	187940	285105	279003	278561	334659	253708	233666	282806	342678	216702	287915
Lmhp010757	506.324	365.305	505.317	C25H48NO7P	[M+H]+	LysoPE 20:2	Lipids	LPE	-	3	27261.7	28766.1	22594.3	18907.4	24001.6	24978.3	18701.9	19131	21175.7	22614.1	20383.7	13012.7	17098.6	16712	17472.4	18517.2	20447.6	14054.1	9009.26	23884	23556.3	24518.4	16672	18932.1	13218.4	15637.8	16953.4	20345.5	12548.3	13401.4	15017.2	20332.1	19324.8	15859.6	10519.9	20006.3	10313.9	15114.5	26316.5
Lmlp005236	451.123	289.083	450.116	C21H22O11	[M+H]+	Dihydrokaempferol-3-O-glucoside	Flavonoids	Flavanonols	1049-08-8	3	520459	1086670	712142	746703	736183	854200	555454	431401	636392	597199	503841	391619	594640	533116	588534	482762	623286	696440	465480	966670	717426	886670	700005	368468	427288	470629	487438	668436	477917	446252	425604	444609	616702	472177	518705	637290	426810	361214	389105
Zmjp009119	375.107	345.061	374.1	C19H18O8	[M+H]+	5,4'-Dihydroxy-3,6,7,3'-tetramethoxyflavone*	Flavonoids	Flavones	130252-52-7	2	55957.3	42215.1	66151.3	46794.2	64831.3	115172	62699	116321	79802.1	33201.5	30120.3	17970.1	73260.8	71046.7	44667.8	27527.4	38866.4	35695.6	64498	34698.9	25888.2	25516.2	29048.1	46736.7	93690.7	48884.2	31472.3	13903.5	21089.1	16039	34274.8	57782.2	36183.1	24322.1	34518.1	71614.5	32965.3	50342.3	24783.8
Wagp009413	375.107	345.061	374.1	C19H18O8	[M+H]+	5,7-Dihydroxy-3,4',6,8-tetramethoxyflavone*	Flavonoids	Flavones	50461-86-4	2	55957.3	42215.1	66151.3	46794.2	64831.3	115172	62699	116321	79802.1	33201.5	30120.3	17970.1	73260.8	71046.7	44667.8	27527.4	38866.4	35695.6	64498	34698.9	25888.2	25516.2	29048.1	46736.7	93690.7	48884.2	31472.3	13903.5	21089.1	16039	34274.8	57782.2	36183.1	24322.1	34518.1	71614.5	32965.3	50342.3	24783.8
HJN087	433.12	271.065	434.121	C21H22O10	[M-H]-	Naringenin-4'-O-glucoside*	Flavonoids	Flavanones	-	3	14343.2	12010.3	12165	22690.2	26368.5	14213.8	8235.94	21346.2	31156.4	11388.3	19491.1	7718.1	49029.6	58186.8	22169.3	11394.2	26340.3	7355.39	11895.3	86885.5	66368	26246.8	18529.8	24653	34193	64641.5	331578	12206	45825.7	11931.8	118038	278728	567618	35267.6	76006.1	68957	72043.2	268217	759948
mws0467	165.056	119.05	166.063	C9H10O3	[M-H]-	3-(4-Hydroxyphenyl)-propionic acid	Phenolic acids	Phenolic acids	501-97-3	2	24787.6	34439	23359.3	20779.2	33309.7	28351	29851.8	23446.5	21079.4	24043.7	42423.5	22927	30030.5	41902.1	31911.9	31524.9	32425.7	21497.2	28129.5	18418	24317.2	30508	23264.5	30307.5	22030.6	35080.3	24660.5	30037.2	21195.3	42907.2	24399.2	38911.5	36022.4	26795.8	34738.4	22932.6	29979.7	38030.6	26571
Lmbn005172	165.056	119.05	166.063	C9H10O3	[M-H]-	2,6-Dimethoxybenzaldehyde	Phenolic acids	Phenolic acids	3392-97-0	1	24787.6	34439	23359.3	20779.2	33309.7	28351	29851.8	23446.5	21079.4	24043.7	42423.5	22927	30030.5	41902.1	31911.9	31524.9	32425.7	21497.2	28129.5	18418	24317.2	30508	23264.5	30307.5	22030.6	35080.3	24660.5	30037.2	21195.3	42907.2	24399.2	38911.5	36022.4	26795.8	34738.4	22932.6	29979.7	38030.6	26571
pmn001367	315.072	153.017	316.079	C13H16O9	[M-H]-	Protocatechuic acid-4-O-glucoside	Phenolic acids	Phenolic acids	-	1	65725.6	47040.3	40813.7	43944.1	101411	46930.9	31716.7	109648	55172.1	35786.7	29648.8	33004.7	39564.1	29317.3	37348.6	40778.7	16727.8	35298.7	30994.4	26320.4	29820.9	39760.4	24296	32376.3	27966.8	36485.8	27240	44578.7	42612.9	43625.2	30058.6	34640	56060.5	41999.5	31701.5	35531.2	34146.7	48724.9	41284.4
mws0232	377.146	243.088	376.138	C17H20N4O6	[M+H]+	Riboflavin (Vitamin B2)	Others	Vitamin	83-88-5	2	216859	169207	160584	125566	118214	162086	243564	239583	205260	251596	216322	260545	265205	228353	173646	289326	439747	360817	319689	213991	219522	323010	299943	292043	430366	357538	296826	352571	360513	554223	315070	255913	266660	226317	223306	307709	260116	282154	181225
Lmmn003398	489.107	285.04	490.111	C23H22O12	[M-H]-	Kaempferol-3-O-(6''-O-acetyl)glucoside	Flavonoids	Flavonols	-	3	47021.9	46245.8	30148	59828.9	47911.9	70957.6	43278.6	45212	48715.9	66237.5	66288.5	65727.5	65130.7	39355.9	76193.1	54518.9	60855	56845.9	39733.1	51458.2	57283	67274.2	68559.3	56670	59449.7	45456.1	110084	59774.3	52889	60332	44491.6	55631.3	80843.4	55623.3	64885.3	44719.7	30352.2	54953.1	115593
Hmhn000927	287.077	125.02	288.084	C12H16O8	[M-H]-	Phloroglucinol-1-O-β-D-glucopyranoside	Phenolic acids	Phenolic acids	-	1	40653.7	28884.1	28897	34127.6	29631.8	78303.6	40334.2	80928.4	18912.9	27154.6	47857.3	32025.4	31402.1	46019.6	29639.2	25614.6	42564.6	26881.5	55314.1	31071.1	31431.3	58552.5	35094.7	27852	41068	41852.5	24416.6	41150.9	30909.5	50824.9	33677.4	55493.7	43618.1	30132.9	46653.2	62048.6	55289.9	53503.7	57262
Hmln002199	505.101	300.033	506.106	C23H22O13	[M-H]-	Quercetin-3-O-(6''-O-acetyl)galactoside	Flavonoids	Flavonols	-	3	11670	9	1897.65	9	5005	1425.93	1433.86	13524.9	17276.3	1884.43	2768.77	1416.83	29652.4	27297.4	4795.73	1670	25005	13340	5652.31	64450.1	35739.2	1888.32	3265.02	4710.73	5673.67	19560.3	249417	6204.82	18513.1	5005	37872.8	129798	407828	14676.5	25609	15342	19688.3	103797	374796
Zmdp000972	136.042	91.0537	135.035	C4H9NO2S	[M+H]+	S-Methyl-L-cysteine	Amino acids and derivatives	Amino acids and derivatives	1187-84-4	3	713642	547161	807533	822443	623898	672771	507068	561122	609838	577648	528153	484870	461603	475965	504728	497825	655463	465128	555276	649205	738235	585014	656795	573027	421692	438040	506288	519262	497537	590813	734937	707792	832323	763822	837079	735922	678766	577676	669222
Hmqp002870	743.203	287.057	742.196	C32H38O20	[M+H]+	Luteolin-7-O-Sophoroside-5-O-arabinoside	Flavonoids	Flavones	-	2	288208	434634	377725	216801	381274	268976	226029	319325	196867	387203	243539	392133	294323	368555	270689	278522	462873	252593	273985	264330	145893	310456	394571	426491	296940	399155	190681	328965	253064	404046	300589	330321	239049	247795	210007	252328	317088	282033	153241
pmb2999	461.109	299.1	462.116	C22H22O11	[M-H]-	Chrysoeriol-5-O-glucoside	Flavonoids	Flavones	-	3	234165	156842	201655	39102	78531.8	42295.3	104526	65576	184703	25563.2	85726.9	27721.9	102391	113302	89891.6	29119.9	69037.2	12581.4	86248.2	109341	125306	15190.5	48658.3	25767.4	23883.2	68906.9	154419	23240.8	40817.7	33521.6	116556	78569.1	226093	26336.2	86189.7	55265.5	22490.6	97071.1	215150
pme3311	338.989	96.9696	339.996	C6H14O12P2	[M-H]-	D-Fructose-1,6-biphosphate	Others	Saccharides	488-69-7	3	406651	260906	368572	437397	506169	776029	207069	512909	530174	604597	417585	491361	310053	516286	321645	416205	449232	693246	122149	164830	194734	140872	120902	303399	1.24437e+06	646048	855588	257801	247447	209141	315937	168762	248137	185758	224179	293057	539409	502483	798194
pmp000001	301.071	286.047	300.063	C16H12O6	[M+H]+	Hispidulin (5,7,4'-Trihydroxy-6-methoxyflavone)	Flavonoids	Flavones	1447-88-7	3	6229.17	2606.29	12516.5	9472.28	24588.7	33241.2	14695.8	21992.3	18649.5	10872	5019.95	4325.88	18105.1	360153	12063.1	7191.89	7460.54	7580.56	16081.8	10650.2	8273.35	7428.12	5949.85	9672.3	16554.3	8582	12276.9	4493.7	7777.16	2394.18	5772.31	6946.3	36722.1	5737.73	8609.04	16773.8	4738.46	10212.8	16514.9
mws2623	281.249	281.25	282.256	C18H34O2	[M-H]-	11-Octadecanoic acid(Vaccenic acid)*	Lipids	Free fatty acids	506-17-2	1	857470	843733	831441	779130	753434	900896	891704	985551	885786	916435	821891	782153	780398	673001	774231	1.04107e+06	1.05777e+06	988176	909995	845791	870480	877069	1.00663e+06	922079	965795	1.23963e+06	1.15209e+06	1.26994e+06	1.25427e+06	1.41087e+06	836878	969164	650892	773162	827767	766297	954819	742715	699352
Lmtp004722	333.06	153.018	332.053	C16H12O8	[M+H]+	Mearnsetin	Flavonoids	Flavones	16805-10-0	3	8010.76	13340	16738.4	12780.1	17409.8	3141.06	13619.3	13020.4	19163.5	11183.5	11090.5	8738.5	22313.6	20328	23340	6823.17	24023	7361.52	23551.2	22932.2	24750.9	10107.6	9300.77	13641.3	15400.8	25255.3	17630.1	13648.6	16745.6	12024.8	43340	43115.1	34619.4	13417.9	28956.2	10610.5	29746.1	25511.1	35889.5
Zmxp004480	625.176	301.071	624.169	C28H32O16	[M+H]+	Chrysoeriol-7-O-gentiobioside	Flavonoids	Flavones	-	3	171371	181827	128089	136612	104638	132599	129791	81545.4	132001	136842	136576	104677	123626	168218	104094	103043	193774	99129.7	80284.3	139079	112473	128859	127131	93814.3	89913.1	72246.4	85466.7	142777	100200	100553	88950.9	108070	104136	98651.5	134927	129088	73995.8	101738	87557
Lmmn004625	449.109	287.056	450.116	C21H22O11	[M-H]-	Dihydrokaempferol-7-O-glucoside	Flavonoids	Flavanonols	-	3	16970.8	12020.5	23044.3	24843.7	15324	16702.6	13688	16115.7	33907.9	13340	18945.4	14951.6	32058.4	45900.5	39351.4	8373.11	26927.9	21662.6	41505.6	64176.3	24054.4	22570	19389	26392.7	48235.6	57911.2	123619	22452	56142.6	17324.7	107481	120158	142867	75797.3	73012.8	73591.5	80779.6	145495	251590
HJN086	449.11	287.057	450.116	C21H22O11	[M-H]-	Eriodictyol-3'-O-glucoside	Flavonoids	Flavanones	-	2	16970.8	12020.5	23044.3	24843.7	15324	16702.6	13688	16115.7	33907.9	13340	18945.4	14951.6	32058.4	45900.5	39351.4	8373.11	26927.9	21662.6	41505.6	64176.3	24054.4	22570	19389	26392.7	48235.6	57911.2	123619	22452	56142.6	17324.7	107481	120158	142867	75797.3	73012.8	73591.5	80779.6	145495	251590
Lmjp005690	375.107	314.078	374.1	C19H18O8	[M+H]+	Chrysosplenetin (Quercetagetin-3,6,7,3'-tetramethyl ether)	Flavonoids	Flavones	603-56-5	2	54690	61321	55672.6	42003.9	59307.8	155529	69036.2	90311.6	60932.9	88344.3	49229.8	46147.6	138235	185378	142427	110100	134199	102145	160418	115054	58446.3	87211.8	70672.6	75755.2	174105	117075	61271.5	34670.9	41168.1	28652.1	94696.1	132219	91757.6	64018.5	95341.5	218461	90400.3	134217	55728.9
mws0628	121.029	92.0268	122.037	C7H6O2	[M-H]-	4-Hydroxybenzaldehyde	Phenolic acids	Phenolic acids	123-08-0	3	77908.5	69767.4	67817.8	86099.7	70629.7	80579.2	85972.3	168621	98434	83900.1	67187.1	65514.3	107019	98820.9	67663.8	105281	63516.8	54570.1	96910.6	120374	97376.5	99146.2	104244	88099.4	80127.3	97521.4	132169	74589.5	104956	83010.7	118979	110450	125770	69787	87106.5	101583	102633	117419	133600
Zmdn002049	451.127	289.073	452.132	C21H24O11	[M-H]-	Epicatechin-4'-O-β-D-glucopyranoside*	Flavonoids	Flavanols	-	1	56381.7	46924.1	38791.7	9906.59	12519.5	15819.7	27902.4	30210.7	34384.4	24773.2	28935.5	6550.75	28594.7	35053.3	62083	18006.8	24669.2	16692.9	33542.1	29376.2	24512.2	18240.5	26168.9	12668.5	32323.3	30827.1	30256.3	17662	27250	14470.9	21872.6	31653.3	35385.9	14103.6	26617.5	30126.6	25142.4	41674.1	22448.8
Lmhp008513	677.374	261.221	676.367	C33H56O14	[M+H]+	2-α-Linolenoyl-glycerol-1,3-di-O-glucoside	Lipids	Glycerol ester	-	2	10533.1	8530.4	8745.4	10582	6427.12	8532.04	15371	24551.3	25984.7	24396.2	17167	18041.5	22803.7	27964.6	27983.9	34685.5	51293.8	26062.8	15497.5	21754.1	27017.7	35322.2	49766.8	39228	22553.4	22760	25572.6	52363.4	45763.2	45484.5	39722.1	34126.2	52128.1	17446.7	29046.2	29200.4	31774.6	35957.9	49718.9
pmb0484	104.107	60.0808	104.107	C5H14NO+	[M]+	Choline	Alkaloids	Alkaloids	62-49-7	3	3.92787e+06	3.72925e+06	4.49165e+06	3.41509e+06	3.84276e+06	4.63563e+06	3.05799e+06	3.42293e+06	2.66524e+06	2.64805e+06	3.13699e+06	2.85431e+06	3.07658e+06	2.64605e+06	2.58717e+06	2.74904e+06	2.32519e+06	2.29053e+06	2.8385e+06	2.57361e+06	2.79702e+06	2.81838e+06	2.55219e+06	2.80474e+06	2.518e+06	2.61041e+06	2.6477e+06	2.33127e+06	2.63381e+06	3.00406e+06	2.8122e+06	2.57367e+06	2.93456e+06	2.85037e+06	2.85886e+06	3.06617e+06	2.56872e+06	2.73353e+06	2.73646e+06
Lmbn001467	158.082	116.072	159.089	C7H13NO3	[M-H]-	5-Acetamidopentanoic Acid	Organic acids	Organic acids	1072-10-2	3	22941.8	25681.6	22727.4	15464.3	23057	18944.9	19649.9	12103.6	20844.2	20859.3	20874.5	27542.2	19105.5	15688.7	14897.2	25341.8	20866.4	17448.3	22839.8	18861.3	17900.5	23703.6	23754.9	26535.7	11333.7	22429.6	18997.2	19632.5	19695.4	11312.7	9928.16	19478.7	13559	14775.3	15530	12727.7	21377.7	26563.1	18622.6
mws0255	112.05	95.0239	111.043	C4H5N3O	[M+H]+	Cytosine	Nucleotides and derivatives	Nucleotides and derivatives	71-30-7	3	210117	161211	200407	153563	156267	187525	164825	123151	135924	144817	120687	147483	108236	103303	155448	142582	124451	150536	85645.1	110798	107641	95122.2	106337	110796	97093.4	79523.1	103291	99551.7	105162	109222	102417	71502	78890.3	58264.9	64280.2	92911.3	81229.3	85270.7	17648.1
Wagp010332	539.226	261.113	538.22	C30H34O9	[M+H]+	8-(3-hydroxy-2-((3-hydroxy-4-(7-methoxy-2-oxo-2H-chromen-8-yl)-2-methylbutan-2-yl)oxy)-3-methylbutyl)-7-methoxy-2H-chromen-2-one	Lignans and Coumarins	Coumarins	-	3	315010	184378	369413	27099.9	107601	57869.6	144994	67204.4	269492	32016.5	116928	64812.8	149225	109037	176253	2931.26	51748.4	11090.3	126030	105742	316589	9879.35	58355.3	24537.4	29417	82945.7	138543	11312.1	7181.82	38993.6	97207.4	19567.8	312887	17269.6	47001.3	43771.5	9344.25	45219.9	202570
Lmhp009526	515.322	261.221	514.314	C27H46O9	[M+H]+	2-α-Linolenoyl-glycerol-1-O-glucoside*	Lipids	Glycerol ester	-	2	13573.4	14678.2	20137.2	13997.2	18447	22343.9	18207.8	18097.6	16843.1	20752.9	22210.3	21533.2	17666.5	10443.6	16664.2	11726.5	16055.3	16324.5	14755.2	15980.8	14896.9	14908.9	9517.42	17334.5	17329.6	25487.4	23060	19670	14524.9	17698.4	11951.8	12747.5	12569.8	15676.9	21868.3	33645.7	11302.6	10784.3	15229.6
mws0147	117.056	59.0139	118.063	C5H10O3	[M-H]-	β-Hydroxyisovaleric acid	Organic acids	Organic acids	625-08-1	3	41625.2	44534.6	45350.9	64738.6	64301.4	34259.6	52846.6	50537.8	44759.2	38201.3	57183.1	77137.8	53283.9	52771.3	52651.2	74404.7	45710.9	52573.5	50697.8	57077.4	36999.2	42653.9	38379.9	40622	69430.9	38002.1	43766.6	46239.4	37609.8	46077.4	37221.6	47985.7	34467.1	42329.4	46792.7	54403.7	46181.1	50656.3	47204
Lmgp004217	609.181	445.114	608.174	C28H32O15	[M+H]+	Diosmetin-8-C-(2''-O-rhamnosyl)glucoside	Flavonoids	Flavones	98891-92-0	3	242779	244969	263778	201535	267080	276957	208593	225914	139444	171491	169774	245105	165529	245325	198190	254100	186416	198350	211292	200778	181882	201531	178684	178091	187339	186634	148760	191904	175807	147786	171629	200005	213998	163789	167252	183053	188297	95898.7	155261
Lmmp004504	287.056	153.019	286.048	C15H10O6	[M+H]+	2'-Hydroxygenistein	Flavonoids	Isoflavones	1156-78-1	3	1.9923e+06	3.12069e+06	2.7743e+06	2.00682e+06	4.25315e+06	2.90222e+06	1.33371e+06	4.7043e+06	1.52523e+06	1.63703e+06	2.55936e+06	1.731e+06	2.12237e+06	2.92184e+06	1.14715e+06	2.34661e+06	3.2695e+06	1.9768e+06	1.09484e+06	1.60468e+06	9	2.21665e+06	1.50167e+06	2.10416e+06	1.09993e+06	2.4468e+06	839568	1.57117e+06	918907	1.17612e+06	1.93978e+06	2.02599e+06	1.81319e+06	2.44197e+06	1.49828e+06	1.44541e+06	996218	1.74776e+06	1.0217e+06
pmb0624	611.161	431.097	610.153	C27H30O16	[M+H]+	Isoorientin-7-O-glucoside	Flavonoids	Flavones	-	3	38357.7	51209.5	42477.3	57815.9	52920	57088.9	33376.2	40686.7	26226.2	50555	52910.2	42820.7	31865.3	47574.4	36352.4	29842.1	23598.6	45886.9	31522.4	32592	22185.5	49581.7	32592	44271.6	47864.7	29036.7	32182.2	30993.5	38020.6	38329	46219.7	23340	45920.1	25511.6	37546.4	42975.5	38056.3	23598.6	21584.4
Lmwp102904	219.15	174.092	218.142	C13H18N2O	[M+H]+	N,N-Dimethyl-5-methoxytryptamine	Alkaloids	Plumerane	1019-45-0	3	16553.8	7233.11	11488	26346.3	32979.3	24198.5	11924.7	10005	21000.6	22792.9	18602.9	17063.5	9455.22	12405.8	13991.2	20314.2	23447.7	19841.3	14666.1	7647.59	12883	13444.1	26678.7	29101.8	22257.1	5813.96	18297.2	11452.6	6104.87	15125	12982.7	9466.57	17990.9	21853.4	29760.6	18436.5	8268.26	8368.35	10083.6
MWS00204g	104.071	58.0659	103.063	C4H9NO2	[M+H]+	N-Ethylglycine	Amino acids and derivatives	Amino acids and derivatives	627-01-0	2	379411	400357	471888	380744	395573	418492	312908	347362	285788	295053	265195	289729	265815	251759	261293	304683	233183	238885	247015	281764	294393	247015	238297	255684	275047	295480	278327	267348	247403	295480	263074	253580	316109	243789	287564	309323	209844	247688	310856
pma0461	277.216	93.0699	276.209	C18H28O2	[M+H]+	14,15-Dehydrocrepenynic acid	Lipids	Free fatty acids	4154-44-3	3	21004.1	18334.1	26762.2	22050.5	17347.2	36972.6	16608.4	21953.3	11612.3	11165.5	24221.5	18076.7	15960.5	25782.8	13954	7017.36	3700.72	6602.07	27009.6	13787.4	15463.7	13495.7	10696.6	22667.1	16804.7	22359.6	22485	13689.1	16060.7	11425	11231.5	11777.1	10475.8	10459.6	14607.7	16730.2	9697.45	12129.4	14986.6
mws1584	515.12	191.034	516.127	C25H24O12	[M-H]-	1,3-O-Dicaffeoylquinic Acid (Cynarin)	Phenolic acids	Phenolic acids	30964-13-7	3	61742.2	42747.8	48572.2	31583.2	36582.8	26092.4	46281.4	50319.3	40975.4	35338.4	28759	33880.4	35126.7	36641.7	32762.1	41770.7	40659.7	30542.2	31764.9	31995.5	34736.7	34425.3	35920.6	41449.5	28823.2	33555.7	33944.2	25623	27734.5	43921.1	40930.8	24894.5	39866.4	29691.6	31182.8	42239.2	35017.3	35136.4	37756.6
Hmgp002238	493.135	331.08	492.127	C23H24O12	[M+H]+	Jaceosidin-7-O-Glucoside	Flavonoids	Flavones	25474-11-7	3	27778.1	19137.1	34851.5	12827.8	20055.8	48303.9	15877.7	43367.9	36015.8	18996	22627.9	10496.2	43206.6	103245	39851.1	21500	33951	23467.9	19755.5	33951	36627.3	13584.5	14677.5	18590.8	14679.3	38689.4	111439	18932.3	23910.7	18520.6	25308.2	55550.6	154449	23555.3	23300.1	19429.8	15434.1	50178.1	96716.9
Wagp013896	505.222	261.112	504.215	C30H32O7	[M+H]+	7-methoxy-6-(2-((1-(7-methoxy-2-oxo-2H-chromen-6-yl)-3-methylbut-3-en-2-yl)oxy)-3-methylbutyl)-2H-chromen-2-one	Lignans and Coumarins	Coumarins	-	3	16615.3	7885.19	17276.7	668.746	4476.02	1970.49	5593.03	4173.8	13099.4	3103.73	5179.42	2820.65	5938.34	5903.94	4618.27	9	3455.04	547.11	5973.52	4687.96	11366.2	1760.78	3312.94	1624.01	1906.31	2866.41	5259.55	9	970.242	2853.21	4570.11	1530.25	10588.8	1416.14	2624.68	1583.55	575.675	1962.43	8630.35
Wbmn013660	335.22	253.217	336.23	C20H32O4	[M-H]-	3,9-Dihydroxy-13(14)-labden-16,15-olide	Terpenoids	Ditepenoids	-	1	332950	308113	230657	273239	266360	289860	241930	234800	267578	274877	314213	234278	231039	174697	196346	342859	396829	340797	213131	181820	223723	221272	280179	285864	254346	627162	272458	349048	331551	405194	230613	374029	160630	200299	214672	212740	280069	196852	147724
pmb0592	771.234	463.2	770.227	C34H42O20	[M+H]+	Chrysoeriol-7-O-rutinoside-5-O-glucoside	Flavonoids	Flavones	-	2	480496	365271	296170	423928	368025	472705	307063	181339	348459	238442	338121	379047	248600	395192	396128	479288	342321	366571	380681	334475	349889	379932	334477	247774	352654	351955	261954	370068	403922	360658	333058	317589	337038	384816	326597	432823	283165	278701	260790
mws1383	243.088	145.076	242.08	C12H10N4O2	[M+H]+	Lumichrome	Alkaloids	Alkaloids	1086-80-2	3	36770.7	18966.1	24132.4	27228.4	21837	25281.8	26067.4	47567.1	29739.9	41940.5	30015.8	36772.4	44813.1	31020.9	37801.9	47908.9	30581.4	26072.9	36198.6	20756.1	34703.3	26431.2	46216.2	37295.1	26462.2	38674.4	30705.1	33220.5	46962.9	38094.4	31315.2	47407.6	27442.8	25007.7	31958.5	30457.7	32279.8	16527.9	30700.7
pmb0374	136.062	119.035	135.054	C5H5N5	[M+H]+	2-Aminopurine	Nucleotides and derivatives	Nucleotides and derivatives	452-06-2	1	1.08151e+06	1.1691e+06	1.10594e+06	1.07191e+06	1.05638e+06	1.15908e+06	1.14311e+06	1.16304e+06	1.16564e+06	1.01944e+06	1.06388e+06	1.28404e+06	886836	933126	815472	1.60051e+06	1.95146e+06	1.95789e+06	1.10157e+06	916662	913497	1.3485e+06	1.37898e+06	1.54161e+06	1.39763e+06	1.41823e+06	1.35432e+06	1.51996e+06	1.4218e+06	1.92886e+06	1.15463e+06	906939	1.0449e+06	962078	1.06064e+06	1.02325e+06	1.00956e+06	1.14789e+06	884493
MWSmce040	153.05	65.0376	152.047	C8H8O3	[M+H]+	Isovanillin	Phenolic acids	Phenolic acids	621-59-0	3	74844.7	49663.1	26424.2	37058.7	49384.7	44277.2	48236.8	46617	46131.7	35174.1	45804.6	59505.8	46670	22466.7	19278.9	26458.2	21386.5	33523.4	31871.6	27484.6	30253.9	25655.8	53631.5	38857.8	31670	28375.1	25629	39903.7	26403.4	35282.8	29045.1	43340	28954.9	28645.1	25299.5	35005	21377.2	28234.7	40005
Wagp005148	261.112	189.054	260.105	C15H16O4	[M+H]+	2-(Hydroxymethyl)-8,8-dimethyl-9,10-dihydropyrano(4,3-f)chromen-4-one	Lignans and Coumarins	Coumarins	-	3	1.93116e+06	1.06631e+06	2.00059e+06	200005	700043	980885	877658	1.2215e+06	1.75672e+06	157552	563178	202438	1.31795e+06	1.00604e+06	773663	40467.6	279789	39621.5	662659	632250	1.45301e+06	81324.1	195496	120505	134045	717406	913131	42197.2	86570.2	217947	1.00659e+06	166141	1.73507e+06	60808.7	277687	393444	104937	348592	1.06991e+06
pme2828	140.034	98.9637	139.027	C6H5NO3	[M+H]+	4-Nitrophenol	Phenolic acids	Phenolic acids	100-02-7	3	2.58418e+06	2.9845e+06	2.96387e+06	3.00868e+06	3.0198e+06	2.67477e+06	3.21936e+06	2.77499e+06	2.68787e+06	2.61296e+06	3.21805e+06	3.17148e+06	3.32102e+06	3.25369e+06	3.60195e+06	3.09352e+06	3.45138e+06	2.71517e+06	3.31256e+06	2.56742e+06	3.11808e+06	3.5722e+06	3.4494e+06	3.40034e+06	3.56769e+06	2.81223e+06	3.04394e+06	3.26231e+06	3.09623e+06	2.70065e+06	3.21193e+06	2.88213e+06	2.86375e+06	2.95755e+06	2.68402e+06	2.2116e+06	3.29422e+06	2.09482e+06	2.86597e+06
HJAP006	509.129	347.076	508.122	C23H24O13	[M+H]+	Syringetin-7-O-glucoside	Flavonoids	Flavonols	-	3	335980	371692	393204	117529	300978	70940.6	160838	189233	375569	112238	226158	138280	205499	349074	223566	109766	197752	130557	104603	268893	151589	90268.7	106030	106605	120973	171155	313909	84198.4	130411	152133	194249	66179.5	320196	21670	195879	63364.2	49283.5	204441	246927
mws1060	267.074	135.031	268.081	C10H12N4O5	[M-H]-	9-(Arabinosyl)hypoxanthine	Nucleotides and derivatives	Nucleotides and derivatives	7013-16-3	2	8441.26	7511.37	8638.63	7972.78	1763.85	4816.49	4869.21	3403.24	567.6	1732.22	2798.94	7165.46	17622.5	2627.59	14358.9	32356.5	34008.8	33807.4	1513.23	7773.85	1103.65	6080.9	5105.52	7158.99	61329.1	113183	57107	40450.6	14430.6	17261.2	10324	6302.77	8439.43	6861.14	6593.45	585.851	41479.1	43906.5	56104.2
pmb2657	289.115	131.083	290.123	C10H18N4O6	[M-H]-	Argininosuccinic acid	Organic acids	Organic acids	2387-71-5	3	15005.4	11086.2	11521.2	15791.5	11444.9	10799.8	17067.9	8402.29	15100.4	16245.2	18623.4	14635.2	13055.1	14555.8	15300.7	14974.3	23130.2	14342.8	20199.1	16701.3	17814.7	17799.1	24871.7	17812.6	14702.7	19333.6	18787	15847.8	20437.3	22904.4	19716.4	18858.6	10920.1	18294.3	18769.5	19435.6	17209	12901.8	13152.7
MWSslk208	301.218	301.218	302.225	C20H30O2	[M-H]-	Kaurenoic Acid	Terpenoids	Ditepenoids	6730-83-2	1	105910	79083.5	43455.6	43602.3	96970.4	42640.3	44302.4	36006.4	54643.4	55765.1	42711.9	74760.7	46139.6	134124	143076	65284.4	388541	91536.1	30177.8	44641.5	58348.1	77762	36272.5	117830	43834.5	69396	33625.6	66403.3	37099.6	37395.7	71495.5	84008.2	30528.8	35412.4	31059.7	38905.1	65051.7	98300.8	35770.7
Zasn010461	269.249	269.249	270.256	C17H34O2	[M-H]-	Pentadecanoic acid,14-methyl-,methyl ester	Others	Others	5129-60-2	1	7770.52	6967.68	7395.63	7190.15	7253.65	5627.49	7024.17	6835.73	5821.68	5579.49	6756.35	5536.81	6032.5	5825.26	6605.05	5655.23	7720.58	5646.04	5707.8	5290.01	5965.52	5814.26	6234.77	7412.98	6332.01	16670.9	5492.6	6731.83	7678.86	6901.43	6148.9	9225.6	7734.38	5160.54	6180.35	6729.31	6082.68	5500.46	5587.22
MWS0559	161.046	71.0136	162.053	C6H10O5	[M-H]-	1,6-anhydro-β-D-glucose	Others	Saccharides	498-07-7	1	38139.3	38562.8	40996.7	16747	37197.5	39044.7	43610.8	69748.1	37715	24695.9	40111.5	43385.4	41081	42466.9	62259.4	63244.5	19446.3	73249.7	65351.2	52964.6	59730.4	27672.6	45562.5	61585.6	55282.6	46341.6	37319	60797.9	43382.9	45230.7	67407.7	49070.6	65418.5	76709.6	47614.3	57833.9	63639.8	66197.6	51403.7
mws0371	327.233	283.243	328.24	C22H32O2	[M-H]-	Cis-4,7,10,13,16,19-Docosahexaenoic Acid	Lipids	Free fatty acids	6217-54-5	3	9606.66	9678.79	5020.94	5753.6	5340.4	4279.58	8051.81	8339.38	7906.72	4407.55	7185.76	6249.71	7094.91	6521.94	7631.54	6642.38	6602.01	3722.48	3804.98	4192.91	2961.74	4004.28	3175.8	5148.29	7164.3	4486.07	3075.67	2119.51	4337.73	4640.58	3748.86	5256.02	4063.85	3936.07	3850.13	2906.38	3396.65	3745.35	2305.99
Wafp002988	323.16	177.055	322.153	C16H22N2O5	[M+H]+	1-O-Feruloyllysine	Alkaloids	Phenolamine	-	2	191137	162574	149405	202260	155422	194512	177673	115784	111012	91426.2	139996	168363	142391	166434	123342	140665	125843	202673	142797	111442	126831	124879	139767	171467	140447	132288	134205	153813	146058	196246	177875	154261	171361	150962	148862	186310	149034	129360	120468
Wagp002534	248.128	177.055	247.121	C14H17NO3	[M+H]+	Fagaramide	Alkaloids	Alkaloids	495-86-3	1	1.23122e+06	1.23389e+06	1.25652e+06	1.5344e+06	1.08332e+06	1.46642e+06	1.18972e+06	813201	1.01131e+06	948568	1.22069e+06	1.30784e+06	975957	902912	987055	907467	997767	977309	1.07046e+06	942362	919041	673493	868203	1.16879e+06	912665	991256	931488	812087	1.19688e+06	1.11073e+06	898645	907149	906108	982721	1.00536e+06	1.03313e+06	1.13992e+06	757705	656403
Lmmn002131	461.113	400.96	462.116	C22H22O11	[M-H]-	3'-Methoxyorobol-7-O-glucoside	Phenolic acids	Phenolic acids	-	3	27737.9	34889.8	11045.8	30441.2	34054.6	22414.8	14875.8	13737.7	19105.6	18628.9	20085.5	22589.6	9009.79	16312.7	15735.8	20059.5	16841.2	23837.3	23324.4	21630.3	17673.7	11335.7	27183.8	20174.7	26215.4	11506.9	15262.1	22928.3	18614.8	25628	11930.5	12771.9	15764.9	14395.2	20074.9	21040.7	16746.3	8527.1	14236.6
pmp000417	417.118	255.065	416.111	C21H20O9	[M+H]+	Daidzein-4'-O-glucoside	Flavonoids	Isoflavones	-	3	21372	30662.3	22261.3	17596.2	29053.1	24929.8	62841.2	55235.3	67542.8	54297.1	49858.2	37772.7	51636.8	56078	59229.4	63034.5	80436.2	56649.7	71206.2	96325.5	71798.3	62233.7	79687.7	73564.8	53582.7	113862	82591.6	95626.6	86232.5	84090.5	75628.8	82340.6	89592	92464.2	90988.3	66785.7	68315.1	86962.9	67365.8
mws2108	353.088	191.056	354.095	C16H18O9	[M-H]-	Cryptochlorogenic acid (4-O-Caffeoylquinic acid)	Phenolic acids	Phenolic acids	905-99-7	2	52999.8	73668.6	91063.1	68092.8	137424	61363.6	40330.6	118709	47124.2	63986.6	34586.8	50632.7	51717.8	59031.4	32639.5	99858	47860.9	73566.8	37160.3	51270.9	51083.9	61756.6	45531.4	76468.1	51239.9	82336.4	49670.4	96562.6	40438.8	25342.4	59817.3	65814.8	64139.9	83219.3	42578.5	48488	37958.5	78485.9	21387.8
pmb0736	493.134	331.081	492.127	C23H24O12	[M+H]+	Tricin-7-O-Glucoside*	Flavonoids	Flavones	32769-01-0	3	33262.8	24693.5	47848.3	23471.3	23456.7	48554.1	15269.7	52038.6	30654.3	16174.8	17214.6	18520.6	37111	90729.7	19696	17973.8	34157.9	19047.4	25202.5	40392.4	51675.3	21541.4	8681.83	17908.8	27241.6	34076.3	94140.6	8340	17264.5	17200.6	30864.5	53745.7	150419	15946.6	27976.3	22013.5	9879.6	35971.7	123058
Lmgp003546	493.134	331.08	492.127	C23H24O12	[M+H]+	4',5'-Dihydroxy-6,8-dimethoxyisoflavone-7-O-galactoside	Flavonoids	Isoflavones	-	3	33262.8	24693.5	47848.3	23471.3	23456.7	48554.1	15269.7	52038.6	30654.3	16174.8	17214.6	18520.6	37111	90729.7	19696	17973.8	34157.9	19047.4	25202.5	40392.4	51675.3	21541.4	8681.83	17908.8	27241.6	34076.3	94140.6	8340	17264.5	17200.6	30864.5	53745.7	150419	15946.6	27976.3	22013.5	9879.6	35971.7	123058
Lmgp004829	493.135	331.08	492.127	C23H24O12	[M+H]+	5,7,4'-Trihydroxy-6,8-dimethoxyisoflavone-7-O-galactoside	Flavonoids	Isoflavones	-	3	33262.8	24693.5	47848.3	23471.3	23456.7	48554.1	15269.7	52038.6	30654.3	16174.8	17214.6	18520.6	37111	90729.7	19696	17973.8	34157.9	19047.4	25202.5	40392.4	51675.3	21541.4	8681.83	17908.8	27241.6	34076.3	94140.6	8340	17264.5	17200.6	30864.5	53745.7	150419	15946.6	27976.3	22013.5	9879.6	35971.7	123058
MWS201442	267.135	120.081	266.127	C13H18N2O4	[M+H]+	Phe-Thr	Amino acids and derivatives	Amino acids and derivatives	51352-44-4	2	30975.2	39174.2	37366.9	46057.5	33108.7	47423	22945.4	28187.6	46340.3	29346.2	35874	28524.8	22561.2	30276.1	24505.7	40360.5	36556	43231	18876.6	25372.6	19744.8	29384.4	24679.2	36663.4	17904.5	12984.4	15175	22386.5	29852.4	32829	19908.8	22321.7	5028.91	19974.3	8436.72	8923.91	20545.9	22908.7	19088.8
Lmsp003252	641.171	317.066	640.164	C28H32O17	[M+H]+	Isorhamnetin-3-O-sophoroside	Flavonoids	Flavonols	-	2	821182	1.30375e+06	1.0302e+06	1.1384e+06	1.22075e+06	788625	696886	1.07865e+06	1.0175e+06	865724	926268	788519	941912	984745	1.11765e+06	1.17523e+06	977103	830562	781878	1.00001e+06	958720	1.16637e+06	1.17131e+06	955710	885901	1.07022e+06	941637	1.07757e+06	1.08423e+06	942735	997101	1.64501e+06	838866	1.11167e+06	801666	612041	850221	998589	677892
mws0154	173.046	93.0346	174.053	C7H10O5	[M-H]-	Shikimic acid	Organic acids	Organic acids	138-59-0	3	39430.2	56427	44526.4	38923.7	81239.8	44097.1	30716.8	86262	31408.5	44513.6	23500.7	51655.7	38161.6	42462.6	32623.4	55524.6	39818.5	46137.7	29215	18159	35200.1	30587.4	18459.7	27189.6	22332.9	24433.2	17818.9	34180.6	27337.5	8976.21	9469.7	18661.2	30031	31764.8	12646	14950.6	15175.2	16949.9	24437.3
Lmyp004081	579.171	313.073	578.164	C27H30O14	[M+H]+	Isovitexin-2''-O-rhamnoside	Flavonoids	Flavones	-	3	883649	1.119e+06	1.06953e+06	814203	1.17585e+06	811962	567114	1.38277e+06	552670	636300	720915	863438	682288	1.01153e+06	456585	782911	815985	671687	606420	750552	554331	818500	723229	809401	720733	1.01448e+06	535470	862092	547326	593183	775445	884051	586667	585846	507729	708762	774721	813340	296779
NK10264324	127.039	81.0334	126.032	C6H6O3	[M+H]+	Phloroglucinol; 1,3,5-Benzenetriol	Phenolic acids	Phenolic acids	108-73-6	3	379704	412400	399923	216875	269332	211167	345752	428799	369232	325377	275809	170059	306947	292142	311332	193625	275759	198312	245623	299004	271651	247530	283117	200186	253884	304234	300802	267149	333279	264174	290980	286034	312842	296637	286029	259285	297079	320917	356757
Lsmp121702	279.158	149.023	278.152	C16H22O4	[M+H]+	methylleptol B(iso-01)	Others	Others	-	3	1.63185e+06	1.50413e+06	1.63655e+06	1.70585e+06	1.49884e+06	1.51577e+06	1.26959e+06	1.50308e+06	1.59325e+06	1.55248e+06	1.68447e+06	1.726e+06	1.55419e+06	1.93694e+06	1.06526e+06	1.69827e+06	1.64861e+06	1.7537e+06	1.73583e+06	1.71009e+06	1.79423e+06	1.80543e+06	1.73314e+06	1.66113e+06	1.74378e+06	1.79573e+06	1.79652e+06	1.88228e+06	1.81075e+06	2.64968e+06	1.99459e+06	1.96959e+06	2.1684e+06	2.04122e+06	2.32302e+06	2.32066e+06	2.36294e+06	2.35765e+06	2.43809e+06
MWS1771	196.097	91.0546	195.089	C10H13NO3	[M+H]+	L-Tyrosine methyl ester	Amino acids and derivatives	Amino acids and derivatives	1080-06-4	2	31706	28192.5	41538.3	69169.6	44496	80998.8	50514.2	42519.7	39896.3	73175.6	53254.9	51909.2	27597.5	41232.9	56736.9	61827.6	54268.8	58920.5	46378.8	57248.3	56605.5	38659.8	44938.5	55783.5	31028.2	40262.4	49182.5	43906.4	55053.1	57616.6	59234.1	66773.4	46496.1	51925.1	47149.5	49457.9	42053	40076.8	56229.1
mws0093	179.071	146.038	180.079	C10H12O3	[M-H]-	Coniferyl alcohol	Phenolic acids	Phenolic acids	458-35-5	3	5005	10005	11670	3405.79	7736.74	5385.11	6337.77	18525	10277.2	35005	11217.4	7340.87	9165.92	7816.93	9739.45	19438	12861.9	20255.6	6788.73	19081.2	9251.9	13606.9	13602.4	17609.9	13340	5315.44	15450.8	21312	15534.3	13208.9	23440.5	21933.6	21334.5	19046.5	14597.3	18586.9	8203.79	26670	18328
mws0214	181.072	71.0139	182.079	C6H14O6	[M-H]-	D-Sorbitol	Others	Saccharides	50-70-4	3	1484.96	17110.3	12961.1	14932.7	18793.3	25535.3	11124.9	16879.3	14870.4	14899.7	12721.6	14105.4	6442.26	14592.1	13728.9	14867.7	7142.68	7635.86	12359.3	11642.5	9340.22	13546.8	13247.5	7033.6	6196.72	9889.61	6486.25	10810.9	9642.18	11908.5	11736.5	12393.9	10471.4	12547.5	6864.56	6599.49	7340.21	12548.6	10339
pmb0626	757.219	433.4	756.211	C33H40O20	[M+H]+	Apigenin-6-C-glucoside-7-O-Sophoroside	Flavonoids	Flavones	-	3	86931.1	103238	114529	117625	110287	106668	76414.2	155772	55023.5	125965	79720.7	115913	68557.6	153326	52668.6	150727	104228	113702	64861.8	64602	64330.4	147289	96419.7	109262	77567	129112	56847.7	125925	98620.5	85276.5	79708.6	93112.9	52332.3	110019	67857.9	120586	72112	70283.1	26959.8
Wmln000659	193.075	101.025	194.058	C10H10O4	[M-H]-	3-Methyl-4,8-dihydroxy-3,4-dihydroisocoumarin	Phenolic acids	Phenolic acids	33788-22-6	3	42480.3	44486.4	35598.4	39205.4	39180.7	39546	34846.5	23761.4	31168.7	25679	34880.1	36905.3	25208	22361.6	27688.3	19933.7	23782.9	35622.9	32934.9	23904.6	13237	24841.8	22299.7	30839.3	28579.2	26932.1	15196.4	25106.3	29711.7	14759.1	21207.1	11064.6	17997	5901.65	19655.3	4771.59	23985.2	35529.8	10151.3
Lmbn006152	279.233	59.0133	280.24	C18H32O2	[M-H]-	(9Z,11E)-Octadecadienoic acid*	Lipids	Free fatty acids	2540-56-9	1	3274.9	3414.54	3258.92	1807.71	2070.68	1803.98	2938.32	3284.12	4992.92	2663.04	4154.91	2787.97	3851.08	4444.63	2690.49	3677.35	5721.36	5105.96	3595.81	3072.04	4363.39	4486.82	3929.74	3581.03	4553.65	4530.79	3704.81	4280.6	4884.03	3786.43	4689.19	3876.54	2472.27	3621.7	2881.69	2291.66	2882.64	3751.41	3579.85
mws1491	279.233	59.0139	280.24	C18H32O2	[M-H]-	Linoleic acid*	Lipids	Free fatty acids	60-33-3	1	3274.9	3414.54	3258.92	1807.71	2070.68	1803.98	2938.32	3284.12	4992.92	2663.04	4154.91	2787.97	3851.08	4444.63	2690.49	3677.35	5721.36	5105.96	3595.81	3072.04	4363.39	4486.82	3929.74	3581.03	4553.65	4530.79	3704.81	4280.6	4884.03	3786.43	4689.19	3876.54	2472.27	3621.7	2881.69	2291.66	2882.64	3751.41	3579.85
Hmmp002124	146.06	118.06	145.053	C9H7NO	[M+H]+	Indole-3-carboxaldehyde	Alkaloids	Plumerane	487-89-8	1	1.61814e+06	1.71942e+06	2.86959e+06	3.02924e+06	2.23979e+06	3.03883e+06	1.01676e+06	1.13998e+06	1.19932e+06	1.0831e+06	1.1278e+06	1.17981e+06	603878	751047	920365	1.04117e+06	784515	850842	833155	833268	1.10223e+06	915504	1.06724e+06	996498	349006	496485	565110	535859	503640	863382	734884	740708	950881	785132	845197	935931	641938	510346	514631
Cmpp003619	193.05	105.068	192.042	C10H8O4	[M+H]+	6,7-Dihydroxy-4-methylcoumarin	Lignans and Coumarins	Coumarins	529-84-0	2	1.28207e+06	1.61151e+06	1.05285e+06	1.46605e+06	1.69875e+06	1.43075e+06	588340	1.3605e+06	1.06989e+06	1.1156e+06	1.05668e+06	1.13519e+06	893356	998070	840009	978510	1.38753e+06	1.00686e+06	991786	842083	993866	921246	1.06753e+06	888884	878803	907402	735887	933873	849463	991810	857383	1.16563e+06	914218	965134	623340	963400	569072	972704	841672
Wagp008758	405.117	375.071	404.111	C20H20O9	[M+H]+	5,4'-Dihydroxy-3,6,7,3',5'-Pentamethoxyflavone	Flavonoids	Flavones	-	2	31312.5	35862	38841.1	18985.7	41632.5	56231.7	23227.8	31855.6	35422	42681.9	21476.5	16318.2	81872.3	81536.4	50167.4	58147.4	60882.4	53178.5	72764.1	41890.6	30508.8	26597.7	46114.5	40947.9	71806.3	63700.7	44072.1	12984.3	13610.5	14088.5	39556.5	74272.3	62827.4	32088.6	58422.9	111511	39661.3	40590.5	36141.1
Zmhp003514	301.072	286.054	300.063	C16H12O6	[M+H]+	6,7,8-Tetrahydroxy-5-methoxyflavone	Flavonoids	Flavones	-	3	7345.85	5907.54	13703.9	11248.1	22507.9	47514.1	18819.5	30474.9	21080.5	5445.04	1492.32	4455.85	23978.9	361550	11992	4220.44	9859.97	6175.1	12323.1	9894.03	9321.88	6410.45	3236.73	5672.72	16641.9	14542.7	23432.1	3176.22	3916.09	3976.53	7351.04	12339.7	38605.8	7408.97	11858.9	15630.4	8163.91	12660	21121.4
mws0396	281.249	281.248	282.256	C18H34O2	[M-H]-	Elaidic Acid*	Lipids	Free fatty acids	112-79-8	1	5.58709e+06	5.57242e+06	5.29477e+06	4.92374e+06	4.7513e+06	5.55567e+06	5.70024e+06	5.81109e+06	5.49721e+06	5.50889e+06	4.98032e+06	4.91521e+06	4.87969e+06	4.36722e+06	4.80929e+06	6.55405e+06	6.71046e+06	6.25611e+06	5.50147e+06	5.03347e+06	5.12189e+06	5.45155e+06	6.33144e+06	5.80171e+06	6.16261e+06	7.68317e+06	7.36119e+06	8.30575e+06	7.75948e+06	8.85252e+06	5.26609e+06	6.16815e+06	4.03773e+06	5.08068e+06	5.35302e+06	4.96697e+06	5.90035e+06	4.85112e+06	4.58679e+06
Qmyp101304	265.143	143.085	264.136	C15H20O4	[M+H]+	1β-Hydroxy-1,2-dihydro-α-mountain year	Terpenoids	Sesquiterpenoids	-	1	15124.3	22605.7	15148.7	20632.4	22853.3	20037.9	40983.7	39904.1	35832.7	49335.5	38725.7	43931.7	40690.4	37266.7	47312.1	46742.4	53417.8	53386.1	46842.8	25801.5	42025.5	42882	49087.5	47669.5	27423.6	46486	41803.6	39574.9	49021.5	46403	28243.7	24964.2	28452.9	22066.4	28747.1	27384.8	16875.5	24081.8	11613.9
Lmhp002031	245.186	86.0954	244.179	C12H24N2O3	[M+H]+	L-Leucyl-L-Leucine	Amino acids and derivatives	Amino acids and derivatives	3303-31-9	3	54761.4	60778.3	30331.6	42594.2	58418.8	62560	43794.4	46387.6	31771.1	34234.7	63147.8	52430.2	43076.5	26217.7	38829.7	62181.3	89735.3	77468.5	22729.2	36664.2	45959.5	51266.4	57408	75646.5	23021.4	31940.2	30008.2	65887.4	47726.8	69111.8	53383	42972.5	43210.3	41724.3	32946.3	45437.7	34373.3	53631.8	28639.2
Cmmn013378	301.217	301.217	302.225	C20H30O2	[M-H]-	Levopimaric acid*	Terpenoids	Ditepenoids	79-54-9	1	85003.9	82871.8	61022.9	43617	94897.6	40475.3	30852.6	44232.1	66291.5	49102.8	41360.3	75707.6	38511	120373	149263	70993.5	380913	105528	33852.1	34450	55842.4	62094.4	33906.9	114012	42850.9	77407	25837	63823.3	37679.9	36123.9	66144.2	97237.3	26646.1	36195.1	46865.9	34366.7	64566.9	96324.7	33708.3
pme0274	132.102	69.0699	131.095	C6H13NO2	[M+H]+	6-Aminocaproic acid	Organic acids	Organic acids	60-32-2	2	295499	415928	891303	504744	278280	287495	285131	253515	379059	361479	180906	324182	296980	192871	318243	556485	283802	123041	183047	279314	186587	359577	284642	213412	457286	184279	302359	404701	218634	179459	286519	269706	334133	426719	267060	243419	339102	167581	194165
pmb0782	86.0964	69.0698	85.0891	C5H11N	[M+H]+	Piperidine	Alkaloids	Piperidine alkaloids	110-89-4	3	126426	163989	189867	124726	112033	102840	103272	117956	146695	77180.4	102635	123322	50566.3	96856.6	107419	109088	104162	74023.6	89834.7	95315.7	84854.9	106246	115448	79815.3	115778	47937.3	135853	98573.8	93973.2	94614.2	106682	105912	143698	145297	128895	106438	115349	95563.2	109796
mws0361	253.217	235.207	254.225	C16H30O2	[M-H]-	Palmitoleic Acid*	Lipids	Free fatty acids	373-49-9	1	3738	4001.51	2896.13	4206.86	2206.3	4173.56	3087.02	2596.38	2933.02	2467.65	3624.9	7415.98	3009.74	2629.58	2689.38	8447.61	3727.92	3419.66	5571.69	2245.12	3395.97	2634.21	4100.33	7115.24	3199.42	7074.58	2320.36	7603.24	4893.67	5108.75	8482.82	2589.05	2323.42	3438.32	2520.74	2898.1	3607.87	1869.76	2795.6
Lmcn009122	253.217	235.209	254.225	C16H30O2	[M-H]-	(7Z)-Hexadecenoic acid*	Lipids	Free fatty acids	2416-19-5	1	3738	4001.51	2896.13	4206.86	2206.3	4173.56	3087.02	2596.38	2933.02	2467.65	3624.9	7415.98	3009.74	2629.58	2689.38	8447.61	3727.92	3419.66	5571.69	2245.12	3395.97	2634.21	4100.33	7115.24	3199.42	7074.58	2320.36	7603.24	4893.67	5108.75	8482.82	2589.05	2323.42	3438.32	2520.74	2898.1	3607.87	1869.76	2795.6
Hmcn001884	463.089	301.03	464.096	C21H20O12	[M-H]-	6-Hydroxyluteolin 5-glucoside	Flavonoids	Flavones	-	1	191126	153938	177466	142002	147803	193467	191564	295622	228334	237188	194034	135816	213412	169843	197993	197608	195163	213958	174948	197480	169332	237252	121791	177719	172183	226945	120649	216216	140682	224141	212972	148287	179862	161374	190659	278092	151807	181083	148429
Lmfp003891	609.16	415.092	608.153	C31H28O13	[M+H]+	Apigenin-8-C-(2''-feruloyl)glucoside	Flavonoids	Flavones	-	3	19829	27345.2	28775.7	36540.5	39651.5	31104.3	30564	48666.5	15081.4	30144.2	17728.9	26323.3	17707.7	17780.9	17153.4	37987.7	26171.6	24013.1	16013.9	27255	21787.5	24207.2	28441.7	38964	19660.3	27966.8	21078	31492.1	23998.4	23961.6	22656.8	34818.7	23600.5	36213.8	19476.8	25565.5	24881.6	25646.7	17376.9
pmb2723	485.13	323.2	486.137	C21H26O13	[M-H]-	4-Hydroxycoumarin di-glucoside	Lignans and Coumarins	Coumarins	-	3	56292.9	56495.3	48103.7	54743.5	62065.1	85867.8	78329.2	46226.6	52808.1	55881	61985	76470.9	49307.8	43797.6	38582.8	58899.3	45504.7	62517.1	74271	41503.3	39076.7	50615.8	51481.6	97975.6	63919.3	56919.8	44189.6	57926.6	59058.3	75071.6	55339.4	61256.7	47993.9	51016.7	51476.6	77150.4	52655.6	55242.3	37920.4
Lmhp206353	493.134	331.081	492.127	C23H24O12	[M+H]+	Tricin-4'-O-glucoside*	Flavonoids	Flavones	-	3	65392.8	39678.3	63104.9	36279.2	52829.8	50407.7	25361.2	31177.7	32652.8	45604.5	52377.5	39162.7	27006.8	43656.3	66670	26510	54583.2	49405.6	36598.5	39767.4	48233.2	35668.8	30612.9	28362	24308.1	32358.7	43059.4	39841	29026.4	39750.8	21140.2	42777.6	33956.8	33379.9	57171.5	40512.9	16687.8	27457.7	27241.8
Lmmp002080	193.133	105.033	192.126	C11H16N2O	[M+H]+	N-(4-Aminobutyl)benzamide	Alkaloids	Alkaloids	5692-23-9	2	909969	1.19743e+06	960990	1.04878e+06	908614	979541	742923	967639	731649	914937	759780	736462	745098	732868	559180	834109	643475	732296	643833	697801	665739	869486	754794	810033	675859	787550	554129	911371	543017	631331	580309	720938	601516	757075	481214	582469	702859	581174	424351
MWS04447	130.086	70.0667	129.079	C6H11NO2	[M+H]+	Homoproline	Amino acids and derivatives	Amino acids and derivatives	56879-46-0	2	112475	77809.1	86736.5	170486	109777	127829	516487	418803	575698	481911	306432	142680	236584	525436	464223	482556	632889	450901	508800	506635	527137	519218	321151	396141	580424	571451	576670	475828	606266	535101	244176	204813	572317	348314	383817	341946	508129	507070	670668
Lmgp004959	639.192	331.082	638.185	C29H34O16	[M+H]+	Tricin-7-O-neohesperidoside*	Flavonoids	Flavones	53766-40-8	3	150521	124420	181909	33340	125005	90605.2	61046.1	91437.3	117111	87802.1	81815.6	77261.6	138365	176913	109891	38340	45005	99208.9	123340	120351	98058	25005	67338.7	48465.2	30005	58340	83114.5	33300.2	73246.9	106263	106254	101086	149033	18340	116701	119093	60005	76232.4	94447.6
pmb0660	757.197	147.1	756.19	C36H36O18	[M+H]+	Isoorientin-7-O-(6''-p-coumaroyl)glucoside	Flavonoids	Flavones	-	3	26488.6	19869	40805.7	17351.2	30192.4	28831.3	23293.3	21224.2	21658.3	19877	29649.9	19042.1	37054.9	28971.6	35479.1	21652.7	33097.5	30005	38340	8047.35	23938	15510.5	23380.2	31009.8	32942.4	19164.8	18340	21464.4	29737.9	43340	28976.6	26028.5	28340	28853.2	34321.4	19042.1	30005	25082.5	16512.4
pmb0672	771.213	463.1	770.206	C37H38O18	[M+H]+	Isovitexin-7-O-(6''-feruloyl)glucoside	Flavonoids	Flavones	-	2	414451	366936	466760	545763	448111	392578	350662	235197	513399	368270	415567	363400	341233	320075	471941	293537	323613	516914	291783	291783	428879	346602	384776	330685	306754	289913	470974	430635	637761	315075	289142	274515	512370	437581	451821	355211	275868	375674	403474
mws5038	341.109	89.0249	342.116	C12H22O11	[M-H]-	Isomaltulose	Others	Saccharides	13718-94-0	1	3.94355e+06	3.19294e+06	3.13893e+06	4.22284e+06	3.07536e+06	4.4391e+06	4.37426e+06	4.31008e+06	4.68021e+06	4.64453e+06	4.53887e+06	3.23215e+06	4.27019e+06	5.65058e+06	3.63417e+06	4.49065e+06	4.8406e+06	3.8861e+06	3.94699e+06	4.63242e+06	3.62903e+06	5.84756e+06	4.50032e+06	4.88867e+06	4.02998e+06	4.1538e+06	3.82137e+06	4.66791e+06	3.60562e+06	3.2032e+06	4.02321e+06	5.29759e+06	3.90039e+06	4.14677e+06	3.72288e+06	4.41731e+06	4.25532e+06	4.45865e+06	4.51982e+06
Lmhp008440	438.262	297.242	437.254	C20H40NO7P	[M+H]+	LysoPE 15:1*	Lipids	LPE	-	3	35049.6	28161.1	26261.4	31364.6	30712.4	34942.8	48577.7	39415.7	37319.2	37979	30940.2	37126.1	35275.9	29445.4	28771.7	36233.7	45873.4	27712.7	49449.5	21339.1	29007.6	33024.2	68587.8	47995.9	33072.5	32371.5	37807.8	35026.8	31065.8	33565.8	25387	21307.3	33510.7	26408.3	21055.3	25314.7	30043.5	22935.8	27423.8
Lmgp004731	433.113	271.06	432.106	C21H20O10	[M+H]+	Genistein-7-O-galactoside	Flavonoids	Isoflavones	-	3	95780.2	128313	105658	111307	126317	88656.7	85454.9	185005	69003	73516.6	79001	100120	110285	130623	56355.9	101401	123601	140324	64934.6	90737.4	46831.9	161125	73614.2	109506	93862.7	89044.1	105051	102700	110340	95940.5	139839	133951	102388	96361.2	89372.7	122663	95429.2	90069	145810
Lmgp003335	433.113	271.06	432.106	C21H20O10	[M+H]+	4',5-Dihydroxyisoflavone-7-O-galactoside	Flavonoids	Isoflavones	-	3	95780.2	128313	105658	111307	126317	88656.7	85454.9	185005	69003	73516.6	79001	100120	110285	130623	56355.9	101401	123601	140324	64934.6	90737.4	46831.9	161125	73614.2	109506	93862.7	89044.1	105051	102700	110340	95940.5	139839	133951	102388	96361.2	89372.7	122663	95429.2	90069	145810
pme2125	503.162	179.055	504.169	C18H32O16	[M-H]-	Raffinose	Others	Saccharides	512-69-6	3	61724.3	35056.8	41204.1	37249.8	57636.5	34748.1	66189.3	79850.3	96443.1	106149	72815.5	84044.2	96704.4	129103	87464.3	153142	68021.6	115357	103069	79137.7	139360	138861	85664.6	206336	154382	146788	85883.5	158400	162361	111166	112517	140574	144843	137444	146286	261195	142004	156131	177435
Lmbn005487	313.238	251.24	314.246	C18H34O4	[M-H]-	12,13-DHOME; (9Z)-12,13-Dihydroxyoctadec-9-enoic acid	Lipids	Free fatty acids	263399-35-5	3	15464.3	8955.89	9028.58	10049.4	9343.98	8963.18	24309.3	45292.3	9211.15	5857.32	7662.04	9040.96	5747.97	8228.41	6827.62	9828.49	7879.19	5083.92	6937.81	5528.95	4982.02	5643.7	4196.01	13000.5	7988.53	8579.64	5822.79	8980.77	5613.04	5135.77	5958.63	23048.5	6526.42	5477.28	5580.32	3845.36	6780.73	7425.81	7502.84
pmb0618	627.192	465.1	626.185	C28H34O16	[M+H]+	Hesperetin-8-C-glucoside-3'-O-glucoside	Flavonoids	Flavonols	-	3	318192	344370	539591	283873	459267	333520	228590	462191	312577	349173	249632	247710	373456	456734	427934	236235	364795	237451	347176	461214	341868	296965	275326	306289	338642	465270	647375	292911	301680	260826	429590	539436	779589	395506	389068	291473	380330	515780	839378
Lmlp002990	595.166	313.07	594.159	C27H30O15	[M+H]+	Isosaponarin(Isovitexin-4'-O-glucoside)	Flavonoids	Flavones	19416-87-6	1	2.67133e+06	3.42829e+06	3.3366e+06	2.89309e+06	3.85656e+06	2.69298e+06	1.80162e+06	3.65155e+06	1.86803e+06	2.40184e+06	2.206e+06	2.77956e+06	2.19264e+06	3.16852e+06	1.78316e+06	2.54955e+06	2.90175e+06	2.24774e+06	2.02733e+06	2.40278e+06	1.6531e+06	2.36025e+06	2.72124e+06	2550701	2.32141e+06	3.17098e+06	1.57939e+06	2.3302e+06	2.1835e+06	2.51088e+06	2.21382e+06	2.84918e+06	1.89829e+06	1.94352e+06	1.45772e+06	2.42158e+06	2.50218e+06	2.64631e+06	1.5733e+06
Lmsp009394	375.144	211.072	374.137	C20H22O7	[M+H]+	3',4',5,6,7-Pentamethoxyflavanone*	Flavonoids	Flavanones	-	3	61106.2	68984	127686	135646	231171	2.13079e+06	243100	234260	121003	58757.3	17276.4	35329.6	185404	85847.3	52423.8	47464.2	38132.8	41932.2	217911	88923.6	51892.6	34129.5	61546.4	91047.7	99424.5	113427	71677.1	28151.7	21190.4	18568.9	31607	56663.4	50887.8	183249	186349	323921	48156.6	70302.7	24932.4
Hmcn000773	507.173	179.05	508.179	C21H32O14	[M-H]-	6'-O-Glucosylaucubin	Terpenoids	Sesquiterpenoids	-	3	12293	10968.9	11891	20136.9	19402.1	19355.5	15948.4	11511.8	20750.9	13354.6	28002.7	23075.9	14784.7	12085.9	14584.4	27550	13119.4	19819.5	22094.9	16377.1	18503.2	26675.9	24244.7	38234.3	20500.2	18440.9	21053.7	30761.7	21722.9	32674.4	21605.4	19270.1	18082.6	42174.9	39457.5	27062.7	27115.4	19456.4	13653.7
Hmcp009963	180.137	123.07	180.138	C11H18NO+	[M]+	Candicine	Alkaloids	Phenolamine	6656-13-9	2	21148.6	28945.3	23117.6	19694.4	18858.8	28611.2	21931.6	21588.2	19441.4	13933.6	14145.5	15179.3	12281	11934.3	19453.5	14178.3	9680.87	10348	12683.1	10445.2	7232.36	13264.5	17573.9	10194.9	10778.4	17217.1	14748.3	12467.9	11114.2	26597.3	10509.8	7850.51	10292.3	13979.8	12857.1	12696.2	14232	12697.2	13250.7
Lhkp101525	457.135	163.039	456.127	C20H24O12	[M+H]+	Apiosylskimmin	Lignans and Coumarins	Coumarins	103529-94-8	2	18926	18838.2	23981	5914.96	20005	21670	23416.2	36209.8	19204	21333.1	12992.8	10965.1	16934.5	11456	48799.8	20819.9	11358.2	6670	39856.8	46128.1	54569.4	17432	29016.2	47886.3	33469.4	27443.4	89764.5	38983.2	60514.6	32220.5	42978.7	33978.4	39975.8	65299.1	53674.2	38195.8	62987.8	47450.4	41355.8
pmb0501	131.129	114.103	130.122	C5H14N4	[M+H]+	Agmatine	Alkaloids	Alkaloids	306-60-5	3	47210.6	36889.5	54287.3	40571.1	54672.7	37809.1	45610.9	47730.4	52344.5	57709.5	51850.7	43999.3	47757.2	43357.1	37011.4	59043.8	43121.3	41775	37695.7	53483	41122.4	45413.5	46183	43870.9	46183	47413.6	45491.3	48502.2	49133.4	48399.8	37463	43457.5	52287.5	44381.6	41480.3	44414.2	41639.1	36442.8	45582.9
Lmsp011263	329.102	268.082	328.095	C18H16O6	[M+H]+	6-Hydroxy-5,7,4'-trimethoxyflavone	Flavonoids	Flavones	6938-19-8	1	30425	21014.6	13097.3	18261.3	20015.8	33583.5	26769.2	18533.7	15347.6	26187.2	11622.1	15078.2	55827.8	52377	30449.1	23982.6	22971.1	24423.4	44373.6	16315.5	22428.6	20517.1	19028	47183.1	32115.1	30898.8	24284.4	10659	12394	12104.2	21072.5	31397.6	25492.6	36295.9	38401.8	71397.2	17550.7	21500.6	13896.9
Hmmn003964	359.135	197.08	360.142	C16H24O9	[M-H]-	7-Deoxyloganic acid	Terpenoids	Monoterpenoids	22487-36-1	2	19348.5	28729.9	32684.9	59967	38325.1	60348.9	35806	20011.1	22754.8	49319.2	49888.7	74212.5	35523.1	24739.4	21155.6	54281.2	57043.8	52579.3	32201.2	29324.4	28539.6	43399.2	49589.6	46249.6	27350.8	35054.2	34152.9	55519.6	60964.7	56272.3	35533.7	14868.6	30492.2	50561	48064.6	52928.5	21082.7	25592.3	35428.9
mws1038	277.123	146.081	278.13	C11H22N2O4S	[M-H]-	Pantetheine	Alkaloids	Alkaloids	496-65-1	3	9615.6	12258.3	8748.15	6813.49	5715.77	3216.14	10872.6	7587.5	18691.6	10496.6	9148.09	6338.88	10032.5	13173.4	6307.15	9226.02	30422	17963.4	8503.92	13314	13349.8	24860.3	15509.5	16027.1	7192.79	16177.2	8784.83	22453.2	18978.7	37566.2	11793.7	12357.7	11961	8366.77	12759.8	14534.5	10468.8	15950.1	18857.3
Lmnp002584	625.18	463.13	624.169	C28H32O16	[M+H]+	Hispidulin-8-C-(2''-O-glucosyl)glucoside	Flavonoids	Flavones	-	2	864121	1.37396e+06	923653	1.52513e+06	961537	1.05805e+06	887466	649607	1.32251e+06	919144	747137	877975	789548	1.51229e+06	777993	760019	581795	1.45777e+06	681016	563061	1.39206e+06	757965	901745	1.13206e+06	705370	614064	1.10645e+06	796237	1.3309e+06	1.25275e+06	837519	632609	1.07499e+06	642736	1.17014e+06	921627	748943	1.18623e+06	1.06599e+06
Lmbn003524	171.103	99.0815	172.11	C9H16O3	[M-H]-	9-Oxononanoic acid	Organic acids	Organic acids	2553-17-5	3	20486	22168.4	21611.3	20065.2	18085.3	21210.2	18364.3	24524.6	21086.9	16708.4	14656.2	18524.8	14244.6	19088.1	17983.3	13444.1	11312.8	15557.2	19379.9	15543.2	17801.7	18407.2	19544.7	20660.5	12620.7	24994.2	15489.5	20424	21389.4	22849.7	12461.7	16891.8	9560.72	15602.7	10874.5	10953.3	11647.9	9376.94	9164.33
Ymjm000135	507.185	161.024	508.195	C25H32O11	[M-H]-	8R-Dihydrodehydrodiconferyl alcohol 4-O-β-D-glucopyranoside	Lignans and Coumarins	Lignans	-	2	1309.5	883.15	1003.92	3017.11	1287.64	1174.63	45264.2	16155.8	18874.3	21386.6	9837.54	10722.5	77870.9	55835.7	80272.7	67684.5	21993	30745.1	223936	249740	234971	357743	216007	149650	440547	452707	881275	529906	373478	289740	930313	626454	577738	1.03977e+06	400640	641887	931787	666947	559311
Lmhp009497	502.293	361.274	501.286	C25H44NO7P	[M+H]+	LysoPE 20:4*	Lipids	LPE	-	3	12776	12270.1	13648.4	8683.3	8523.35	9793.38	8349.4	10452.3	7805.64	9800.95	12939.6	14037.7	5833.55	12929.5	12914.1	14715.2	13844.8	15607.6	12409.8	14251.8	10854.1	14790.1	13160.5	14717.9	10828.3	12797.8	15999.4	19843.8	19354.1	19846	10832	12228	9909.71	7806.16	13810.2	9056.04	12421.3	17031.5	13030
Lmhp009349	502.293	361.274	501.286	C25H44NO7P	[M+H]+	LysoPE 20:4(2n isomer)*	Lipids	LPE	-	3	12776	12270.1	13648.4	8683.3	8523.35	9793.38	8349.4	10452.3	7805.64	9800.95	12939.6	14037.7	5833.55	12929.5	12914.1	14715.2	13844.8	15607.6	12409.8	14251.8	10854.1	14790.1	13160.5	14717.9	10828.3	12797.8	15999.4	19843.8	19354.1	19846	10832	12228	9909.71	7806.16	13810.2	9056.04	12421.3	17031.5	13030
Zmhp003322	741.2	433.111	740.195	C36H36O17	[M+H]+	Isovitexin-2''-O-(6'''-p-coumaroyl)glucoside	Flavonoids	Flavones	-	3	34848.9	29503	45992.4	53985	45508.4	61049.3	39154.1	53417.5	35005	39902.7	53477.3	26104.3	47511.6	38179.7	48769.1	45191	25005	40150.6	28965.9	39617.9	15119.5	29448.7	23721	30987.4	34356.6	36993.4	39629.1	36404.3	36962.1	48429.7	33231.5	33229.5	44917.7	51476.4	35330.7	48852.5	17517.7	31208.8	31588.5
Hmxp006586	329.102	299.05	328.095	C18H16O6	[M+H]+	5-Hydroxy-7,3',4'-trimethoxyflavone*	Flavonoids	Flavones	29080-58-8	2	18711.2	14388.4	9072.56	14042.5	18134.6	46045.7	24179.6	10224.5	16199.7	14625.6	10224.5	6704.96	28450.1	26003.1	20486	21000.2	26316.2	23338.2	23461.6	16313.1	13574.3	7630.08	13029.3	19916.5	59264	20044.2	14057.6	3086.27	5716.33	5493.09	12301.3	26738.7	7641.15	7387.72	1945.82	42308.7	22287.9	22992.8	5269.55
pmb0751	321.097	147.044	320.09	C16H16O7	[M+H]+	Trans-5-O-(p-Coumaroyl)shikimate	Phenolic acids	Phenolic acids	-	3	7243.83	4832.83	14648.2	18340	16670	15005	44600.2	54697.9	58931.9	50005	47481	20769.9	39416.4	49884.2	44579.2	39008	42632.9	29025.7	33800.8	35990.4	60465.6	16895.8	18286.2	35005	28960.8	66670	74561.2	20710.2	56431.3	11170.6	32641.6	60005	46174.4	45421.7	33056.5	55005	22905.9	47066.6	50794.7
pme1119	269.088	137.046	268.081	C10H12N4O5	[M+H]+	Inosine	Nucleotides and derivatives	Nucleotides and derivatives	58-63-9	3	20899.9	29452.1	44764.2	59962.6	35765.4	56227.1	34573.2	55189.2	32484.9	19792.8	21639.4	42562.9	16009.3	13529.3	41209.5	59816.5	62760.9	60679.4	36466.2	19774.3	24265.6	23118.3	34293.6	20454.4	49651.9	35433.9	72411.2	35954.2	28366.5	54872.7	32016.5	40903.6	29117.9	14010.1	29922.5	22664.2	32762.7	62230.9	12162.2
Lmsp003881	741.224	287.056	740.216	C33H40O19	[M+H]+	Kaempferol-3-O-rutinoside-7-O-rhamnoside	Flavonoids	Flavonols	-	1	9800125	11588980	11495565	5.336e+06	8.59209e+06	9397690	6.0382e+06	9702565	5.05273e+06	7.889e+06	7.15172e+06	11199280	10432435	12300010	6.52193e+06	8287030	7.50285e+06	6.13936e+06	8955175	9138475	4.69197e+06	11193800	10345290	12290800	6.52932e+06	10225560	4.31685e+06	9.03827e+06	6.80972e+06	10397935	15242135	8578590	5.96561e+06	7.2284e+06	5.65265e+06	5.36704e+06	9125890	4.49403e+06	2.94732e+06
Hmdp103165	741.224	287.06	740.216	C33H40O19	[M+H]+	Clitorin	Flavonoids	Flavones	55804-74-5	1	9800125	11588980	11495565	5.336e+06	8.59209e+06	9397690	6.0382e+06	9702565	5.05273e+06	7.889e+06	7.15172e+06	11199280	10432435	12300010	6.52193e+06	8287030	7.50285e+06	6.13936e+06	8955175	9138475	4.69197e+06	11193800	10345290	12290800	6.52932e+06	10225560	4.31685e+06	9.03827e+06	6.80972e+06	10397935	15242135	8578590	5.96561e+06	7.2284e+06	5.65265e+06	5.36704e+06	9125890	4.49403e+06	2.94732e+06
Lmsp004137	289.071	163.039	288.063	C15H12O6	[M+H]+	3,4,2',4',6'-Pentahydroxychalcone	Flavonoids	Chalcones	73692-51-0	2	82086.5	129995	121834	156577	122677	143296	106786	91883.1	132118	128340	59158.5	57403.8	83922.4	83891.4	134605	63413.3	139816	111547	104167	86353.3	76524.4	77607	37772.7	54125.4	55930.3	62465.1	68179.5	106248	64747.6	87144.4	158340	55508.3	100546	75409.4	77145.3	60932.6	80123	98898.4	50526.3
pme0183	152.057	135.03	151.049	C5H5N5O	[M+H]+	Isoguanine	Nucleotides and derivatives	Nucleotides and derivatives	3373-53-3	3	63343.6	47396.1	52454.5	47025	45721.6	55313.9	40070.4	49286.1	33175.4	50217.8	35432.5	29463.1	39206.8	18583.7	33624.9	56136.9	67727.4	71594.7	27657.2	29762.2	36104.6	42063.1	48920.7	44802.9	44639.1	31722.2	26230.2	41225.4	37905.3	54408.3	15124.9	33480.4	25689.2	37797.6	18581.1	39691.5	33016.5	46220.1	42270.1
Hmln002806	335.077	179.03	336.084	C16H16O8	[M-H]-	5-O-Caffeoylshikimic acid	Phenolic acids	Phenolic acids	180981-12-8	3	5426.04	6283.28	5367.97	5450.16	7548.28	7949.09	19693.2	20028.3	13111	19612.7	14897.2	12901.8	37633.5	47530.3	22574.7	27169.3	46633.6	23970.7	18880.1	39555.1	37371.2	17559.2	20411.2	20125.6	21728.2	50987.7	63067.7	18560.6	40837.8	7126.56	45474.2	39705.3	64054.9	39286.6	27321.3	38113.4	20932.1	54873	65226
mws0064	287.056	135.045	288.063	C15H12O6	[M-H]-	Eriodictyol (5,7,3',4'-Tetrahydroxyflavanone)	Flavonoids	Flavanones	552-58-9	3	2470.29	2473.93	3548.93	3364.91	4156.75	7481.51	14030	15370.8	19143.6	3553.21	2580.54	871.607	5817.74	74685.3	6824.16	3434.96	3100.76	1235.99	4771.49	11187.5	9767.47	5089.94	4140.98	4311.56	7049.19	10653.4	22401.8	2669.05	10720.6	2123.85	10877.4	17165	28226.4	11071.5	10640.7	8278.38	7734.4	19569.8	28563.6
Hmfn000531	175.025	87.0088	176.032	C6H8O6	[M-H]-	L-Ascorbic acid (Vitamin C)	Others	Vitamin	50-81-7	1	3.3513e+06	3.21864e+06	4.69676e+06	1.71663e+06	3.65754e+06	3.94755e+06	4.58706e+06	3.78011e+06	4.47828e+06	2.65474e+06	2.85942e+06	3.63751e+06	4.9133e+06	3.94266e+06	3.01051e+06	3.50258e+06	3.15267e+06	3.35334e+06	3.93578e+06	2.62876e+06	3.92202e+06	4.9184e+06	2.616e+06	3.37123e+06	3.94767e+06	3.10448e+06	2.60516e+06	4.52854e+06	2.34178e+06	3.44523e+06	3.96701e+06	3.81861e+06	3.21177e+06	3.66399e+06	3.42893e+06	2.68315e+06	2.9512e+06	3.96036e+06	2.34629e+06
pme1228	221.092	204.065	220.085	C11H12N2O3	[M+H]+	5-Hydroxy-L-tryptophan	Amino acids and derivatives	Amino acids and derivatives	56-69-9	3	35794.7	32505.8	38613	49577.9	49642.4	56527	37375.9	27598.4	36470.9	34743.6	41335.1	46076.7	26959.8	28148.1	27256.3	32899.5	32007.8	33373.8	25744.5	25087.7	35879.8	28585.4	36735	35030.4	18810.3	22580.8	23761.5	22781.4	22524.2	27304.4	9679.17	16221.8	24169.1	16556.3	23769.8	26724.5	16597.4	12208.5	18679.1
Hmcp001578	641.172	479.11	640.164	C28H32O17	[M+H]+	Isorhamnetin-3,7-O-diglucoside	Flavonoids	Flavonols	6758-51-6	2	359000	557342	431914	542584	434926	460253	372140	454074	403626	373882	404467	366348	359619	383140	464386	515327	387971	355264	333847	426893	381839	468901	344729	368202	332371	412758	412415	434624	443819	315691	422567	312660	395069	466867	350926	337314	358382	367887	272878
mws4085	223.061	193.015	224.069	C11H12O5	[M-H]-	Sinapic acid	Phenolic acids	Phenolic acids	530-59-6	3	7920.95	4631.76	2791.07	3840.69	16501.4	14435.8	13729.6	5690.84	4667.06	18626.5	9452.81	13962.2	5594.38	6983.92	11813.5	41717.2	20475.8	30183.7	11174.9	5652.31	10998.8	23010.9	27408.4	22817.4	3357.73	11670	10359.4	36287.4	23314.4	17141.3	7107.1	3800.66	9929.34	13059.2	15119.4	16294.1	5212.23	14363.6	10849.2
pme3081	169.097	134.06	168.09	C8H12N2O2	[M+H]+	4-(Aminomethyl)-5-(hydroxymethyl)-2-methylpyridin-3-ol	Alkaloids	Alkaloids	85-87-0	3	22299.3	4003.44	6523.72	5970.25	5269.26	2555.61	5134.27	18648.7	6675.24	2497.97	3061.84	3545.99	5607.67	5947.22	6503.64	2932.85	9404.42	3580.86	3061.84	18264.9	9708.6	4483.95	3569.25	6380.01	6520.69	4485.87	7114.5	5991.14	5622.29	5492.02	4589.88	5597.45	12434.4	6468.27	3814.45	4978.27	7423.28	5282.37	4453.24
Hmcp002207	479.118	317.06	478.111	C22H22O12	[M+H]+	Isorhamnetin-7-O-glucoside (Brassicin)*	Flavonoids	Flavonols	6743-96-0	2	2.43888e+06	2.08062e+06	3.1697e+06	1.73739e+06	1.91118e+06	2.27362e+06	1.42848e+06	1.90086e+06	1.79812e+06	1.84757e+06	1.96196e+06	1.15947e+06	2.24958e+06	2.93785e+06	1.85871e+06	1.69019e+06	2.39187e+06	1.60995e+06	1.38504e+06	1.72798e+06	959262	1.77949e+06	1.74319e+06	1.74395e+06	1.15921e+06	1.85863e+06	1.53928e+06	1.77904e+06	1.3573e+06	1.34476e+06	1.52084e+06	1.70252e+06	1.7739e+06	1.49962e+06	1.283e+06	1.08584e+06	1.23698e+06	1.60029e+06	2.21645e+06
Hmhn003067	325.093	119.05	326.1	C15H18O8	[M-H]-	Phenylpropionic acid-O-β-D-glucopyranoside	Phenolic acids	Phenolic acids	-	1	59707.4	48461.2	57765.3	18817.1	32075.9	19699.7	67152.6	46090.7	71318.7	47015.7	46001.7	46355.5	66843.9	100357	66852.9	24199.2	72539.1	42946	91038.7	58224.6	98213.2	58129.9	53554.1	53595.6	103247	106577	159935	32389.8	101991	44609.3	94559.2	139175	120986	57498.6	91419.3	45904.6	101887	160092	218264
mws1292	565.155	409.092	564.148	C26H28O14	[M+H]+	Isoschaftoside	Flavonoids	Flavones	52012-29-0	3	11689.7	32512	23340	65005	34590.4	22754.3	14284.1	50540.4	16993.9	23340	13673.6	10298.2	18340	50005	3340	30069.4	26821.6	21670	6437.63	18243.6	16179	21377.6	15841.2	18482.9	18340	17771.4	10516.7	38340	50005	27545.1	24077.2	13308.5	19831.3	21838.9	17794.7	8574.45	21037.7	32551.4	14560.9
HJAP127	757.218	303.051	756.211	C33H40O20	[M+H]+	Quercetin-3-O-(2''-O-Rhamnosyl)rutinoside	Flavonoids	Flavonols	55696-57-6	2	12726285	11170055	14009830	8.52629e+06	12667150	6.92541e+06	7.56508e+06	9125890	8.64326e+06	12276065	12639440	13052005	11466270	12300010	9.37816e+06	8852850	11948605	8.38533e+06	11908190	6.34656e+06	7.58841e+06	11479085	7.29525e+06	7.04225e+06	12602505	6.19942e+06	8.03899e+06	7.69623e+06	8.35017e+06	6.39532e+06	9747720	6.11584e+06	8.28283e+06	6.76705e+06	7.49115e+06	10656015	9473390	5.65331e+06	4.66483e+06
Zmpn000095	261.038	78.9588	262.045	C6H15O9P	[M-H]-	Sorbitol-6-phosphate	Others	Saccharides	20479-58-7	3	8405.89	12268	9735.09	9611.3	12905.5	9685.95	23877.1	20880	15296.5	17297.9	14151.5	13878.6	19257.5	14527.9	13239	15986.7	23287.4	26247.5	18070.3	18795.2	10570.3	12903.9	21237.7	13557.3	13109.1	15736.5	14536.3	15030.6	9639.66	13399.4	12148.8	13065.1	14457.9	14794.5	15493	18510.1	18956.4	16588.8	17363.3
Lmlp002765	229.123	201.128	228.115	C15H16O2	[M+H]+	Stilbostemin B	Phenolic acids	Phenolic acids	162411-67-8	2	4859.4	6475.39	4206.01	6915.38	7218.79	5453.39	13967	13108.1	14576.6	14953.9	14495.2	15023.3	11436.9	8650.25	17115.6	18364.3	15221.8	16177.4	10050.6	8519.39	15304.8	15256.1	19210.9	13598.8	12483.3	11696.1	4466.08	12048.4	9236.88	9209.86	9212.11	4136.13	10671.4	5505.12	9310.14	22074	3909.02	3482.63	4416.22
mws4163	665.215	485.15	666.222	C24H42O21	[M-H]-	Nystose	Others	Saccharides	13133-07-8	3	4889.63	2937.91	4622.37	2142.21	3340	1818.89	9850.71	6194.75	7253.95	12137.4	8826.25	8697.78	14280.8	11014	11253.6	25152.4	12153.9	20379.3	20351.7	17654.4	15879.4	19828.4	16458.6	33769	16487.5	25845	25531.3	26792.8	24704.1	49153.9	22605.7	37629.1	49024.9	29549	46104.7	66038.7	34506.9	38002.7	42185.6
Hmcn000192	209.067	59.0139	210.074	C7H14O7	[M-H]-	Sedoheptulose	Others	Saccharides	3019-74-7	2	205232	180927	211293	149255	209191	174560	266117	240002	163161	149080	153478	154447	156962	147624	180019	125597	258250	135803	166659	165582	156962	137310	165273	177793	144872	127991	126792	214582	122254	188568	146991	140211	137701	124404	186054	174767	204675	216406	146307
pme3011	104.071	69.0348	103.063	C4H9NO2	[M+H]+	γ-Aminobutyric acid	Organic acids	Organic acids	56-12-2	1	67523.2	61003.9	65703	64358.2	53704.6	74036.5	53076.4	44419.9	42297.9	40285.3	46931.6	44792.9	50986	45407.4	51166.8	58488.8	42952.5	67722.3	53445.1	43801.5	31694.9	50792.9	29585.4	59771.1	40404.1	25318.4	26587.9	37683.8	48785	43316.5	36014.8	38628.7	35043.5	42040.5	25425.4	42277.8	38386.3	23440.8	20253.7
Lmdp003146	167.107	93.0706	166.099	C10H14O2	[M+H]+	Rhododendrol	Phenolic acids	Phenolic acids	501-96-2	3	247695	128194	203778	241736	202138	265162	175411	137850	210997	202823	198432	210805	228340	140487	147485	545243	132205	187940	132582	110633	163340	182372	185005	140487	166670	130878	115241	180327	103893	183578	165947	126670	116985	148413	162383	183508	156336	128650	123098
pmb0786	180.087	163.06	179.079	C6H13NO5	[M+H]+	D-Glucosamine	Others	Saccharides	3416-24-8	3	2.05887e+06	1.77005e+06	1.43903e+06	1.68336e+06	1.62039e+06	1.56798e+06	1.73694e+06	1.28426e+06	851554	1.52439e+06	1.239e+06	1.32006e+06	1.47993e+06	1.83351e+06	1.57511e+06	1.48919e+06	1.62247e+06	1.60127e+06	729755	1.37323e+06	1.50845e+06	1.81005e+06	1.2329e+06	1.27048e+06	1.16175e+06	1.33506e+06	1.52399e+06	1.66981e+06	702498	1.35075e+06	1.808e+06	1.2587e+06	1.59461e+06	1.41712e+06	1.23426e+06	1.56148e+06	1.87902e+06	1.28179e+06	1.69673e+06
Wagp007859	359.113	329.066	358.105	C19H18O7	[M+H]+	Hypolaetin 7,8,3',4'-Tetramethyl Ether	Flavonoids	Flavones	-	2	17338	8414.96	12685.7	6957.85	12445.7	22741.2	13956.4	11006.8	18567.5	14690.8	12555.3	12285.1	21274.8	21518.2	32620.6	26073.2	42627.1	38178	19739.3	17534.5	17095.8	17889.6	21672.6	15715.7	32986.5	17950.7	13909.2	6946.63	20300.8	14053	21070.1	27750.7	23631.2	10373	12091.7	25268.3	16992.4	16335	25618.2
mws0582	322.107	130.05	321.099	C11H19N3O6S	[M+H]+	S-(Methyl)glutathione	Amino acids and derivatives	Amino acids and derivatives	2922-56-7	1	736644	776028	874948	966857	994262	1.39375e+06	532325	556410	589948	700586	789513	783229	541638	570068	548896	711849	683485	723858	587614	551941	869628	683594	729094	720301	595826	563192	550751	587733	591189	674802	543688	477691	458439	571994	519609	511322	807412	463734	449742
pma0104	369.097	207.065	368.09	C20H16O7	[M+H]+	N-Sinapoylhydroxycoumarin	Lignans and Coumarins	Coumarins	-	3	132425	92237.1	171639	189080	172479	196881	137241	100779	96711	179143	172997	182253	122182	111528	112993	170050	99923.1	123923	84584.1	89376.6	89017.2	130827	93946	136244	137891	141437	161974	169807	98063	136178	101670	72019.8	139186	117434	104385	174234	64999.9	88448.5	109886
Hmcp003783	211.087	193.07	210.079	C13H10N2O	[M+H]+	1-Acetyl-β-carboline	Alkaloids	Plumerane	-	3	7969.04	3645.29	5558.35	3092.58	5267.66	6174.77	15048.8	14406	12045.2	16611.4	12550.8	9827.22	19993.8	13211.7	8010.54	6768.71	13378.1	10489.4	16725.5	16471	13512.5	23808.8	11369.4	7682.46	8432.23	21844.8	11244.4	19415.1	13272.5	18395.7	20324.7	13400.9	10883.3	26977	9387.95	14556.6	14198.4	20082	14831.1
[truncated: 87 more rows]
[truncated: 19 more columns]
