# Supplementary material for: Metabolomic and transcriptomic analyses reveal the effects of grafting on blood orange quality
Source: Front Plant Sci. 2023 Jun 1;14:1169220. doi: 10.3389/fpls.2023.1169220 (PMC10286243; doi:10.3389/fpls.2023.1169220)
Supplement: Supplementary file 10 [file Table_4.xlsx]

## Sheet: Table S4
Table S4. Read mapping for transcriptome profiling
Sample	Total Reads	Reads mapped	Unique mapped	Multi mapped	Read1 mapped	Read2 mapped	'+' mapped	'-' mapped
T1X1	65696972	60389014(91.92%)	58770522(89.46%)	1618492(2.46%)	29637442(45.11%)	29133080(44.34%)	29320605(44.63%)	29449917(44.83%)
T1X2	62434506	57475962(92.06%)	56092369(89.84%)	1383593(2.22%)	28259466(45.26%)	27832903(44.58%)	27990809(44.83%)	28101560(45.01%)
T1X3	55568758	51039504(91.85%)	49891765(89.78%)	1147739(2.07%)	25053395(45.09%)	24838370(44.70%)	24898947(44.81%)	24992818(44.98%)
T1Z1	63394056	55941142(88.24%)	54407245(85.82%)	1533897(2.42%)	27488113(43.36%)	26919132(42.46%)	27126222(42.79%)	27281023(43.03%)
T1Z2	63323624	58599910(92.54%)	56994074(90.00%)	1605836(2.54%)	28526679(45.05%)	28467395(44.96%)	28444533(44.92%)	28549541(45.09%)
T1Z3	65428970	59922637(91.58%)	58374216(89.22%)	1548421(2.37%)	29497392(45.08%)	28876824(44.13%)	29116928(44.50%)	29257288(44.72%)
T2X1	63203974	58134761(91.98%)	56685479(89.69%)	1449282(2.29%)	28584492(45.23%)	28100987(44.46%)	28233565(44.67%)	28451914(45.02%)
T2X2	62359004	57730085(92.58%)	56252815(90.21%)	1477270(2.37%)	28220662(45.26%)	28032153(44.95%)	28031336(44.95%)	28221479(45.26%)
T2X3	62278422	57505818(92.34%)	55970279(89.87%)	1535539(2.47%)	28172201(45.24%)	27798078(44.64%)	27886545(44.78%)	28083734(45.09%)
T2Z1	60252558	55569249(92.23%)	54176987(89.92%)	1392262(2.31%)	27282212(45.28%)	26894775(44.64%)	27024977(44.85%)	27152010(45.06%)
T2Z2	65637130	59500558(90.65%)	57782905(88.03%)	1717653(2.62%)	29182973(44.46%)	28599932(43.57%)	28797381(43.87%)	28985524(44.16%)
T2Z3	63140840	57955708(91.79%)	56537372(89.54%)	1418336(2.25%)	28542900(45.21%)	27994472(44.34%)	28158338(44.60%)	28379034(44.95%)
T3X1	59162916	54936437(92.86%)	53607547(90.61%)	1328890(2.25%)	26899548(45.47%)	26707999(45.14%)	26749870(45.21%)	26857677(45.40%)
T3X2	63404618	58312786(91.97%)	56620976(89.30%)	1691810(2.67%)	28558510(45.04%)	28062466(44.26%)	28245899(44.55%)	28375077(44.75%)
T3X3	63096720	57441247(91.04%)	56067147(88.86%)	1374100(2.18%)	28313455(44.87%)	27753692(43.99%)	27969379(44.33%)	28097768(44.53%)
T3Z1	68365886	62610663(91.58%)	60975104(89.19%)	1635559(2.39%)	30852668(45.13%)	30122436(44.06%)	30385692(44.45%)	30589412(44.74%)
T3Z2	63908074	59179184(92.60%)	57552988(90.06%)	1626196(2.54%)	28892544(45.21%)	28660444(44.85%)	28690742(44.89%)	28862246(45.16%)
T3Z3	63568556	58989467(92.80%)	57512972(90.47%)	1476495(2.32%)	28827641(45.35%)	28685331(45.13%)	28687587(45.13%)	28825385(45.35%)
T4X1	61638142	56842805(92.22%)	55415635(89.90%)	1427170(2.32%)	27853717(45.19%)	27561918(44.72%)	27599815(44.78%)	27815820(45.13%)
T4X2	68324660	62521450(91.51%)	60808600(89.00%)	1712850(2.51%)	30786387(45.06%)	30022213(43.94%)	30284916(44.33%)	30523684(44.67%)
T4X3	69889108	64102341(91.72%)	62462592(89.37%)	1639749(2.35%)	31556307(45.15%)	30906285(44.22%)	31120595(44.53%)	31341997(44.85%)
T4Z1	58782244	53701562(91.36%)	52221176(88.84%)	1480386(2.52%)	26255054(44.66%)	25966122(44.17%)	26046337(44.31%)	26174839(44.53%)
T4Z2	62706344	57749804(92.10%)	56296759(89.78%)	1453045(2.32%)	28381510(45.26%)	27915249(44.52%)	28061987(44.75%)	28234772(45.03%)
T4Z3	64333076	59045392(91.78%)	57513230(89.40%)	1532162(2.38%)	29066905(45.18%)	28446325(44.22%)	28662338(44.55%)	28850892(44.85%)
T5X1	63079442	57942041(91.86%)	56416905(89.44%)	1525136(2.42%)	28487714(45.16%)	27929191(44.28%)	28132933(44.60%)	28283972(44.84%)
T5X2	64030664	58656188(91.61%)	57205845(89.34%)	1450343(2.27%)	28868455(45.09%)	28337390(44.26%)	28534942(44.56%)	28670903(44.78%)
T5X3	65439010	60068332(91.79%)	58350599(89.17%)	1717733(2.62%)	29419753(44.96%)	28930846(44.21%)	29105867(44.48%)	29244732(44.69%)
T5Z1	68456880	62527717(91.34%)	60917671(88.99%)	1610046(2.35%)	30869915(45.09%)	30047756(43.89%)	30354688(44.34%)	30562983(44.65%)
T5Z2	62728592	57837006(92.20%)	56092992(89.42%)	1744014(2.78%)	28157085(44.89%)	27935907(44.53%)	27969411(44.59%)	28123581(44.83%)
T5Z3	63459698	58366525(91.97%)	56747775(89.42%)	1618750(2.55%)	28618016(45.10%)	28129759(44.33%)	28303659(44.60%)	28444116(44.82%)
T6X1	63609410	58362222(91.75%)	56793228(89.28%)	1568994(2.47%)	28697445(45.12%)	28095783(44.17%)	28294338(44.48%)	28498890(44.80%)
T6X2	64538180	59242768(91.79%)	57644692(89.32%)	1598076(2.48%)	29083651(45.06%)	28561041(44.25%)	28713856(44.49%)	28930836(44.83%)
T6X3	67309416	60882041(90.45%)	59237875(88.01%)	1644166(2.44%)	30425277(45.20%)	28812598(42.81%)	29516351(43.85%)	29721524(44.16%)
T6Z1	61837952	56640252(91.59%)	55018853(88.97%)	1621399(2.62%)	27700199(44.79%)	27318654(44.18%)	27448661(44.39%)	27570192(44.58%)
T6Z2	63374892	58710337(92.64%)	57146849(90.17%)	1563488(2.47%)	28633211(45.18%)	28513638(44.99%)	28485791(44.95%)	28661058(45.22%)
T6Z3	63566572	58893615(92.65%)	57340146(90.20%)	1553469(2.44%)	28708355(45.16%)	28631791(45.04%)	28580799(44.96%)	28759347(45.24%)
T7X1	60387346	55123084(91.28%)	53655862(88.85%)	1467222(2.43%)	26977554(44.67%)	26678308(44.18%)	26767779(44.33%)	26888083(44.53%)
T7X2	62762686	57230083(91.18%)	55680411(88.72%)	1549672(2.47%)	28068103(44.72%)	27612308(43.99%)	27770829(44.25%)	27909582(44.47%)
T7X3	65655022	60388424(91.98%)	58612741(89.27%)	1775683(2.70%)	29600007(45.08%)	29012734(44.19%)	29236194(44.53%)	29376547(44.74%)
T7Z1	64199944	58752358(91.51%)	57222200(89.13%)	1530158(2.38%)	28898801(45.01%)	28323399(44.12%)	28520961(44.43%)	28701239(44.71%)
T7Z2	61420668	56529654(92.04%)	55052659(89.63%)	1476995(2.40%)	27699516(45.10%)	27353143(44.53%)	27461419(44.71%)	27591240(44.92%)
T7Z3	62187438	56998188(91.66%)	55434364(89.14%)	1563824(2.51%)	27947378(44.94%)	27486986(44.20%)	27649237(44.46%)	27785127(44.68%)
T8X1	64038912	59562979(93.01%)	57986121(90.55%)	1576858(2.46%)	29045458(45.36%)	28940663(45.19%)	28926626(45.17%)	29059495(45.38%)
T8X2	63867746	58696182(91.90%)	57223101(89.60%)	1473081(2.31%)	28847831(45.17%)	28375270(44.43%)	28532202(44.67%)	28690899(44.92%)
T8X3	65197818	59811745(91.74%)	58322358(89.45%)	1489387(2.28%)	29397399(45.09%)	28924959(44.36%)	29082793(44.61%)	29239565(44.85%)
T8Z1	60383124	55052355(91.17%)	53253862(88.19%)	1798493(2.98%)	26849462(44.47%)	26404400(43.73%)	26562795(43.99%)	26691067(44.20%)
T8Z2	64237926	59075846(91.96%)	57321460(89.23%)	1754386(2.73%)	28910154(45.00%)	28411306(44.23%)	28577668(44.49%)	28743792(44.75%)
T8Z3	63774742	58498378(91.73%)	56805753(89.07%)	1692625(2.65%)	28691905(44.99%)	28113848(44.08%)	28326367(44.42%)	28479386(44.66%)
