# Supplementary material for: Metabolomic and transcriptomic analyses reveal the effects of grafting on blood orange quality
Source: Front Plant Sci. 2023 Jun 1;14:1169220. doi: 10.3389/fpls.2023.1169220 (PMC10286243; doi:10.3389/fpls.2023.1169220)
Supplement: Supplementary file 11 [file Table_5.xlsx]

## Sheet: All.sample.summary
Table S5. Quality control for transcriptomic profiles of 16 libraries with 3 replicates
Sample	Raw Reads	Clean Reads	Clean Base(G)	Error Rate(%)	Q20(%)	Q30(%)	GC Content(%)
T1Z1	68676388	63394056	9.51	0.03	97.13	92.55	44.6
T1Z2	65499646	63323624	9.5	0.03	97.61	93.35	44.65
T1Z3	67702878	65428970	9.81	0.03	97.2	92.66	44.49
T1X1	67688404	65696972	9.85	0.03	97.31	92.86	44.56
T1X2	64446084	62434506	9.37	0.03	97.33	92.82	44.3
T1X3	57937910	55568758	8.34	0.03	97.36	92.78	43.56
T2Z1	62567934	60252558	9.04	0.03	97.29	92.68	44.04
T2Z2	67796062	65637130	9.85	0.03	97.18	92.63	44.22
T2Z3	65136508	63140840	9.47	0.03	97.23	92.68	44.28
T2X1	65025638	63203974	9.48	0.03	97.24	92.7	44.29
T2X2	64257722	62359004	9.35	0.03	97.39	92.87	44.2
T2X3	64175700	62278422	9.34	0.03	97.36	92.88	44.14
T3Z1	70804482	68365886	10.25	0.03	97.15	92.57	44.19
T3Z2	65423582	63908074	9.59	0.03	97.29	92.64	44.26
T3Z3	65410202	63568556	9.54	0.03	97.51	93.08	44.31
T3X1	61302476	59162916	8.87	0.03	97.45	92.95	43.74
T3X2	66004676	63404618	9.51	0.03	97.32	92.88	44.33
T3X3	65209772	63096720	9.46	0.03	97.13	92.4	43.66
T4Z1	62181230	58782244	8.82	0.03	97.33	92.79	44.14
T4Z2	64641074	62706344	9.41	0.03	97.28	92.73	44.24
T4Z3	65986274	64333076	9.65	0.03	97.11	92.39	44.04
T4X1	63402180	61638142	9.25	0.03	97.53	93.23	44.35
T4X2	70514324	68324660	10.25	0.03	97.11	92.52	44.45
T4X3	71993506	69889108	10.48	0.03	97.19	92.62	44.24
T5Z1	70748918	68456880	10.27	0.03	96.99	92.25	43.89
T5Z2	65191940	62728592	9.41	0.03	97.32	92.68	44.2
T5Z3	65978912	63459698	9.52	0.03	97.31	92.82	44.41
T5X1	66816176	63079442	9.46	0.03	97.19	92.63	44.68
T5X2	67657246	64030664	9.6	0.03	97.27	92.76	43.89
T5X3	68026888	65439010	9.82	0.03	97.24	92.68	44.55
T6Z1	65507088	61837952	9.28	0.03	97.49	93.21	44.33
T6Z2	65149580	63374892	9.51	0.03	97.5	93.13	44.07
T6Z3	65434846	63566572	9.53	0.03	97.62	93.39	43.96
T6X1	65567590	63609410	9.54	0.03	97.14	92.48	44.08
T6X2	66738918	64538180	9.68	0.03	97.26	92.74	43.97
T6X3	69700214	67309416	10.1	0.04	96.13	90.44	43.77
T7Z1	67155396	64199944	9.63	0.03	97.19	92.56	43.82
T7Z2	64563932	61420668	9.21	0.03	97.46	93.16	44
T7Z3	65774642	62187438	9.33	0.03	97.36	92.98	44.4
T7X1	64155960	60387346	9.06	0.03	97.47	93.15	43.71
T7X2	66779566	62762686	9.41	0.03	97.33	92.89	44.18
T7X3	67626410	65655022	9.85	0.03	97.01	92.06	44.65
T8Z1	63956116	60383124	9.06	0.03	97.24	92.65	44.33
T8Z2	66116766	64237926	9.64	0.03	97.33	92.89	44.15
T8Z3	66131186	63774742	9.57	0.03	97.24	92.73	44.22
T8X1	65911882	64038912	9.61	0.03	97.69	93.47	43.95
T8X2	65980556	63867746	9.58	0.03	97.33	92.91	43.27
T8X3	67874524	65197818	9.78	0.03	97.43	93.12	43.54
