# Supplementary material for: Metabolomic and transcriptomic analyses reveal the effects of grafting on blood orange quality
Source: Front Plant Sci. 2023 Jun 1;14:1169220. doi: 10.3389/fpls.2023.1169220 (PMC10286243; doi:10.3389/fpls.2023.1169220)
Supplement: Supplementary file 12 [file Table_6.xlsx]

## Sheet: Sheet1
Table S6. Transcriptome profile of lido orange from two rootstocks (X and Z) and 8 developmental stages
ID	T1X_vs_T1Z.log2FoldChange	T1X_vs_T1Z.pvalue	T1X_vs_T1Z.padj	T1X_vs_T1Z.regulated	T2X_vs_T2Z.log2FoldChange	T2X_vs_T2Z.pvalue	T2X_vs_T2Z.padj	T2X_vs_T2Z.regulated	T3X_vs_T3Z.log2FoldChange	T3X_vs_T3Z.pvalue	T3X_vs_T3Z.padj	T3X_vs_T3Z.regulated	T4X_vs_T4Z.log2FoldChange	T4X_vs_T4Z.pvalue	T4X_vs_T4Z.padj	T4X_vs_T4Z.regulated	T5X_vs_T5Z.log2FoldChange	T5X_vs_T5Z.pvalue	T5X_vs_T5Z.padj	T5X_vs_T5Z.regulated	T6X_vs_T6Z.log2FoldChange	T6X_vs_T6Z.pvalue	T6X_vs_T6Z.padj	T6X_vs_T6Z.regulated	T7X_vs_T7Z.log2FoldChange	T7X_vs_T7Z.pvalue	T7X_vs_T7Z.padj	T7X_vs_T7Z.regulated	T8X_vs_T8Z.log2FoldChange	T8X_vs_T8Z.pvalue	T8X_vs_T8Z.padj	T8X_vs_T8Z.regulated	start	end	strand	gene_name	KEGG	KEGG pathway	NR	Swissprot	Tremble	KOG	GO	Pfam	TF-Family	TF-Category	TF-Classification
Ciclev10018289m.g.v1.0	NA	NA	NA	NA	NA	NA	NA	NA	NA	NA	NA	NA	NA	NA	NA	NA	NA	NA	NA	NA	3.26188	2.25414e-07	8.52589e-05	up	1.97772	0.0703702	0.477308	false	3.02488	9.34035e-06	0.000351189	up	8055066	8056876	-	Ciclev10018289m.g	K13083 flavonoid 3',5'-hydroxylase [EC:1.14.14.81] | (RefSeq) flavonoid 3',5'-hydroxylase 2-like (A)	ko00941: Flavonoid biosynthesis; ko00944: Flavone and flavonol biosynthesis; ko01110: Biosynthesis of secondary metabolites	hypothetical protein CICLE_v10018289mg [Citrus clementina]	C75A2_SOLME RecName: Full=Flavonoid 3',5'-hydroxylase; Short=F3'5'H; EC=1.14.14.81 {ECO:0000250|UniProtKB:P48418}; AltName: Full=CYPLXXVA2; AltName: Full=Cytochrome P450 75A2; AltName: Full=P-450EG1;	G9BMN5_CITCL SubName: Full=Flavonoid 3',5'-hydroxylase {ECO:0000313|EMBL:AEC50089.1};	At5g07990	GO:0033772,flavonoid 3',5'-hydroxylase activity; GO:0020037,heme binding; GO:0005506,iron ion binding; GO:0009718,anthocyanin-containing compound biosynthetic process; GO:0003674,molecular_function; GO:0003824,catalytic activity; GO:0004497,monooxygenase activity; GO:0016491,oxidoreductase activity; GO:0016705,oxidoreductase activity, acting on paired donors, with incorporation or reduction of mo…	PF00067.22:Cytochrome P450	--	--	--
Ciclev10000860m.g.v1.0	0.254801	0.758463	1	false	0.721258	0.0690065	0.491809	false	1.34253	9.57599e-06	0.000884755	up	NA	NA	NA	NA	1.30218	0.120126	0.224014	false	NA	NA	NA	NA	NA	NA	NA	NA	NA	NA	NA	NA	7063961	7066280	-	Ciclev10000860m.g	K05280 flavonoid 3'-monooxygenase [EC:1.14.14.82] | (RefSeq) flavonoid 3'-monooxygenase (A)	ko00941: Flavonoid biosynthesis; ko00944: Flavone and flavonol biosynthesis; ko01100: Metabolic pathways; ko01110: Biosynthesis of secondary metabolites	hypothetical protein CICLE_v10000860mg [Citrus clementina]	CYP1_CROXC RecName: Full=Flavonoid 3'-monooxygenase CYP75B137 {ECO:0000305}; EC=1.14.14.82 {ECO:0000269|PubMed:31004005}; AltName: Full=Cytochrome P450 1 {ECO:0000303|PubMed:31004005}; Short=CcCYP1 {ECO:0000303|PubMed:31004005}; AltName: Full=Cytochrome P450 75B137 {ECO:0000303|PubMed:31004005}; AltName: Full=Flavonoid 3'-hydroxylase CYP75B137 {ECO:0000305};	V4SW41_CITCL SubName: Full=Uncharacterized protein {ECO:0000313|EMBL:ESR45007.1};	At4g12310	GO:0016021,integral component of membrane; GO:0016711,flavonoid 3'-monooxygenase activity; GO:0020037,heme binding; GO:0005506,iron ion binding; GO:0009813,flavonoid biosynthetic process; GO:0003674,molecular_function; GO:0003824,catalytic activity; GO:0004497,monooxygenase activity; GO:0016491,oxidoreductase activity; GO:0016705,oxidoreductase activity, acting on paired donors, with incorporatio…	PF00067.22:Cytochrome P450	--	--	--
Ciclev10004836m.g.v1.0	-0.0971801	0.632759	0.886627	false	0.109851	0.28058	0.790718	false	0.520129	6.33561e-05	0.00327173	false	0.34385	0.00239726	0.0240935	false	1.35949	1.46614e-19	7.8157e-18	up	0.173973	0.149664	0.601023	false	0.256409	0.0627547	0.455712	false	0.0133033	0.919695	0.966548	false	22092433	22094070	-	Ciclev10004836m.g	K08998 uncharacterized protein | (RefSeq) UPF0161 protein At3g09310 (A)	--	hypothetical protein CICLE_v10004836mg [Citrus clementina]	5MAT_ARATH RecName: Full=Malonyl-CoA:anthocyanidin 5-O-glucoside-6''-O-malonyltransferase; EC=2.3.1.-; AltName: Full=Anthocyanin 5-aromatic acyltransferase-like protein; Short=At5MAT;	V4S2D5_CITCL SubName: Full=Uncharacterized protein {ECO:0000313|EMBL:ESR34462.1};	At3g29590	GO:0050736,O-malonyltransferase activity; GO:0009718,anthocyanin-containing compound biosynthetic process; GO:0003674,molecular_function; GO:0003824,catalytic activity; GO:0008374,O-acyltransferase activity; GO:0016420,malonyltransferase activity; GO:0016740,transferase activity; GO:0016746,transferase activity, transferring acyl groups; GO:0016747,transferase activity, transferring acyl groups o…	PF02458.15:Transferase family	--	--	--
Ciclev10004868m.g.v1.0	-0.923976	0.157526	0.576455	false	0.22469	0.278374	0.790718	false	-0.00714949	0.973955	0.990473	false	0.927127	0.00242411	0.0243173	false	1.67487	1.12704e-11	2.4257e-10	up	-0.545884	0.0655393	0.448615	false	-0.810853	0.00354848	0.11753	false	-0.784199	0.00481104	0.0368057	false	17114361	17116036	-	Ciclev10004868m.g	K22772 flavonol-3-O-glucoside L-rhamnosyltransferase [EC:2.4.1.159] | (RefSeq) 1,6-rhamnosyltransferase (A)	ko00944: Flavone and flavonol biosynthesis; ko01110: Biosynthesis of secondary metabolites	hypothetical protein CICLE_v10004868mg [Citrus clementina]	UFOG_PETHY RecName: Full=Anthocyanidin-3-O-glucoside rhamnosyltransferase {ECO:0000303|PubMed:8130800}; EC=2.4.1.- {ECO:0000305}; AltName: Full=Anthocyanin rhamnosyl transferase {ECO:0000303|PubMed:8130799};	V4RJL6_CITCL RecName: Full=Glycosyltransferase {ECO:0000256|RuleBase:RU362057}; EC=2.4.1.- {ECO:0000256|RuleBase:RU362057};	At5g54010	GO:0051566,anthocyanidin-3-glucoside rhamnosyltransferase activity; GO:0008194,UDP-glycosyltransferase activity; GO:0009718,anthocyanin-containing compound biosynthetic process; GO:0003674,molecular_function; GO:0003824,catalytic activity; GO:0016740,transferase activity; GO:0016757,transferase activity, transferring glycosyl groups; GO:0016758,transferase activity, transferring hexosyl groups; G…	PF00201.18:UDP-glucoronosyl and UDP-glucosyl transferase	--	--	--
Ciclev10004912m.g.v1.0	-1.38113	0.106157	1	false	NA	NA	NA	NA	NA	NA	NA	NA	NA	NA	NA	NA	NA	NA	NA	NA	NA	NA	NA	NA	NA	NA	NA	NA	NA	NA	NA	NA	27015822	27017593	-	Ciclev10004912m.g	K13065 shikimate O-hydroxycinnamoyltransferase [EC:2.3.1.133] | (RefSeq) shikimate O-hydroxycinnamoyltransferase-like (A)	ko00940: Phenylpropanoid biosynthesis; ko00941: Flavonoid biosynthesis; ko00945: Stilbenoid, diarylheptanoid and gingerol biosynthesis; ko01100: Metabolic pathways; ko01110: Biosynthesis of secondary metabolites	hypothetical protein CICLE_v10004912mg [Citrus clementina]	5MAT_ARATH RecName: Full=Malonyl-CoA:anthocyanidin 5-O-glucoside-6''-O-malonyltransferase; EC=2.3.1.-; AltName: Full=Anthocyanin 5-aromatic acyltransferase-like protein; Short=At5MAT;	V4U6K5_CITCL SubName: Full=Uncharacterized protein {ECO:0000313|EMBL:ESR34879.1};	At3g29590	GO:0050736,O-malonyltransferase activity; GO:0009718,anthocyanin-containing compound biosynthetic process; GO:0003674,molecular_function; GO:0003824,catalytic activity; GO:0008374,O-acyltransferase activity; GO:0016420,malonyltransferase activity; GO:0016740,transferase activity; GO:0016746,transferase activity, transferring acyl groups; GO:0016747,transferase activity, transferring acyl groups o…	PF02458.15:Transferase family	--	--	--
Ciclev10013531m.g.v1.0	0.430603	0.417989	0.779161	false	0.164845	0.702062	0.958905	false	0.967384	0.00075748	0.0195598	false	0.405889	0.280707	0.539497	false	2.91301	1.08193e-14	3.46971e-13	up	1.13342	0.00126872	0.0573181	false	1.15383	0.00213091	0.090028	false	0.681453	0.0211447	0.102782	false	20266785	20267804	+	Ciclev10013531m.g	K11805 DDB1- and CUL4-associated factor 7 | (RefSeq) WD repeat-containing protein LWD1-like (A)	--	hypothetical protein CICLE_v10013531mg [Citrus clementina]	LWD1_ARATH RecName: Full=WD repeat-containing protein LWD1; AltName: Full=Protein ANTHOCYANIN 11-A; Short=AtAN11-A; AltName: Full=Protein LIGHT-REGULATED WD1; AltName: Full=WD repeat-containing protein AN11-A;	V4SRP4_CITCL RecName: Full=WD_REPEATS_REGION domain-containing protein {ECO:0000259|PROSITE:PS50294};	At1g12910	GO:0005634,nucleus; GO:0000976,transcription regulatory region sequence-specific DNA binding; GO:0009718,anthocyanin-containing compound biosynthetic process; GO:0043153,entrainment of circadian clock by photoperiod; GO:0048573,photoperiodism, flowering; GO:0048511,rhythmic process; GO:0001067,regulatory region nucleic acid binding; GO:0003674,molecular_function; GO:0003676,nucleic acid binding; …	PF00400.32:WD domain, G-beta repeat	--	--	--
Ciclev10014858m.g.v1.0	-0.217276	0.489577	0.825598	false	0.0873401	0.65306	0.947916	false	-0.496061	0.00953101	0.10406	false	0.237882	0.441362	0.684531	false	1.75651	1.34077e-11	2.84297e-10	up	-0.26776	0.439422	0.827938	false	0.533853	0.0136935	0.230957	false	-0.471105	0.0429856	0.165528	false	5975367	5977280	+	Ciclev10014858m.g	K05280 flavonoid 3'-monooxygenase [EC:1.14.14.82] | (RefSeq) flavonoid 3'-monooxygenase (A)	ko00941: Flavonoid biosynthesis; ko00944: Flavone and flavonol biosynthesis; ko01100: Metabolic pathways; ko01110: Biosynthesis of secondary metabolites	hypothetical protein CICLE_v10014858mg [Citrus clementina]	CYP1_CROXC RecName: Full=Flavonoid 3'-monooxygenase CYP75B137 {ECO:0000305}; EC=1.14.14.82 {ECO:0000269|PubMed:31004005}; AltName: Full=Cytochrome P450 1 {ECO:0000303|PubMed:31004005}; Short=CcCYP1 {ECO:0000303|PubMed:31004005}; AltName: Full=Cytochrome P450 75B137 {ECO:0000303|PubMed:31004005}; AltName: Full=Flavonoid 3'-hydroxylase CYP75B137 {ECO:0000305};	A0A067FBZ9_CITSI SubName: Full=Uncharacterized protein {ECO:0000313|EMBL:KDO64863.1};	At4g12300	GO:0016021,integral component of membrane; GO:0016711,flavonoid 3'-monooxygenase activity; GO:0020037,heme binding; GO:0005506,iron ion binding; GO:0009813,flavonoid biosynthetic process; GO:0003674,molecular_function; GO:0003824,catalytic activity; GO:0004497,monooxygenase activity; GO:0016491,oxidoreductase activity; GO:0016705,oxidoreductase activity, acting on paired donors, with incorporatio…	PF00067.22:Cytochrome P450	--	--	--
Ciclev10017784m.g.v1.0	NA	NA	NA	NA	NA	NA	NA	NA	NA	NA	NA	NA	NA	NA	NA	NA	NA	NA	NA	NA	2.04212	0.00259709	0.0910324	false	NA	NA	NA	NA	2.44481	0.000414571	0.00621209	up	33852535	33853911	+	Ciclev10017784m.g	K22794 flavonol-3-O-glucoside/galactoside glucosyltransferase [EC:2.4.1.239 2.4.1.-] | (RefSeq) UDP-glycosyltransferase 79B30-like (A)	ko00944: Flavone and flavonol biosynthesis	hypothetical protein CICLE_v10017784mg [Citrus clementina]	F3GGT_ACTCC RecName: Full=Cyanidin 3-O-galactoside 2''-O-xylosyltransferase FGGT1 {ECO:0000305}; EC=2.4.2.50 {ECO:0000269|PubMed:21175894}; AltName: Full=Flavonoid 3-O-glycoside glycosyltransferase 1 {ECO:0000303|PubMed:21175894}; AltName: Full=UDP-xylose flavonoid O-glycosyltransferase 6B {ECO:0000305}; Short=AcUFGT6b {ECO:0000303|Ref.1};	V4W8X5_CITCL RecName: Full=Glycosyltransferase {ECO:0000256|RuleBase:RU362057}; EC=2.4.1.- {ECO:0000256|RuleBase:RU362057};	At5g54060	GO:0035252,UDP-xylosyltransferase activity; GO:0009718,anthocyanin-containing compound biosynthetic process; GO:0003674,molecular_function; GO:0003824,catalytic activity; GO:0008194,UDP-glycosyltransferase activity; GO:0016740,transferase activity; GO:0016757,transferase activity, transferring glycosyl groups; GO:0016763,transferase activity, transferring pentosyl groups; GO:0042285,xylosyltransf…	PF00201.18:UDP-glucoronosyl and UDP-glucosyl transferase	--	--	--
Ciclev10019637m.g.v1.0	0.491141	0.0588733	0.410274	false	0.0392785	0.793054	0.976995	false	0.727999	1.36896e-08	6.43574e-06	false	0.6293	0.000218048	0.00400676	false	1.21698	0.00872452	0.027535	up	1.01241	5.93331e-10	6.03121e-07	up	0.989722	0.0523785	0.420824	false	1.06198	0.00442854	0.0347929	up	8018777	8022807	+	Ciclev10019637m.g	K05280 flavonoid 3'-monooxygenase [EC:1.14.14.82] | (RefSeq) flavonoid 3'-monooxygenase (A)	ko00941: Flavonoid biosynthesis; ko00944: Flavone and flavonol biosynthesis; ko01100: Metabolic pathways; ko01110: Biosynthesis of secondary metabolites	hypothetical protein CICLE_v10019637mg [Citrus clementina]	F3PH_PETHY RecName: Full=Flavonoid 3'-monooxygenase; EC=1.14.14.82; AltName: Full=Cytochrome P450 75B2; AltName: Full=Flavonoid 3'-hydroxylase;	V4TVM9_CITCL SubName: Full=Uncharacterized protein {ECO:0000313|EMBL:ESR53976.1};	At5g07990	GO:0005789,endoplasmic reticulum membrane; GO:0016021,integral component of membrane; GO:0016711,flavonoid 3'-monooxygenase activity; GO:0020037,heme binding; GO:0005506,iron ion binding; GO:0009813,flavonoid biosynthetic process; GO:0003674,molecular_function; GO:0003824,catalytic activity; GO:0004497,monooxygenase activity; GO:0016491,oxidoreductase activity; GO:0016705,oxidoreductase activity,…	PF00067.22:Cytochrome P450	--	--	--
Ciclev10019693m.g.v1.0	-0.528961	0.158029	0.57744	false	0.161828	0.484997	0.898259	false	0.256879	0.374837	0.693831	false	0.126686	0.697466	0.853374	false	1.3435	0.000351409	0.00178634	up	-0.361507	0.181269	0.631434	false	-0.465946	0.190807	0.673422	false	-0.438199	0.100627	0.285223	false	6158863	6161953	+	Ciclev10019693m.g	K05280 flavonoid 3'-monooxygenase [EC:1.14.14.82] | (RefSeq) flavonoid 3'-monooxygenase (A)	ko00941: Flavonoid biosynthesis; ko00944: Flavone and flavonol biosynthesis; ko01100: Metabolic pathways; ko01110: Biosynthesis of secondary metabolites	hypothetical protein CICLE_v10019693mg [Citrus clementina]	CYP1_CROXC RecName: Full=Flavonoid 3'-monooxygenase CYP75B137 {ECO:0000305}; EC=1.14.14.82 {ECO:0000269|PubMed:31004005}; AltName: Full=Cytochrome P450 1 {ECO:0000303|PubMed:31004005}; Short=CcCYP1 {ECO:0000303|PubMed:31004005}; AltName: Full=Cytochrome P450 75B137 {ECO:0000303|PubMed:31004005}; AltName: Full=Flavonoid 3'-hydroxylase CYP75B137 {ECO:0000305};	V4TJU1_CITCL SubName: Full=Uncharacterized protein {ECO:0000313|EMBL:ESR53637.1};	At4g12300	GO:0016021,integral component of membrane; GO:0016711,flavonoid 3'-monooxygenase activity; GO:0020037,heme binding; GO:0005506,iron ion binding; GO:0009813,flavonoid biosynthetic process; GO:0003674,molecular_function; GO:0003824,catalytic activity; GO:0004497,monooxygenase activity; GO:0016491,oxidoreductase activity; GO:0016705,oxidoreductase activity, acting on paired donors, with incorporatio…	PF00067.22:Cytochrome P450	--	--	--
Ciclev10019770m.g.v1.0	0.442521	0.0565945	0.404929	false	0.899001	0.00515802	0.133228	false	0.567363	0.000409557	0.0129636	false	1.03067	0.0567282	0.211109	false	1.86142	0.0031025	0.0115779	up	1.94581	3.31347e-17	2.69451e-13	up	1.54358	0.0244157	0.303177	false	2.12656	2.53866e-06	0.000125914	up	39768345	39771032	+	Ciclev10019770m.g	K12930 anthocyanidin 3-O-glucosyltransferase [EC:2.4.1.115] | (RefSeq) anthocyanidin 3-O-glucosyltransferase 7-like (A)	ko00942: Anthocyanin biosynthesis; ko01100: Metabolic pathways; ko01110: Biosynthesis of secondary metabolites	hypothetical protein CICLE_v10019770mg [Citrus clementina]	UFOG_VITVI RecName: Full=Anthocyanidin 3-O-glucosyltransferase UFGT {ECO:0000305}; EC=2.4.1.115 {ECO:0000269|PubMed:16482224, ECO:0000269|PubMed:9535914}; AltName: Full=Flavonol 3-O-glucosyltransferase {ECO:0000305}; EC=2.4.1.91 {ECO:0000269|PubMed:16482224, ECO:0000269|PubMed:9535914}; AltName: Full=UDP-glucose flavonoid 3-O-glucosyltransferase {ECO:0000303|PubMed:9535914};	V4TSJ3_CITCL RecName: Full=Glycosyltransferase {ECO:0000256|RuleBase:RU362057}; EC=2.4.1.- {ECO:0000256|RuleBase:RU362057};	At5g17050	GO:0047213,anthocyanidin 3-O-glucosyltransferase activity; GO:0102360,daphnetin 3-O-glucosyltransferase activity; GO:0047893,flavonol 3-O-glucosyltransferase activity; GO:0102425,myricetin 3-O-glucosyltransferase activity; GO:0009718,anthocyanin-containing compound biosynthetic process; GO:0033485,cyanidin 3-O-glucoside biosynthetic process; GO:0033330,kaempferol O-glucoside biosynthetic process;…	PF00201.18:UDP-glucoronosyl and UDP-glucosyl transferase	--	--	--
Ciclev10020021m.g.v1.0	-0.258423	0.455035	0.806659	false	0.118879	0.432795	0.877953	false	0.482023	0.000662052	0.0177731	false	0.74607	6.62775e-06	0.000231826	false	1.42688	1.77613e-10	3.26042e-09	up	0.335163	0.00456715	0.126085	false	0.412266	0.0306177	0.334007	false	0.0599974	0.712616	0.855926	false	27392621	27394211	-	Ciclev10020021m.g	K19747 BAHD acyltransferase [EC:2.3.1.-] | (RefSeq) BAHD acyltransferase DCR (A)	--	hypothetical protein CICLE_v10020021mg [Citrus clementina]	5MAT_ARATH RecName: Full=Malonyl-CoA:anthocyanidin 5-O-glucoside-6''-O-malonyltransferase; EC=2.3.1.-; AltName: Full=Anthocyanin 5-aromatic acyltransferase-like protein; Short=At5MAT;	V4TPM0_CITCL SubName: Full=Uncharacterized protein {ECO:0000313|EMBL:ESR55362.1};	At3g29590	GO:0050736,O-malonyltransferase activity; GO:0009718,anthocyanin-containing compound biosynthetic process; GO:0003674,molecular_function; GO:0003824,catalytic activity; GO:0008374,O-acyltransferase activity; GO:0016420,malonyltransferase activity; GO:0016740,transferase activity; GO:0016746,transferase activity, transferring acyl groups; GO:0016747,transferase activity, transferring acyl groups o…	PF02458.15:Transferase family	--	--	--
Ciclev10031508m.g.v1.0	-0.538983	0.0318184	0.327219	false	-0.140206	0.31401	0.812737	false	0.299556	0.152866	0.461369	false	0.746739	0.00308515	0.0289971	false	1.77461	1.95923e-24	1.56147e-22	up	0.0706353	0.721878	0.930734	false	-0.0671318	0.746774	0.94423	false	0.211522	0.275817	0.518762	false	14188544	14190065	+	Ciclev10031508m.g	K13065 shikimate O-hydroxycinnamoyltransferase [EC:2.3.1.133] | (RefSeq) spermidine hydroxycinnamoyl transferase (A)	ko00940: Phenylpropanoid biosynthesis; ko00941: Flavonoid biosynthesis; ko00945: Stilbenoid, diarylheptanoid and gingerol biosynthesis; ko01100: Metabolic pathways; ko01110: Biosynthesis of secondary metabolites	hypothetical protein CICLE_v10031508mg [Citrus clementina]	5MAT_ARATH RecName: Full=Malonyl-CoA:anthocyanidin 5-O-glucoside-6''-O-malonyltransferase; EC=2.3.1.-; AltName: Full=Anthocyanin 5-aromatic acyltransferase-like protein; Short=At5MAT;	V4TKB0_CITCL SubName: Full=Uncharacterized protein {ECO:0000313|EMBL:ESR50206.1};	At3g29590	GO:0050736,O-malonyltransferase activity; GO:0009718,anthocyanin-containing compound biosynthetic process; GO:0003674,molecular_function; GO:0003824,catalytic activity; GO:0008374,O-acyltransferase activity; GO:0016420,malonyltransferase activity; GO:0016740,transferase activity; GO:0016746,transferase activity, transferring acyl groups; GO:0016747,transferase activity, transferring acyl groups o…	PF02458.15:Transferase family	--	--	--
Ciclev10033612m.g.v1.0	0.13928	0.605601	0.873919	false	-0.125403	0.533802	0.919503	false	0.481604	0.0551461	0.276578	false	0.497575	0.105839	0.305986	false	1.61388	1.38925e-10	2.5886e-09	up	0.34484	0.194092	0.646215	false	0.0943714	0.75678	0.946095	false	0.200482	0.460313	0.685676	false	14180480	14182989	+	Ciclev10033612m.g	K08998 uncharacterized protein | (RefSeq) UPF0161 protein At3g09310 (A)	--	hypothetical protein CICLE_v10033612mg [Citrus clementina]	5MAT_ARATH RecName: Full=Malonyl-CoA:anthocyanidin 5-O-glucoside-6''-O-malonyltransferase; EC=2.3.1.-; AltName: Full=Anthocyanin 5-aromatic acyltransferase-like protein; Short=At5MAT;	V4TF61_CITCL SubName: Full=Uncharacterized protein {ECO:0000313|EMBL:ESR50205.1};	At3g29590	GO:0050736,O-malonyltransferase activity; GO:0009718,anthocyanin-containing compound biosynthetic process; GO:0003674,molecular_function; GO:0003824,catalytic activity; GO:0008374,O-acyltransferase activity; GO:0016420,malonyltransferase activity; GO:0016740,transferase activity; GO:0016746,transferase activity, transferring acyl groups; GO:0016747,transferase activity, transferring acyl groups o…	PF02458.15:Transferase family	--	--	--
Ciclev10000591m.g.v1.0	-0.432634	0.0659607	0.427278	false	-0.145655	0.390591	0.856755	false	0.216701	0.22762	0.554869	false	0.64086	0.0131091	0.0813894	false	1.73796	5.13026e-09	7.28325e-08	up	-0.374426	0.0213809	0.275327	false	-0.233859	0.232102	0.716688	false	0.134815	0.472763	0.694719	false	36372435	36378249	-	Ciclev10000591m.g	K12118 cryptochrome 1 | (RefSeq) cryptochrome-1 isoform X1 (A)	ko04712: Circadian rhythm - plant	hypothetical protein CUMW_060780 [Citrus unshiu]	CRY1_ARATH RecName: Full=Cryptochrome-1 {ECO:0000303|PubMed:8953250}; Short=AtCry {ECO:0000303|PubMed:22421133}; Short=Atcry1 {ECO:0000303|PubMed:8953250}; AltName: Full=Blue light photoreceptor {ECO:0000303|PubMed:7756321}; AltName: Full=Protein BLUE LIGHT UNINHIBITED 1 {ECO:0000303|PubMed:12324610}; AltName: Full=Protein ELONGATED HYPOCOTYL 4 {ECO:0000303|PubMed:8232555}; AltName: Full=Protein …	A0A2H5NNC9_CITUN RecName: Full=Photolyase/cryptochrome alpha/beta domain-containing protein {ECO:0000259|PROSITE:PS51645};	At4g08920	GO:0005737,cytoplasm; GO:0005829,cytosol; GO:0016604,nuclear body; GO:0005634,nucleus; GO:0016605,PML body; GO:0005524,ATP binding; GO:0009882,blue light photoreceptor activity; GO:0003677,DNA binding; GO:0071949,FAD binding; GO:0042802,identical protein binding; GO:0016301,kinase activity; GO:0046872,metal ion binding; GO:0004672,protein kinase activity; GO:0046283,anthocyanin-containing compoun…	PF03441.14:FAD binding domain of DNA photolyase	--	--	--
Ciclev10001757m.g.v1.0	NA	NA	NA	NA	1.29462	0.0576095	0.457739	false	1.43186	0.000945772	0.0227327	up	1.56186	0.000457025	0.00708412	up	1.81036	0.0173524	0.048589	up	1.76541	0.000670065	0.0370923	up	1.26237	0.0453669	0.399021	false	1.39427	5.88659e-05	0.0013944	up	41194126	41195862	-	Ciclev10001757m.g	K13082 bifunctional dihydroflavonol 4-reductase/flavanone 4-reductase [EC:1.1.1.219 1.1.1.234] | (RefSeq) dihydroflavonol-4-reductase (A)	ko00941: Flavonoid biosynthesis; ko01100: Metabolic pathways; ko01110: Biosynthesis of secondary metabolites	dihydroflavonol-4-reductase [Citrus sinensis]	DFRA_VITVI RecName: Full=Dihydroflavonol 4-reductase; Short=DFR; EC=1.1.1.219 {ECO:0000250|UniProtKB:Q9XES5}; AltName: Full=Dihydrokaempferol 4-reductase; AltName: Full=Flavanone 4-reductase; Short=FNR; EC=1.1.1.234 {ECO:0000250|UniProtKB:Q9XES5};	Q6R130_CITSI SubName: Full=Dihydroflavonol 4-reductase {ECO:0000313|EMBL:AAS00611.1, ECO:0000313|EMBL:AAY87035.1};	At5g42800	GO:0045552,dihydrokaempferol 4-reductase activity; GO:0047890,flavanone 4-reductase activity; GO:0009718,anthocyanin-containing compound biosynthetic process; GO:0003674,molecular_function; GO:0003824,catalytic activity; GO:0016491,oxidoreductase activity; GO:0016614,oxidoreductase activity, acting on CH-OH group of donors; GO:0016616,oxidoreductase activity, acting on the CH-OH group of donors, …	PF01370.21:NAD dependent epimerase/dehydratase family	--	--	--
Ciclev10002646m.g.v1.0	-0.310931	0.129472	0.539448	false	-0.00388669	0.973091	0.998522	false	0.17499	0.160347	0.471276	false	0.360749	0.0149786	0.0890686	false	2.03922	2.70429e-37	6.30961e-35	up	-0.157498	0.174872	0.62508	false	-0.311245	0.01898	0.270155	false	-0.472041	0.000275729	0.0045402	false	27814564	27818048	+	Ciclev10002646m.g	--	--	hypothetical protein CICLE_v10002646mg [Citrus clementina]	PIA2_ARATH RecName: Full=Phytochrome-interacting ankyrin-repeat protein 2 {ECO:0000303|PubMed:21395597}; Contains: RecName: Full=Protein ANKYRIN REPEAT 6, mitochondrial {ECO:0000303|PubMed:21123745};	V4T3T1_CITCL RecName: Full=ANK_REP_REGION domain-containing protein {ECO:0000259|PROSITE:PS50297};	At5g61230	GO:0005737,cytoplasm; GO:0005739,mitochondrion; GO:0005634,nucleus; GO:0010313,phytochrome binding; GO:0009567,double fertilization forming a zygote and endosperm; GO:0009553,embryo sac development; GO:0080173,male-female gamete recognition during double fertilization forming a zygote and endosperm; GO:0001933,negative regulation of protein phosphorylation; GO:0031542,positive regulation of antho…	PF13606.6:Ankyrin repeat	--	--	--
Ciclev10003127m.g.v1.0	-0.390349	0.516812	1	false	0.727588	0.177154	0.681658	false	NA	NA	NA	NA	NA	NA	NA	NA	NA	NA	NA	NA	-0.45155	0.549032	0.878464	false	NA	NA	NA	NA	NA	NA	NA	NA	37161364	37162615	-	Ciclev10003127m.g	K00660 chalcone synthase [EC:2.3.1.74] | (RefSeq) chalcone synthase 2 (A)	ko00941: Flavonoid biosynthesis; ko01100: Metabolic pathways; ko01110: Biosynthesis of secondary metabolites; ko04712: Circadian rhythm - plant	hypothetical protein CICLE_v10003127mg, partial [Citrus clementina]	CHSY_VITVI RecName: Full=Chalcone synthase; EC=2.3.1.74; AltName: Full=Naringenin-chalcone synthase;	V4SI52_CITCL SubName: Full=Uncharacterized protein {ECO:0000313|EMBL:ESR47388.1}; Flags: Fragment;	At5g13930	GO:0016210,naringenin-chalcone synthase activity; GO:0009813,flavonoid biosynthetic process; GO:0003674,molecular_function; GO:0003824,catalytic activity; GO:0016740,transferase activity; GO:0016746,transferase activity, transferring acyl groups; GO:0016747,transferase activity, transferring acyl groups other than amino-acyl groups; GO:0008150,biological_process; GO:0008152,metabolic process; GO:…	PF00195.19:Chalcone and stilbene synthases, N-terminal domain	--	--	--
Ciclev10003648m.g.v1.0	-0.264462	0.364507	0.74682	false	0.106972	0.802213	0.978904	false	-0.716216	0.0184197	0.152716	false	-1.31228	0.000155778	0.00304865	down	-0.265922	0.687021	0.787509	false	-0.443124	0.323981	0.757499	false	-0.628858	0.236614	1	false	-0.885944	0.168111	0.390553	false	36295673	36296569	-	Ciclev10003648m.g	--	--	hypothetical protein CICLE_v10003648mg [Citrus clementina]	TT1_ARATH RecName: Full=Protein TRANSPARENT TESTA 1; AltName: Full=TTL1; AltName: Full=WIP-domain protein 1 {ECO:0000303|PubMed:20541552}; AltName: Full=Zinc finger protein TT1;	V4T6Z8_CITCL RecName: Full=C2H2-type domain-containing protein {ECO:0000259|PROSITE:PS50157};	At3g57670	GO:0005634,nucleus; GO:0003700,DNA-binding transcription factor activity; GO:0046872,metal ion binding; GO:0048856,anatomical structure development; GO:0009813,flavonoid biosynthetic process; GO:0010468,regulation of gene expression; GO:0003674,molecular_function; GO:0140110,transcription regulator activity; GO:0005488,binding; GO:0043167,ion binding; GO:0043169,cation binding; GO:0008150,biologi…	PF00096.26:Zinc finger, C2H2 type	C2H2	TF	C2H2
Ciclev10003795m.g.v1.0	-1.1775	0.222566	1	false	0.114989	0.802172	0.978904	false	-0.0977396	0.77196	0.920807	false	-1.3019	0.000468995	0.00720662	down	-0.402172	0.248857	0.389495	false	-0.749406	0.0325649	0.331678	false	-0.108603	0.807376	1	false	-1.32145	0.0353339	0.146414	false	39267821	39271450	-	Ciclev10003795m.g	K05909 laccase [EC:1.10.3.2] | (RefSeq) laccase-15 (A)	--	hypothetical protein CICLE_v10003795mg, partial [Citrus clementina]	LAC15_ARATH RecName: Full=Laccase-15; EC=1.10.3.2; AltName: Full=Benzenediol:oxygen oxidoreductase 15; AltName: Full=Diphenol oxidase 15; AltName: Full=Protein TRANSPARENT TESTA 10; AltName: Full=Urishiol oxidase 15; Flags: Precursor;	V4T3R7_CITCL RecName: Full=Laccase {ECO:0000256|ARBA:ARBA00012297}; EC=1.10.3.2 {ECO:0000256|ARBA:ARBA00012297}; Flags: Fragment;	At5g09360	GO:0048046,apoplast; GO:0005507,copper ion binding; GO:0052716,hydroquinone:oxygen oxidoreductase activity; GO:0016491,oxidoreductase activity; GO:0009813,flavonoid biosynthetic process; GO:0009809,lignin biosynthetic process; GO:0046274,lignin catabolic process; GO:0010023,proanthocyanidin biosynthetic process; GO:0046688,response to copper ion; GO:0003674,molecular_function; GO:0005488,binding;…	PF07732.15:Multicopper oxidase	--	--	--
Ciclev10004863m.g.v1.0	-0.880019	0.00218413	0.109947	false	-0.156423	0.387328	0.855036	false	-0.255144	0.186547	0.504102	false	1.04982	1.01579e-05	0.000333373	up	2.10239	2.88475e-24	2.26544e-22	up	0.0185673	0.903079	0.981159	false	-0.00729473	0.963693	0.99374	false	-0.0486847	0.79918	0.905017	false	29774048	29776010	+	Ciclev10004863m.g	K22845 phlorizin synthase [EC:2.4.1.357] | (RefSeq) UDP-glycosyltransferase 88B1-like (A)	ko00941: Flavonoid biosynthesis; ko01110: Biosynthesis of secondary metabolites	hypothetical protein CICLE_v10004863mg [Citrus clementina]	ANGLT_ROSHC RecName: Full=Anthocyanidin 5,3-O-glucosyltransferase; EC=2.4.1.-; AltName: Full=UDP-glucose: anthocyanidin 5,3-O-glucosyltransferase;	V4RM60_CITCL SubName: Full=Uncharacterized protein {ECO:0000313|EMBL:ESR35323.1};	At3g16520	GO:0008194,UDP-glycosyltransferase activity; GO:0009718,anthocyanin-containing compound biosynthetic process; GO:0003674,molecular_function; GO:0003824,catalytic activity; GO:0016740,transferase activity; GO:0016757,transferase activity, transferring glycosyl groups; GO:0008150,biological_process; GO:0008152,metabolic process; GO:0009058,biosynthetic process; GO:0009812,flavonoid metabolic proces…	PF00201.18:UDP-glucoronosyl and UDP-glucosyl transferase	--	--	--
Ciclev10005133m.g.v1.0	1.37182	0.00092444	0.0683283	false	1.08886	0.0176842	0.264921	false	1.44496	8.41977e-05	0.004094	up	1.34464	0.000596134	0.00862043	up	1.42118	0.0659145	0.140905	false	1.40773	0.0055521	0.141484	false	1.19517	0.0251742	0.305956	false	1.82089	1.85284e-06	9.69061e-05	up	10246239	10248409	+	Ciclev10005133m.g	K00660 chalcone synthase [EC:2.3.1.74] | (RefSeq) chalcone synthase 1 (A)	ko00941: Flavonoid biosynthesis; ko01100: Metabolic pathways; ko01110: Biosynthesis of secondary metabolites; ko04712: Circadian rhythm - plant	hypothetical protein CICLE_v10005133mg [Citrus clementina]	CHS1_CITSI RecName: Full=Chalcone synthase 1; EC=2.3.1.74; AltName: Full=Naringenin-chalcone synthase 1;	V4RIJ1_CITCL SubName: Full=Uncharacterized protein {ECO:0000313|EMBL:ESR33848.1};	At5g13930	GO:0016210,naringenin-chalcone synthase activity; GO:0009813,flavonoid biosynthetic process; GO:0003674,molecular_function; GO:0003824,catalytic activity; GO:0016740,transferase activity; GO:0016746,transferase activity, transferring acyl groups; GO:0016747,transferase activity, transferring acyl groups other than amino-acyl groups; GO:0008150,biological_process; GO:0008152,metabolic process; GO:…	PF00195.19:Chalcone and stilbene synthases, N-terminal domain	--	--	--
Ciclev10005376m.g.v1.0	-0.0907615	0.770874	0.933193	false	-0.0762704	0.686361	0.955078	false	0.122058	0.451524	0.748513	false	-0.408329	0.144748	0.368865	false	1.12278	1.88643e-05	0.000132967	up	0.0294389	0.903589	0.981159	false	-0.535949	0.0390798	0.371919	false	-0.336923	0.295026	0.538747	false	1099209	1100983	+	Ciclev10005376m.g	K09422 transcription factor MYB, plant | (RefSeq) transcription factor MYB111 (A)	--	hypothetical protein CICLE_v10005376mg [Citrus clementina]	MY111_ARATH RecName: Full=Transcription factor MYB111 {ECO:0000303|PubMed:11597504}; AltName: Full=Myb-related protein 111 {ECO:0000303|PubMed:11597504}; Short=AtMYB111 {ECO:0000303|PubMed:11597504}; AltName: Full=Protein PRODUCTION OF FLAVONOL GLYCOSIDES 3 {ECO:0000303|PubMed:17419845};	A0A067G0C9_CITSI SubName: Full=Uncharacterized protein {ECO:0000313|EMBL:KDO71835.1};	At5g49330	GO:0005634,nucleus; GO:0003677,DNA binding; GO:0003700,DNA-binding transcription factor activity; GO:0051555,flavonol biosynthetic process; GO:1900386,positive regulation of flavonol biosynthetic process; GO:0009416,response to light stimulus; GO:0010224,response to UV-B; GO:0003674,molecular_function; GO:0003676,nucleic acid binding; GO:0005488,binding; GO:0097159,organic cyclic compound binding…	PF00249.31:Myb-like DNA-binding domain	MYB	TF	MYB->MYB
Ciclev10010931m.g.v1.0	0.195242	0.491732	0.827125	false	0.238326	0.087125	0.536591	false	0.1975	0.180165	0.497224	false	0.759798	3.87028e-07	2.13602e-05	false	1.0365	2.34802e-09	3.54937e-08	up	-0.143509	0.394829	0.806894	false	0.695815	0.000385848	0.029843	false	0.0502512	0.813122	0.912302	false	24774104	24780997	+	Ciclev10010931m.g	K05658 ATP-binding cassette, subfamily B (MDR/TAP), member 1 [EC:7.6.2.2] | (RefSeq) ABC transporter B family member 19 (A)	ko02010: ABC transporters	hypothetical protein CICLE_v10010931mg [Citrus clementina]	AB19B_ARATH RecName: Full=ABC transporter B family member 19; Short=ABC transporter ABCB.19; Short=AtABCB19; AltName: Full=Multidrug resistance protein 11; AltName: Full=P-glycoprotein 19;	V4T4A8_CITCL SubName: Full=Uncharacterized protein {ECO:0000313|EMBL:ESR44371.1};	At3g28860	GO:0005829,cytosol; GO:0016021,integral component of membrane; GO:0005886,plasma membrane; GO:0005524,ATP binding; GO:0042626,ATPase-coupled transmembrane transporter activity; GO:0010329,auxin efflux transmembrane transporter activity; GO:0010541,acropetal auxin transport; GO:0043481,anthocyanin accumulation in tissues in response to UV light; GO:0009926,auxin polar transport; GO:0060918,auxin t…	PF00664.23:ABC transporter transmembrane region	--	--	--
Ciclev10012739m.g.v1.0	NA	NA	NA	NA	1.12426	0.0255946	0.32397	false	1.65681	0.000695397	0.0184027	up	1.24143	0.000601821	0.00867906	up	1.62171	0.0182645	0.0507054	false	1.61097	0.000658792	0.0370747	up	1.3314	0.0394197	0.372246	false	1.92298	1.17315e-05	0.000411688	up	21389137	21390399	+	Ciclev10012739m.g	K00799 glutathione S-transferase [EC:2.5.1.18] | (RefSeq) uncharacterized protein LOC102625825 (A)	ko00480: Glutathione metabolism; ko01100: Metabolic pathways	hypothetical protein CICLE_v10012739mg [Citrus clementina]	GSTFC_ARATH RecName: Full=Glutathione S-transferase F12 {ECO:0000303|PubMed:12090627}; Short=AtGSTF12 {ECO:0000303|PubMed:12090627}; EC=2.5.1.18 {ECO:0000250|UniProtKB:O80852}; AltName: Full=GST class-phi member 12 {ECO:0000303|PubMed:12090627}; AltName: Full=Glutathione S-transferase 26 {ECO:0000303|PubMed:12090627}; AltName: Full=Protein TRANSPARENT TESTA 19 {ECO:0000303|PubMed:14675436};	V4UVD7_CITCL RecName: Full=Glutathione transferase {ECO:0000256|ARBA:ARBA00012452}; EC=2.5.1.18 {ECO:0000256|ARBA:ARBA00012452};	At5g17220	GO:0005737,cytoplasm; GO:0005829,cytosol; GO:0005634,nucleus; GO:0009705,plant-type vacuole membrane; GO:0043169,cation binding; GO:0043295,glutathione binding; GO:0004364,glutathione transferase activity; GO:0046283,anthocyanin-containing compound metabolic process; GO:0006749,glutathione metabolic process; GO:1900384,regulation of flavonol biosynthetic process; GO:0009407,toxin catabolic proces…	PF02798.20:Glutathione S-transferase, N-terminal domain	--	--	--
Ciclev10013455m.g.v1.0	NA	NA	NA	NA	1.26337	0.0189222	0.274098	false	1.47407	2.95968e-08	1.18269e-05	up	1.76168	1.29332e-06	6.08508e-05	up	1.58396	0.0143563	0.0415687	up	1.93991	0.00068754	0.0372738	up	1.53418	0.0291565	0.324114	false	2.35166	0.000945473	0.0113276	up	22492532	22494209	+	Ciclev10013455m.g	K09422 transcription factor MYB, plant | (RefSeq) transcription factor MYB34 (A)	--	hypothetical protein CICLE_v10013455mg [Citrus clementina]	MY114_ARATH RecName: Full=Transcription factor MYB114; AltName: Full=Myb-related protein 114; Short=AtMYB114;	V4ST16_CITCL SubName: Full=Uncharacterized protein {ECO:0000313|EMBL:ESR43862.1};	At1g66380	GO:0005634,nucleus; GO:0003677,DNA binding; GO:0003700,DNA-binding transcription factor activity; GO:0007275,multicellular organism development; GO:0031540,regulation of anthocyanin biosynthetic process; GO:0003674,molecular_function; GO:0003676,nucleic acid binding; GO:0005488,binding; GO:0097159,organic cyclic compound binding; GO:1901363,heterocyclic compound binding; GO:0140110,transcription …	PF00249.31:Myb-like DNA-binding domain	MYB	TF	MYB->MYB
Ciclev10015535m.g.v1.0	1.67249	7.13855e-05	0.0179674	up	1.0837	0.0752197	0.510276	false	1.85338	8.60032e-17	6.87338e-13	up	1.93663	0.00923031	0.0639546	false	2.16322	0.0184218	0.0510156	false	2.69317	3.85258e-05	0.00526541	up	2.14989	0.0234547	0.29814	false	2.14869	5.21449e-05	0.00128535	up	11863906	11865549	+	Ciclev10015535m.g	K00660 chalcone synthase [EC:2.3.1.74] | (RefSeq) chalcone synthase 2 (A)	ko00941: Flavonoid biosynthesis; ko01100: Metabolic pathways; ko01110: Biosynthesis of secondary metabolites; ko04712: Circadian rhythm - plant	chalcone synthase 2 [Citrus sinensis]	CHS2_CITSI RecName: Full=Chalcone synthase 2; EC=2.3.1.74; AltName: Full=Naringenin-chalcone synthase 2;	A0A3G6VFR5_9ROSI SubName: Full=Chalcone synthase 1 {ECO:0000313|EMBL:AZB53130.1}; SubName: Full=Chalcone synthase 5 {ECO:0000313|EMBL:AZB53134.1}; EC=2.3.1.74 {ECO:0000313|EMBL:AZB53130.1, ECO:0000313|EMBL:AZB53134.1};	At5g13930	GO:0016210,naringenin-chalcone synthase activity; GO:0009813,flavonoid biosynthetic process; GO:0003674,molecular_function; GO:0003824,catalytic activity; GO:0016740,transferase activity; GO:0016746,transferase activity, transferring acyl groups; GO:0016747,transferase activity, transferring acyl groups other than amino-acyl groups; GO:0008150,biological_process; GO:0008152,metabolic process; GO:…	PF00195.19:Chalcone and stilbene synthases, N-terminal domain	--	--	--
Ciclev10017667m.g.v1.0	NA	NA	NA	NA	NA	NA	NA	NA	NA	NA	NA	NA	NA	NA	NA	NA	NA	NA	NA	NA	NA	NA	NA	NA	0.207363	0.762933	1	false	1.77942	0.000133515	0.00257834	up	32451104	32454677	+	Ciclev10017667m.g	K08695 anthocyanidin reductase [EC:1.3.1.77] | (RefSeq) anthocyanidin reductase ((2S)-flavan-3-ol-forming) isoform X1 (A)	ko00941: Flavonoid biosynthesis; ko01100: Metabolic pathways; ko01110: Biosynthesis of secondary metabolites	hypothetical protein CICLE_v10017667mg [Citrus clementina]	ANRPN_VITVI RecName: Full=Anthocyanidin reductase ((2S)-flavan-3-ol-forming) {ECO:0000250|UniProtKB:Q5FB34}; Short=VvANR {ECO:0000250|UniProtKB:Q5FB34}; EC=1.3.1.112 {ECO:0000250|UniProtKB:Q5FB34};	V4W848_CITCL RecName: Full=Epimerase domain-containing protein {ECO:0000259|Pfam:PF01370};	At1g61720	GO:0033729,anthocyanidin reductase activity; GO:0016616,oxidoreductase activity, acting on the CH-OH group of donors, NAD or NADP as acceptor; GO:0009813,flavonoid biosynthetic process; GO:0003674,molecular_function; GO:0003824,catalytic activity; GO:0016491,oxidoreductase activity; GO:0016627,oxidoreductase activity, acting on the CH-CH group of donors; GO:0016628,oxidoreductase activity, acting…	PF01370.21:NAD dependent epimerase/dehydratase family	--	--	--
Ciclev10019118m.g.v1.0	-0.264458	0.220115	0.637672	false	0.0881102	0.47199	0.892866	false	0.0899808	0.303639	0.628341	false	0.675642	1.12222e-08	1.02283e-06	false	1.26715	9.2806e-17	3.73521e-15	up	0.223978	0.0126046	0.215337	false	0.112968	0.372984	0.8166	false	0.299669	0.00101458	0.0118851	false	44630858	44636267	-	Ciclev10019118m.g	K13422 transcription factor MYC2 | (RefSeq) transcription factor MYC2-like (A)	ko04016: MAPK signaling pathway - plant; ko04075: Plant hormone signal transduction	hypothetical protein CICLE_v10019118mg [Citrus clementina]	BHL42_ACTCC RecName: Full=Transcription factor BHLH42 {ECO:0000305}; AltName: Full=Basic helix-loop-helix protein 42 {ECO:0000305}; Short=AcBHLH42 {ECO:0000303|PubMed:30912865};	A0A411PZN5_CITAR SubName: Full=Basic helix-loop-helix transcription factor family protein {ECO:0000313|EMBL:QBG79732.1};	At4g09820	GO:0005634,nucleus; GO:0003677,DNA binding; GO:0046983,protein dimerization activity; GO:0031542,positive regulation of anthocyanin biosynthetic process; GO:0045893,positive regulation of transcription, DNA-templated; GO:0003674,molecular_function; GO:0003676,nucleic acid binding; GO:0005488,binding; GO:0097159,organic cyclic compound binding; GO:1901363,heterocyclic compound binding; GO:0005515,…	PF14215.6:bHLH-MYC and R2R3-MYB transcription factors N-terminal	bHLH	TF	bHLH
Ciclev10019533m.g.v1.0	0.847979	0.133514	0.545423	false	NA	NA	NA	NA	-0.846671	0.123476	0.416499	false	-1.66563	0.00506953	0.0417167	down	-2.01277	7.62317e-05	0.000459818	down	1.08973	0.0485511	0.39149	false	2.4379	0.144778	0.613974	false	1.75665	0.000694186	0.00908398	up	47390660	47393865	+	Ciclev10019533m.g	--	--	PREDICTED: NAC domain-containing protein 86-like isoform X1 [Citrus sinensis]	NAC78_ARATH RecName: Full=NAC domain-containing protein 78 {ECO:0000303|PubMed:15029955}; Short=ANAC078 {ECO:0000303|PubMed:15029955}; AltName: Full=Protein NTM1-like 11 {ECO:0000303|PubMed:17158162};	V4U1K6_CITCL RecName: Full=NAC domain-containing protein {ECO:0000259|PROSITE:PS51005};	At5g04410	GO:0005737,cytoplasm; GO:0016021,integral component of membrane; GO:0005634,nucleus; GO:0003677,DNA binding; GO:0003700,DNA-binding transcription factor activity; GO:0045893,positive regulation of transcription, DNA-templated; GO:0009962,regulation of flavonoid biosynthetic process; GO:0009644,response to high light intensity; GO:0003674,molecular_function; GO:0003676,nucleic acid binding; GO:000…	PF02365.15:No apical meristem (NAM) protein	NAC	TF	NAC
Ciclev10019749m.g.v1.0	NA	NA	NA	NA	-0.637632	0.281466	0.790718	false	NA	NA	NA	NA	NA	NA	NA	NA	NA	NA	NA	NA	-1.7397	0.003428	0.107829	false	0.488829	0.574766	1	false	NA	NA	NA	NA	47737984	47739878	-	Ciclev10019749m.g	K13422 transcription factor MYC2 | (RefSeq) transcription factor MYC2-like (A)	ko04016: MAPK signaling pathway - plant; ko04075: Plant hormone signal transduction	hypothetical protein CICLE_v10019749mg [Citrus clementina]	MYC2_ARATH RecName: Full=Transcription factor MYC2; Short=AtMYC2; AltName: Full=Basic helix-loop-helix protein 6; Short=AtbHLH6; Short=bHLH 6; AltName: Full=Protein JASMONATE INSENSITIVE 1; AltName: Full=R-homologous Arabidopsis protein 1; Short=RAP-1; AltName: Full=Transcription factor EN 38; AltName: Full=Z-box binding factor 1 protein; AltName: Full=bHLH transcription factor bHLH006; AltName: …	A0A067H3Y0_CITSI RecName: Full=BHLH domain-containing protein {ECO:0000259|PROSITE:PS50888};	At1g32640	GO:0005634,nucleus; GO:0003677,DNA binding; GO:0003700,DNA-binding transcription factor activity; GO:0019900,kinase binding; GO:0046983,protein dimerization activity; GO:0043565,sequence-specific DNA binding; GO:0000976,transcription regulatory region sequence-specific DNA binding; GO:0009738,abscisic acid-activated signaling pathway; GO:0106167,extracellular ATP signaling; GO:0009963,positive re…	PF14215.6:bHLH-MYC and R2R3-MYB transcription factors N-terminal	bHLH	TF	bHLH
Ciclev10019811m.g.v1.0	-0.991391	0.000569757	0.0574815	false	0.00739755	0.97069	0.998116	false	-0.211594	0.24059	0.569802	false	-0.680805	6.66234e-06	0.000232149	false	-1.5566	1.11528e-19	6.08643e-18	down	-0.12089	0.430324	0.82467	false	-0.0899868	0.640309	0.922866	false	-0.277825	0.119632	0.318095	false	23572803	23575556	-	Ciclev10019811m.g	K23179 flavone synthase II [EC:1.14.19.76] | (RefSeq) licodione synthase-like (A)	ko00941: Flavonoid biosynthesis; ko00943: Isoflavonoid biosynthesis; ko01100: Metabolic pathways; ko01110: Biosynthesis of secondary metabolites	hypothetical protein CICLE_v10019811mg [Citrus clementina]	C93B2_GERHY RecName: Full=Cytochrome P450 93B2 {ECO:0000303|PubMed:10652133}; EC=1.14.19.76 {ECO:0000269|PubMed:10652133}; AltName: Full=Flavone synthase II {ECO:0000303|PubMed:10652133}; Short=FNSII {ECO:0000303|PubMed:10652133};	V4TTK1_CITCL SubName: Full=Uncharacterized protein {ECO:0000313|EMBL:ESR55070.1};	At5g06900	GO:0016021,integral component of membrane; GO:0020037,heme binding; GO:0005506,iron ion binding; GO:0004497,monooxygenase activity; GO:0016717,oxidoreductase activity, acting on paired donors, with oxidation of a pair of donors resulting in the reduction of molecular oxygen to two molecules of water; GO:0051553,flavone biosynthetic process; GO:0003674,molecular_function; GO:0005488,binding; GO:00…	PF00067.22:Cytochrome P450	--	--	--
Ciclev10020530m.g.v1.0	NA	NA	NA	NA	NA	NA	NA	NA	NA	NA	NA	NA	NA	NA	NA	NA	2.83003	2.0122e-05	0.00014054	up	NA	NA	NA	NA	NA	NA	NA	NA	0.339418	0.517221	0.727461	false	50307772	50309441	+	Ciclev10020530m.g	K00660 chalcone synthase [EC:2.3.1.74] | (RefSeq) chalcone synthase 2 (A)	ko00941: Flavonoid biosynthesis; ko01100: Metabolic pathways; ko01110: Biosynthesis of secondary metabolites; ko04712: Circadian rhythm - plant	hypothetical protein CICLE_v10020530mg [Citrus clementina]	PKSA_ARATH RecName: Full=Type III polyketide synthase A {ECO:0000303|PubMed:19043200}; Short=PKS-A; EC=2.3.1.- {ECO:0000305|PubMed:19043200}; AltName: Full=Hydroxyalkyl alpha-pyrone synthase PKS-A {ECO:0000303|PubMed:21193570}; AltName: Full=Protein LESS ADHESIVE POLLEN 6 {ECO:0000303|PubMed:20442277};	A0A067H3V6_CITSI SubName: Full=Uncharacterized protein {ECO:0000313|EMBL:KDO85610.1};	At1g02050	GO:0005783,endoplasmic reticulum; GO:0090439,tetraketide alpha-pyrone synthase activity; GO:0016747,transferase activity, transferring acyl groups other than amino-acyl groups; GO:0009813,flavonoid biosynthetic process; GO:0010584,pollen exine formation; GO:0030639,polyketide biosynthetic process; GO:0080110,sporopollenin biosynthetic process; GO:0003674,molecular_function; GO:0003824,catalytic a…	PF00195.19:Chalcone and stilbene synthases, N-terminal domain	--	--	--
Ciclev10020815m.g.v1.0	0.845073	0.000382148	0.04404	false	0.7723	0.0515376	0.440692	false	1.16473	1.27195e-09	9.68139e-07	up	1.17327	9.89931e-08	6.60953e-06	up	1.79674	0.0116854	0.0350324	up	1.74522	2.83534e-05	0.00426982	up	1.47548	0.0195979	0.275199	false	1.75901	5.48049e-05	0.00132294	up	6569551	6570874	-	Ciclev10020815m.g	K05277 anthocyanidin synthase [EC:1.14.20.4] | (RefSeq) anthocyanidin synthase (A)	ko00941: Flavonoid biosynthesis; ko01100: Metabolic pathways; ko01110: Biosynthesis of secondary metabolites	hypothetical protein CICLE_v10020815mg [Citrus clementina]	LDOX_MALDO RecName: Full=Leucoanthocyanidin dioxygenase; Short=LDOX; Short=Leucocyanidin oxygenase; EC=1.14.20.4 {ECO:0000250|UniProtKB:Q96323}; AltName: Full=Anthocyanidin synthase; AltName: Full=Leucoanthocyanidin hydroxylase;	V4TK15_CITCL RecName: Full=Fe2OG dioxygenase domain-containing protein {ECO:0000259|PROSITE:PS51471};	At4g22880	GO:0031418,L-ascorbic acid binding; GO:0050589,leucocyanidin oxygenase activity; GO:0046872,metal ion binding; GO:0009718,anthocyanin-containing compound biosynthetic process; GO:0003674,molecular_function; GO:0005488,binding; GO:0019842,vitamin binding; GO:0030246,carbohydrate binding; GO:0031406,carboxylic acid binding; GO:0036094,small molecule binding; GO:0043167,ion binding; GO:0043168,anion…	PF03171.20:2OG-Fe(II) oxygenase superfamily	--	--	--
Ciclev10021069m.g.v1.0	0.0133137	0.977803	0.994444	false	0.683427	0.00473468	0.126442	false	0.650762	0.293969	0.62092	false	0.326417	0.30529	0.565417	false	-0.548429	0.190751	0.319632	false	NA	NA	NA	NA	0.570553	0.425602	1	false	NA	NA	NA	NA	21579109	21583976	-	Ciclev10021069m.g	K23378 feruloyl-CoA 6-hydroxylase / trans-4-coumaroyl-CoA 2-hydroxylase [EC:1.14.11.61 1.14.11.62] | (RefSeq) feruloyl CoA ortho-hydroxylase 1-like (A)	ko00940: Phenylpropanoid biosynthesis; ko01110: Biosynthesis of secondary metabolites	hypothetical protein CICLE_v10021069mg [Citrus clementina]	DMR6_ARATH RecName: Full=Protein DOWNY MILDEW RESISTANCE 6 {ECO:0000303|PubMed:15986928}; Short=AtDMR6 {ECO:0000303|PubMed:15986928}; EC=1.14.11.- {ECO:0000255|PROSITE-ProRule:PRU00805}; AltName: Full=2-oxoglutarate (2OG)-Fe(II) oxygenase-like protein DMR6 {ECO:0000303|PubMed:18248595}; AltName: Full=Salicylate 3-hydroxylase DMR6 {ECO:0000305}; Short=S3H DMR6 {ECO:0000305}; Short=SA 3-hydroxylase…	V4T3Z8_CITCL RecName: Full=Fe2OG dioxygenase domain-containing protein {ECO:0000259|PROSITE:PS51471};	At1g35190	GO:0051213,dioxygenase activity; GO:0033759,flavone synthase activity; GO:0046872,metal ion binding; GO:0034785,salicylate 5-hydroxylase activity; GO:0071456,cellular response to hypoxia; GO:0042742,defense response to bacterium; GO:0002229,defense response to oomycetes; GO:0009813,flavonoid biosynthetic process; GO:0010150,leaf senescence; GO:0009617,response to bacterium; GO:0009620,response to…	PF14226.6:non-haem dioxygenase in morphine synthesis N-terminal	--	--	--
Ciclev10023815m.g.v1.0	2.1244	0.0228364	1	false	NA	NA	NA	NA	0.913171	0.275101	0.604678	false	NA	NA	NA	NA	NA	NA	NA	NA	NA	NA	NA	NA	NA	NA	NA	NA	NA	NA	NA	NA	21651769	21652245	-	Ciclev10023815m.g	K05278 flavonol synthase [EC:1.14.20.6] | (RefSeq) flavonol synthase/flavanone 3-hydroxylase (A)	ko00941: Flavonoid biosynthesis; ko01100: Metabolic pathways; ko01110: Biosynthesis of secondary metabolites	hypothetical protein CICLE_v10023815mg [Citrus clementina]	LDOX_PETHY RecName: Full=Leucoanthocyanidin dioxygenase; Short=LDOX; Short=Leucocyanidin oxygenase; EC=1.14.20.4 {ECO:0000250|UniProtKB:Q96323}; AltName: Full=Leucoanthocyanidin hydroxylase;	V4VPQ9_CITCL RecName: Full=DIOX_N domain-containing protein {ECO:0000259|Pfam:PF14226};	At3g46490	GO:0031418,L-ascorbic acid binding; GO:0050589,leucocyanidin oxygenase activity; GO:0046872,metal ion binding; GO:0009718,anthocyanin-containing compound biosynthetic process; GO:0003674,molecular_function; GO:0005488,binding; GO:0019842,vitamin binding; GO:0030246,carbohydrate binding; GO:0031406,carboxylic acid binding; GO:0036094,small molecule binding; GO:0043167,ion binding; GO:0043168,anion…	PF14226.6:non-haem dioxygenase in morphine synthesis N-terminal	--	--	--
Ciclev10024275m.g.v1.0	NA	NA	NA	NA	NA	NA	NA	NA	NA	NA	NA	NA	-0.0970876	0.861127	0.93625	false	NA	NA	NA	NA	-0.236949	0.677381	0.921484	false	NA	NA	NA	NA	0.874357	0.0254051	0.11684	false	8555644	8555868	+	Ciclev10024275m.g	K22312 hydroxyjasmonate sulfotransferase [EC:2.8.2.39] | (RefSeq) cytosolic sulfotransferase 15-like (A)	--	hypothetical protein CICLE_v10024275mg [Citrus clementina]	SOT13_ARATH RecName: Full=Cytosolic sulfotransferase 13; Short=AtSOT13; EC=2.8.2.-;	V4VMJ6_CITCL RecName: Full=Sulfotransferase {ECO:0000256|RuleBase:RU361155}; EC=2.8.2.- {ECO:0000256|RuleBase:RU361155};	At2g03770	GO:0005737,cytoplasm; GO:1990135,flavonoid sulfotransferase activity; GO:0008146,sulfotransferase activity; GO:0009812,flavonoid metabolic process; GO:0051923,sulfation; GO:0003674,molecular_function; GO:0003824,catalytic activity; GO:0016740,transferase activity; GO:0016782,transferase activity, transferring sulfur-containing groups; GO:0008150,biological_process; GO:0008152,metabolic process; G…	PF00685.27:Sulfotransferase domain	--	--	--
Ciclev10025931m.g.v1.0	0.074893	0.685561	0.906623	false	0.193614	0.523851	0.915585	false	0.598541	3.94742e-06	0.000450152	false	0.53056	0.00383991	0.0341777	false	1.05998	0.100094	0.194802	false	1.35127	0.000245152	0.0189303	up	1.20181	0.0124898	0.219781	false	1.73502	4.75623e-06	0.000208076	up	1207141	1210820	+	Ciclev10025931m.g	K00475 naringenin 3-dioxygenase [EC:1.14.11.9] | (RefSeq) naringenin,2-oxoglutarate 3-dioxygenase-like (A)	ko00941: Flavonoid biosynthesis; ko01100: Metabolic pathways; ko01110: Biosynthesis of secondary metabolites	hypothetical protein CICLE_v10025931mg [Citrus clementina]	FL3H_PETHY RecName: Full=Naringenin,2-oxoglutarate 3-dioxygenase; EC=1.14.11.9 {ECO:0000250|UniProtKB:Q7XZQ7}; AltName: Full=FHT; AltName: Full=Flavanone-3-hydroxylase; Short=F3H; Flags: Fragment;	V4UHD8_CITCL RecName: Full=Fe2OG dioxygenase domain-containing protein {ECO:0000259|PROSITE:PS51471};	At3g51240	GO:0031418,L-ascorbic acid binding; GO:0046872,metal ion binding; GO:0045486,naringenin 3-dioxygenase activity; GO:0009813,flavonoid biosynthetic process; GO:0003674,molecular_function; GO:0005488,binding; GO:0019842,vitamin binding; GO:0030246,carbohydrate binding; GO:0031406,carboxylic acid binding; GO:0036094,small molecule binding; GO:0043167,ion binding; GO:0043168,anion binding; GO:0043177,…	PF03171.20:2OG-Fe(II) oxygenase superfamily	--	--	--
Ciclev10026558m.g.v1.0	1.38514	0.0322251	1	false	NA	NA	NA	NA	NA	NA	NA	NA	NA	NA	NA	NA	NA	NA	NA	NA	NA	NA	NA	NA	NA	NA	NA	NA	NA	NA	NA	NA	14900380	14901806	+	Ciclev10026558m.g	K13065 shikimate O-hydroxycinnamoyltransferase [EC:2.3.1.133] | (RefSeq) shikimate O-hydroxycinnamoyltransferase (A)	ko00940: Phenylpropanoid biosynthesis; ko00941: Flavonoid biosynthesis; ko00945: Stilbenoid, diarylheptanoid and gingerol biosynthesis; ko01100: Metabolic pathways; ko01110: Biosynthesis of secondary metabolites	hypothetical protein CUMW_164280 [Citrus unshiu]	HST_ARATH RecName: Full=Shikimate O-hydroxycinnamoyltransferase; EC=2.3.1.133; AltName: Full=Hydroxycinnamoyl transferase; AltName: Full=Hydroxycinnamoyl-Coenzyme A shikimate/quinate hydroxycinnamoyltransferase;	A0A2H5PSX4_CITUN SubName: Full=Uncharacterized protein {ECO:0000313|EMBL:GAY55442.1};	At5g48930	GO:0005737,cytoplasm; GO:0005829,cytosol; GO:0016020,membrane; GO:0047205,quinate O-hydroxycinnamoyltransferase activity; GO:0047172,shikimate O-hydroxycinnamoyltransferase activity; GO:0016747,transferase activity, transferring acyl groups other than amino-acyl groups; GO:0010252,auxin homeostasis; GO:0071555,cell wall organization; GO:0009809,lignin biosynthetic process; GO:0009963,positive reg…	PF02458.15:Transferase family	--	--	--
Ciclev10028248m.g.v1.0	-0.0524072	0.942278	0.98388	false	0.123993	0.632425	0.942996	false	-0.163519	0.467032	0.758666	false	0.73117	0.0179784	0.100475	false	1.23795	0.000129999	0.000743996	up	-0.0880164	0.757482	0.941445	false	-0.493056	0.0237889	0.30034	false	-0.175814	0.481591	0.699973	false	13118783	13120570	+	Ciclev10028248m.g	K13496 UDP-glucosyltransferase 73C [EC:2.4.1.-] | (RefSeq) UDP-glycosyltransferase 73C6-like isoform X1 (A)	ko00908: Zeatin biosynthesis; ko01110: Biosynthesis of secondary metabolites	hypothetical protein CICLE_v10028248mg [Citrus clementina]	U73C6_ARATH RecName: Full=UDP-glycosyltransferase 73C6; EC=2.4.1.-; AltName: Full=Flavonol-3-O-glycoside-7-O-glucosyltransferase 1; AltName: Full=Zeatin O-glucosyltransferase 2;	V4S9D8_CITCL RecName: Full=Glycosyltransferase {ECO:0000256|RuleBase:RU362057}; EC=2.4.1.- {ECO:0000256|RuleBase:RU362057};	At2g36790	GO:0005783,endoplasmic reticulum; GO:0080043,quercetin 3-O-glucosyltransferase activity; GO:0080046,quercetin 4'-O-glucosyltransferase activity; GO:0080044,quercetin 7-O-glucosyltransferase activity; GO:0035251,UDP-glucosyltransferase activity; GO:0051555,flavonol biosynthetic process; GO:0003674,molecular_function; GO:0003824,catalytic activity; GO:0008194,UDP-glycosyltransferase activity; GO:00…	PF00201.18:UDP-glucoronosyl and UDP-glucosyl transferase	--	--	--
Ciclev10028312m.g.v1.0	-0.283378	0.670818	1	false	0.256862	0.0399681	0.401432	false	0.18358	0.337433	0.660101	false	1.10274	3.48973e-18	3.27419e-15	up	1.09641	1.48917e-14	4.66422e-13	up	0.235698	0.0943225	0.509849	false	-0.0688416	0.582489	0.904678	false	0.288641	0.00642488	0.0448807	false	12967157	12968779	-	Ciclev10028312m.g	K13496 UDP-glucosyltransferase 73C [EC:2.4.1.-] | (RefSeq) UDP-glycosyltransferase 73C3-like (A)	ko00908: Zeatin biosynthesis; ko01110: Biosynthesis of secondary metabolites	hypothetical protein CICLE_v10028312mg [Citrus clementina]	U73C6_ARATH RecName: Full=UDP-glycosyltransferase 73C6; EC=2.4.1.-; AltName: Full=Flavonol-3-O-glycoside-7-O-glucosyltransferase 1; AltName: Full=Zeatin O-glucosyltransferase 2;	V4RR92_CITCL RecName: Full=Glycosyltransferase {ECO:0000256|RuleBase:RU362057}; EC=2.4.1.- {ECO:0000256|RuleBase:RU362057};	At2g36790	GO:0005783,endoplasmic reticulum; GO:0080043,quercetin 3-O-glucosyltransferase activity; GO:0080046,quercetin 4'-O-glucosyltransferase activity; GO:0080044,quercetin 7-O-glucosyltransferase activity; GO:0035251,UDP-glucosyltransferase activity; GO:0051555,flavonol biosynthetic process; GO:0003674,molecular_function; GO:0003824,catalytic activity; GO:0008194,UDP-glycosyltransferase activity; GO:00…	PF00201.18:UDP-glucoronosyl and UDP-glucosyl transferase	--	--	--
Ciclev10028465m.g.v1.0	-0.0535018	0.780669	0.935367	false	0.0886953	0.52904	0.919446	false	0.0448027	0.704882	0.891928	false	0.465801	0.0147339	0.0879512	false	1.18508	1.29316e-05	9.4932e-05	up	0.252458	0.0888665	0.498388	false	0.368422	0.0294924	0.32639	false	0.294617	0.0761012	0.239179	false	13101257	13103161	+	Ciclev10028465m.g	K13496 UDP-glucosyltransferase 73C [EC:2.4.1.-] | (RefSeq) UDP-glycosyltransferase 73C6 (A)	ko00908: Zeatin biosynthesis; ko01110: Biosynthesis of secondary metabolites	hypothetical protein CICLE_v10028465mg [Citrus clementina]	U73C6_ARATH RecName: Full=UDP-glycosyltransferase 73C6; EC=2.4.1.-; AltName: Full=Flavonol-3-O-glycoside-7-O-glucosyltransferase 1; AltName: Full=Zeatin O-glucosyltransferase 2;	V4SJ24_CITCL RecName: Full=Glycosyltransferase {ECO:0000256|RuleBase:RU362057}; EC=2.4.1.- {ECO:0000256|RuleBase:RU362057};	At2g36790	GO:0005783,endoplasmic reticulum; GO:0080043,quercetin 3-O-glucosyltransferase activity; GO:0080046,quercetin 4'-O-glucosyltransferase activity; GO:0080044,quercetin 7-O-glucosyltransferase activity; GO:0035251,UDP-glucosyltransferase activity; GO:0051555,flavonol biosynthetic process; GO:0003674,molecular_function; GO:0003824,catalytic activity; GO:0008194,UDP-glycosyltransferase activity; GO:00…	PF00201.18:UDP-glucoronosyl and UDP-glucosyl transferase	--	--	--
Ciclev10028633m.g.v1.0	NA	NA	NA	NA	-0.193883	0.744606	0.966834	false	NA	NA	NA	NA	0.31754	0.518089	0.742788	false	-0.243878	0.654257	0.76375	false	-0.0865553	0.850766	0.969578	false	-0.749773	0.160977	1	false	0.912396	0.03993	0.158342	false	7890299	7892517	+	Ciclev10028633m.g	K00660 chalcone synthase [EC:2.3.1.74] | (RefSeq) chalcone synthase 2 (A)	ko00941: Flavonoid biosynthesis; ko01100: Metabolic pathways; ko01110: Biosynthesis of secondary metabolites; ko04712: Circadian rhythm - plant	hypothetical protein CICLE_v10028633mg [Citrus clementina]	PKSB_ARATH RecName: Full=Type III polyketide synthase B {ECO:0000303|PubMed:19043200}; Short=PKS-B; EC=2.3.1.- {ECO:0000305|PubMed:19043200}; AltName: Full=Hydroxyalkyl alpha-pyrone synthase PKS-B {ECO:0000303|PubMed:21193570}; AltName: Full=Protein LESS ADHESIVE POLLEN 5 {ECO:0000303|PubMed:20442277};	A0A067DMJ5_CITSI SubName: Full=Uncharacterized protein {ECO:0000313|EMBL:KDO44184.1};	At4g34850	GO:0005783,endoplasmic reticulum; GO:0090439,tetraketide alpha-pyrone synthase activity; GO:0016747,transferase activity, transferring acyl groups other than amino-acyl groups; GO:0009813,flavonoid biosynthetic process; GO:0010584,pollen exine formation; GO:0030639,polyketide biosynthetic process; GO:0080110,sporopollenin biosynthetic process; GO:0003674,molecular_function; GO:0003824,catalytic a…	PF00195.19:Chalcone and stilbene synthases, N-terminal domain	--	--	--
Ciclev10031811m.g.v1.0	-0.660754	0.00586579	0.166235	false	0.281145	0.0418202	0.407859	false	0.705766	1.1753e-07	3.23896e-05	false	1.04891	3.99547e-19	4.90213e-16	up	1.33535	1.27582e-13	3.59711e-12	up	0.314181	0.00265734	0.0925461	false	0.615493	0.00245218	0.0958447	false	0.484389	0.000485078	0.00699249	false	1258146	1262635	-	Ciclev10031811m.g	K05277 anthocyanidin synthase [EC:1.14.20.4] | (RefSeq) anthocyanidin synthase (A)	ko00941: Flavonoid biosynthesis; ko01100: Metabolic pathways; ko01110: Biosynthesis of secondary metabolites	hypothetical protein CICLE_v10031811mg [Citrus clementina]	JOX2_ARATH RecName: Full=Jasmonate-induced oxygenase 2 {ECO:0000303|PubMed:28559313}; EC=1.14.11.- {ECO:0000269|PubMed:28559313, ECO:0000269|PubMed:28760569, ECO:0000269|PubMed:33516967}; AltName: Full=2-oxoglutarate-dependent dioxygenase JOX2 {ECO:0000305}; AltName: Full=Jasmonic acid oxidase 2 {ECO:0000303|PubMed:28760569};	V4T6Y4_CITCL RecName: Full=Fe2OG dioxygenase domain-containing protein {ECO:0000259|PROSITE:PS51471};	At5g05600	GO:0005829,cytosol; GO:0051213,dioxygenase activity; GO:0120091,jasmonic acid hydrolase; GO:0046872,metal ion binding; GO:0097237,cellular response to toxic substance; GO:0009813,flavonoid biosynthetic process; GO:2000022,regulation of jasmonic acid mediated signaling pathway; GO:0080167,response to karrikin; GO:0003674,molecular_function; GO:0003824,catalytic activity; GO:0016491,oxidoreductase …	PF14226.6:non-haem dioxygenase in morphine synthesis N-terminal	--	--	--
novel.499	-1.66623	0.0289869	1	false	-0.630305	0.169013	0.669295	false	-0.257074	0.551442	0.814851	false	0.0486701	0.933403	0.971663	false	NA	NA	NA	NA	-1.17327	0.0145389	0.230919	false	NA	NA	NA	NA	-0.633325	0.249243	0.489781	false	2808048	2810080	+	--	K11375 elongator complex protein 4 | (RefSeq) LOW QUALITY PROTEIN: elongator complex protein 4 (A)	--	hypothetical protein CICLE_v10008278mg [Citrus clementina]	ELP4_ARATH RecName: Full=Elongator complex protein 4; Short=AtELP4; AltName: Full=Elongator component 4; AltName: Full=Protein ELONGATA 1;	A0A067DUE2_CITSI SubName: Full=Uncharacterized protein {ECO:0000313|EMBL:KDO42186.1};	At3g11220	GO:0005737,cytoplasm; GO:0033588,elongator holoenzyme complex; GO:0008023,transcription elongation factor complex; GO:0016746,transferase activity, transferring acyl groups; GO:0009738,abscisic acid-activated signaling pathway; GO:0009734,auxin-activated signaling pathway; GO:0071329,cellular response to sucrose stimulus; GO:0007275,multicellular organism development; GO:0031538,negative regulati…	--	--	--	--
Ciclev10005336m.g.v1.0	1.26131	0.0290012	0.319723	false	0.550629	0.270157	0.785849	false	0.405021	0.332436	0.655359	false	1.68256	0.0116	0.0747618	false	0.360524	0.571562	0.699686	false	1.1167	0.0224226	0.280772	false	NA	NA	NA	NA	1.72908	0.00453441	0.0353355	up	14219067	14223386	+	Ciclev10005336m.g	K24028 salicylic acid 3-hydroxylase [EC:1.14.11.-] | (RefSeq) protein DMR6-LIKE OXYGENASE 2-like (A)	--	hypothetical protein CICLE_v10005336mg [Citrus clementina]	ODD19_ORYSJ RecName: Full=2-oxoglutarate-dependent dioxygenase 19 {ECO:0000303|PubMed:25728912}; EC=1.14.11.- {ECO:0000255|PROSITE-ProRule:PRU00805, ECO:0000269|PubMed:25728912}; AltName: Full=Melatonin 2-hydroxylase {ECO:0000303|PubMed:25728912};	V4U4C5_CITCL RecName: Full=Fe2OG dioxygenase domain-containing protein {ECO:0000259|PROSITE:PS51471};	At2g36690	GO:0005737,cytoplasm; GO:0051213,dioxygenase activity; GO:0031418,L-ascorbic acid binding; GO:0046872,metal ion binding; GO:0003674,molecular_function; GO:0003824,catalytic activity; GO:0016491,oxidoreductase activity; GO:0005488,binding; GO:0019842,vitamin binding; GO:0030246,carbohydrate binding; GO:0031406,carboxylic acid binding; GO:0036094,small molecule binding; GO:0043167,ion binding; GO:0…	PF14226.6:non-haem dioxygenase in morphine synthesis N-terminal	--	--	--
Ciclev10005543m.g.v1.0	-0.366426	0.447706	0.800245	false	1.01203	0.0302224	0.350208	false	NA	NA	NA	NA	-0.480711	0.422034	0.670595	false	1.22598	0.0186003	0.0513373	false	-0.22541	0.66538	0.916352	false	NA	NA	NA	NA	1.4316	0.00432318	0.0342455	up	11232321	11235048	-	Ciclev10005543m.g	K00469 inositol oxygenase [EC:1.13.99.1] | (RefSeq) inositol oxygenase 1-like (A)	ko00053: Ascorbate and aldarate metabolism; ko00562: Inositol phosphate metabolism; ko01100: Metabolic pathways	hypothetical protein CICLE_v10005543mg [Citrus clementina]	MIOX1_ARATH RecName: Full=Inositol oxygenase 1; EC=1.13.99.1; AltName: Full=Myo-inositol oxygenase 1; Short=AtMIOX1; Short=MI oxygenase 1;	V4SAC8_CITCL RecName: Full=Inositol oxygenase {ECO:0000256|ARBA:ARBA00011919, ECO:0000256|RuleBase:RU367039}; EC=1.13.99.1 {ECO:0000256|ARBA:ARBA00011919, ECO:0000256|RuleBase:RU367039}; AltName: Full=Myo-inositol oxygenase {ECO:0000256|RuleBase:RU367039};	At4g26260	GO:0005737,cytoplasm; GO:0050113,inositol oxygenase activity; GO:0005506,iron ion binding; GO:0019310,inositol catabolic process; GO:0019853,L-ascorbic acid biosynthetic process; GO:0003674,molecular_function; GO:0003824,catalytic activity; GO:0016491,oxidoreductase activity; GO:0016701,oxidoreductase activity, acting on single donors with incorporation of molecular oxygen; GO:0005488,binding; GO…	PF05153.15:Myo-inositol oxygenase	--	--	--
Ciclev10006850m.g.v1.0	0.00397352	0.992849	0.998213	false	0.464486	0.124488	0.611581	false	0.283617	0.377833	0.69617	false	0.0911338	0.779538	0.89609	false	1.23222	0.00251594	0.00972255	up	-0.207108	0.457726	0.838938	false	-0.150698	0.645192	0.923111	false	0.0363212	0.912892	0.962871	false	20736506	20738912	+	Ciclev10006850m.g	K14190 GDP-L-galactose phosphorylase [EC:2.7.7.69] | (RefSeq) GDP-L-galactose phosphorylase 2 (A)	ko00053: Ascorbate and aldarate metabolism; ko01100: Metabolic pathways; ko01110: Biosynthesis of secondary metabolites; ko01240: Biosynthesis of cofactors	hypothetical protein CICLE_v10006850mg, partial [Citrus clementina]	GGAP1_ARATH RecName: Full=GDP-L-galactose phosphorylase 1; EC=2.7.7.69; AltName: Full=Protein VITAMIN C DEFECTIVE 2;	V4S6B9_CITCL SubName: Full=Uncharacterized protein {ECO:0000313|EMBL:ESR34375.1}; Flags: Fragment;	At4g26850	GO:0005737,cytoplasm; GO:0005634,nucleus; GO:0010475,galactose-1-phosphate guanylyltransferase (GDP) activity; GO:0080048,GDP-D-glucose phosphorylase activity; GO:0010472,GDP-galactose:glucose-1-phosphate guanylyltransferase activity; GO:0010471,GDP-galactose:mannose-1-phosphate guanylyltransferase activity; GO:0010473,GDP-galactose:myoinositol-1-phosphate guanylyltransferase activity; GO:0080047…	--	--	--	--
Ciclev10008993m.g.v1.0	0.709906	0.27505	0.685273	false	0.584762	0.067467	0.487549	false	0.536219	0.00119388	0.0261189	false	-0.1752	0.28706	0.546038	false	-1.26419	0.00415791	0.0148323	down	0.262368	0.295979	0.734073	false	0.412577	0.00134607	0.0678511	false	0.609815	3.47878e-08	3.65792e-06	false	9290165	9291548	+	Ciclev10008993m.g	K05933 aminocyclopropanecarboxylate oxidase [EC:1.14.17.4] | (RefSeq) 1-aminocyclopropane-1-carboxylate oxidase 1 (A)	ko00270: Cysteine and methionine metabolism; ko01100: Metabolic pathways; ko01110: Biosynthesis of secondary metabolites	hypothetical protein CICLE_v10008993mg [Citrus clementina]	ACCO1_ARATH RecName: Full=1-aminocyclopropane-1-carboxylate oxidase 1; Short=ACC oxidase 1; Short=AtACO1; EC=1.14.17.4;	A0A067F3H8_CITSI RecName: Full=Fe2OG dioxygenase domain-containing protein {ECO:0000259|PROSITE:PS51471};	At2g19590	GO:0009815,1-aminocyclopropane-1-carboxylate oxidase activity; GO:0031418,L-ascorbic acid binding; GO:0046872,metal ion binding; GO:0071398,cellular response to fatty acid; GO:0071732,cellular response to nitric oxide; GO:0051365,cellular response to potassium ion starvation; GO:0006952,defense response; GO:0009693,ethylene biosynthetic process; GO:0003674,molecular_function; GO:0003824,catalytic…	PF03171.20:2OG-Fe(II) oxygenase superfamily	--	--	--
Ciclev10012224m.g.v1.0	0.326761	0.179225	0.597416	false	-0.00245678	0.982167	0.998712	false	-0.138012	0.24004	0.569005	false	-0.730377	3.03676e-10	4.65733e-08	false	-2.37602	5.42073e-48	2.56671e-45	down	0.0740675	0.411588	0.816083	false	0.122076	0.423791	0.837862	false	0.376665	0.00194057	0.0192465	false	24382560	24385222	-	Ciclev10012224m.g	K00472 prolyl 4-hydroxylase [EC:1.14.11.2] | (RefSeq) probable prolyl 4-hydroxylase 6 (A)	ko00330: Arginine and proline metabolism; ko01100: Metabolic pathways	hypothetical protein CICLE_v10012224mg [Citrus clementina]	P4H7_ARATH RecName: Full=Probable prolyl 4-hydroxylase 7 {ECO:0000305}; Short=AtP4H7 {ECO:0000303|Ref.5}; EC=1.14.11.2 {ECO:0000305};	V4SYZ6_CITCL RecName: Full=Procollagen-proline 4-dioxygenase {ECO:0000256|ARBA:ARBA00012269}; EC=1.14.11.2 {ECO:0000256|ARBA:ARBA00012269};	At3g28480	GO:0005783,endoplasmic reticulum; GO:0005789,endoplasmic reticulum membrane; GO:0016021,integral component of membrane; GO:0005506,iron ion binding; GO:0031418,L-ascorbic acid binding; GO:0004656,procollagen-proline 4-dioxygenase activity; GO:0018401,peptidyl-proline hydroxylation to 4-hydroxy-L-proline; GO:0003674,molecular_function; GO:0005488,binding; GO:0043167,ion binding; GO:0043169,cation …	PF13640.6:2OG-Fe(II) oxygenase superfamily	--	--	--
Ciclev10014617m.g.v1.0	-0.0642003	0.720575	0.917147	false	0.0313154	0.751266	0.967723	false	0.257549	0.0124898	0.122326	false	0.505216	5.65543e-06	0.000203163	false	1.23329	1.24957e-19	6.75062e-18	up	0.055974	0.549471	0.87862	false	0.134119	0.243383	0.727116	false	0.195669	0.0657649	0.217855	false	8418789	8421898	+	Ciclev10014617m.g	K14514 ethylene-insensitive protein 3 | (RefSeq) protein ETHYLENE INSENSITIVE 3-like (A)	ko04016: MAPK signaling pathway - plant; ko04075: Plant hormone signal transduction	hypothetical protein CICLE_v10014617mg [Citrus clementina]	EIN3_ARATH RecName: Full=Protein ETHYLENE INSENSITIVE 3;	V4TGZ7_CITCL SubName: Full=Uncharacterized protein {ECO:0000313|EMBL:ESR59623.1};	At3g20770	GO:0005634,nucleus; GO:0003677,DNA binding; GO:0003700,DNA-binding transcription factor activity; GO:0019900,kinase binding; GO:0000976,transcription regulatory region sequence-specific DNA binding; GO:0042742,defense response to bacterium; GO:0009873,ethylene-activated signaling pathway; GO:2000082,regulation of L-ascorbic acid biosynthetic process; GO:0006355,regulation of transcription, DNA-te…	PF04873.13:Ethylene insensitive 3	EIL	TF	EIL
Ciclev10015473m.g.v1.0	-0.283145	0.320199	0.720212	false	-0.120761	0.533599	0.919503	false	-0.0378904	0.843714	0.946323	false	-0.237363	0.220343	0.473267	false	-1.23967	1.07533e-06	1.00591e-05	down	-0.0832903	0.647383	0.913905	false	0.409965	0.0516925	0.419014	false	-0.175761	0.298348	0.542626	false	26603589	26606954	-	Ciclev10015473m.g	K14379 tartrate-resistant acid phosphatase type 5 [EC:3.1.3.2] | (RefSeq) purple acid phosphatase 8-like (A)	ko00740: Riboflavin metabolism; ko01100: Metabolic pathways	hypothetical protein CICLE_v10015473mg [Citrus clementina]	--	V4UGA2_CITCL RecName: Full=Procollagen-proline 3-dioxygenase {ECO:0000256|ARBA:ARBA00012262}; EC=1.14.11.7 {ECO:0000256|ARBA:ARBA00012262};	At1g68080	GO:0005506,iron ion binding; GO:0031418,L-ascorbic acid binding; GO:0019797,procollagen-proline 3-dioxygenase activity; GO:0032963,collagen metabolic process; GO:0003674,molecular_function; GO:0005488,binding; GO:0043167,ion binding; GO:0043169,cation binding; GO:0046872,metal ion binding; GO:0046914,transition metal ion binding; GO:0019842,vitamin binding; GO:0030246,carbohydrate binding; GO:003…	PF13640.6:2OG-Fe(II) oxygenase superfamily	--	--	--
Ciclev10015962m.g.v1.0	-0.24876	0.73518	1	false	NA	NA	NA	NA	NA	NA	NA	NA	NA	NA	NA	NA	4.16089	0.0141563	0.0410981	up	NA	NA	NA	NA	4.01143	0.022177	0.290747	false	4.23917	0.000369449	0.00569818	up	23070324	23071835	+	Ciclev10015962m.g	K05933 aminocyclopropanecarboxylate oxidase [EC:1.14.17.4] | (RefSeq) ACC oxidase (A)	ko00270: Cysteine and methionine metabolism; ko01100: Metabolic pathways; ko01110: Biosynthesis of secondary metabolites	hypothetical protein CICLE_v10015962mg [Citrus clementina]	ACCO_PRUMU RecName: Full=1-aminocyclopropane-1-carboxylate oxidase; Short=ACC oxidase; EC=1.14.17.4; AltName: Full=Ethylene-forming enzyme; Short=EFE;	V4U4M9_CITCL RecName: Full=Fe2OG dioxygenase domain-containing protein {ECO:0000259|PROSITE:PS51471};	At1g05010	GO:0009815,1-aminocyclopropane-1-carboxylate oxidase activity; GO:0031418,L-ascorbic acid binding; GO:0046872,metal ion binding; GO:0009693,ethylene biosynthetic process; GO:0009835,fruit ripening; GO:0003674,molecular_function; GO:0003824,catalytic activity; GO:0016491,oxidoreductase activity; GO:0016638,oxidoreductase activity, acting on the CH-NH2 group of donors; GO:0016641,oxidoreductase act…	PF03171.20:2OG-Fe(II) oxygenase superfamily	--	--	--
Ciclev10016152m.g.v1.0	0.143905	0.617379	0.879347	false	0.126897	0.429694	0.87521	false	-0.589974	7.00356e-05	0.00354256	false	-0.214695	0.079477	0.260328	false	-2.13736	1.13742e-54	8.71967e-52	down	0.163153	0.203841	0.656491	false	0.181377	0.129422	0.591217	false	0.395324	0.00344389	0.0290972	false	33388565	33391944	+	Ciclev10016152m.g	K00472 prolyl 4-hydroxylase [EC:1.14.11.2] | (RefSeq) probable prolyl 4-hydroxylase 3 (A)	ko00330: Arginine and proline metabolism; ko01100: Metabolic pathways	hypothetical protein CICLE_v10016152mg [Citrus clementina]	P4H3_ARATH RecName: Full=Probable prolyl 4-hydroxylase 3 {ECO:0000305}; Short=AtP4H3 {ECO:0000303|Ref.5}; EC=1.14.11.2 {ECO:0000305};	A0A067G8G4_CITSI RecName: Full=Fe2OG dioxygenase domain-containing protein {ECO:0000259|PROSITE:PS51471};	At1g20270	GO:0005783,endoplasmic reticulum; GO:0005789,endoplasmic reticulum membrane; GO:0005768,endosome; GO:0005794,Golgi apparatus; GO:0000137,Golgi cis cisterna; GO:0016021,integral component of membrane; GO:0005634,nucleus; GO:0005802,trans-Golgi network; GO:0005506,iron ion binding; GO:0031418,L-ascorbic acid binding; GO:0004656,procollagen-proline 4-dioxygenase activity; GO:0018401,peptidyl-proline…	PF13640.6:2OG-Fe(II) oxygenase superfamily	--	--	--
Ciclev10000009m.g.v1.0	-0.398855	0.0472707	0.381298	false	-0.0258546	0.830991	0.983104	false	-0.0398486	0.721894	0.897193	false	0.75243	4.04356e-05	0.00103357	false	1.43608	1.779e-23	1.29009e-21	up	-0.0850371	0.411604	0.816083	false	0.227823	0.117592	0.573387	false	-0.0811118	0.547447	0.750115	false	37855730	37864590	+	Ciclev10000009m.g	--	--	hypothetical protein CICLE_v10000009mg [Citrus clementina]	C3H7_ARATH RecName: Full=Zinc finger CCCH domain-containing protein 7; Short=AtC3H7; EC=3.1.-.-; AltName: Full=AtSmicl;	V4TCZ0_CITCL SubName: Full=Uncharacterized protein {ECO:0000313|EMBL:ESR47536.1};	At1g21570	GO:0005634,nucleus; GO:0003677,DNA binding; GO:0046872,metal ion binding; GO:0004518,nuclease activity; GO:0003723,RNA binding; GO:0003674,molecular_function; GO:0003676,nucleic acid binding; GO:0005488,binding; GO:0097159,organic cyclic compound binding; GO:1901363,heterocyclic compound binding; GO:0043167,ion binding; GO:0043169,cation binding; GO:0003824,catalytic activity; GO:0016787,hydrolas…	PF15663.5:Zinc-finger containing family	C3H	TF	C3H
Ciclev10000010m.g.v1.0	-0.248885	0.240529	0.656061	false	0.18112	0.117045	0.600357	false	-0.101085	0.44197	0.741645	false	0.397349	0.0272353	0.131797	false	1.10215	1.95791e-16	7.63208e-15	up	-0.163914	0.128969	0.568736	false	0.207819	0.220623	0.710063	false	-0.547464	0.000270014	0.00446412	false	37569452	37578288	-	Ciclev10000010m.g	--	--	hypothetical protein CICLE_v10000010mg [Citrus clementina]	CSI3_ARATH RecName: Full=Protein CELLULOSE SYNTHASE INTERACTIVE 3 {ECO:0000303|PubMed:20616083};	V4V632_CITCL RecName: Full=C2 domain-containing protein {ECO:0000259|PROSITE:PS50004};	At1g77460	GO:0010330,cellulose synthase complex; GO:0055028,cortical microtubule; GO:0012505,endomembrane system; GO:0005886,plasma membrane; GO:0008017,microtubule binding; GO:0051211,anisotropic cell growth; GO:0007275,multicellular organism development; GO:0052324,plant-type cell wall cellulose biosynthetic process; GO:0072699,protein localization to cortical microtubule cytoskeleton; GO:0008360,regulat…	PF00514.23:Armadillo/beta-catenin-like repeat	--	--	--
Ciclev10000035m.g.v1.0	NA	NA	NA	NA	NA	NA	NA	NA	-0.329378	0.555628	0.816959	false	-0.779815	0.175883	0.414621	false	1.13897	0.00228487	0.00895426	up	-0.019672	0.966321	0.993306	false	-0.143085	0.715054	0.938241	false	-0.268393	0.449367	0.677339	false	35361069	35371122	+	Ciclev10000035m.g	K06228 fused [EC:2.7.11.1] | (RefSeq) serine/threonine-protein kinase TIO (A)	--	hypothetical protein CICLE_v10000035mg [Citrus clementina]	TIO_ARATH RecName: Full=Serine/threonine-protein kinase TIO; EC=2.7.11.1; AltName: Full=Fused homolog; Short=AtFUSED; AltName: Full=Protein TWO-IN-ONE; Short=AtTIO;	V4V4Z8_CITCL RecName: Full=Protein kinase domain-containing protein {ECO:0000259|PROSITE:PS50011};	At1g50240	GO:0005737,cytoplasm; GO:0005856,cytoskeleton; GO:0009524,phragmoplast; GO:0005524,ATP binding; GO:0019894,kinesin binding; GO:0106310,protein serine kinase activity; GO:0106311,protein threonine kinase activity; GO:0000911,cytokinesis by cell plate formation; GO:0009558,embryo sac cellularization; GO:0007112,male meiosis cytokinesis; GO:0000166,nucleotide binding; GO:0003674,molecular_function; …	PF00069.25:Protein kinase domain	--	--	--
Ciclev10000037m.g.v1.0	-0.64019	0.422103	1	false	NA	NA	NA	NA	-0.619958	0.176716	0.493989	false	0.439996	0.503558	0.73229	false	-0.409314	0.402004	0.547304	false	-0.109426	0.768965	0.944239	false	-0.559641	0.329816	1	false	0.35963	0.385104	0.622746	false	35583222	35591613	-	Ciclev10000037m.g	K11498 centromeric protein E | (RefSeq) kinesin-like protein KIN-7N isoform X1 (A)	--	hypothetical protein CICLE_v10000037mg [Citrus clementina]	KN4C_ARATH RecName: Full=Kinesin-like protein KIN-4C {ECO:0000305}; AltName: Full=AtKINESIN-4C {ECO:0000303|PubMed:25600279};	V4SH99_CITCL RecName: Full=Kinesin-like protein {ECO:0000256|RuleBase:RU000394};	At5g60930	GO:0005874,microtubule; GO:0009506,plasmodesma; GO:0005524,ATP binding; GO:1990939,ATP-dependent microtubule motor activity; GO:0008017,microtubule binding; GO:0071555,cell wall organization; GO:0007018,microtubule-based movement; GO:0007052,mitotic spindle organization; GO:0000166,nucleotide binding; GO:0003674,molecular_function; GO:0005488,binding; GO:0017076,purine nucleotide binding; GO:0030…	PF00225.23:Kinesin motor domain	--	--	--
Ciclev10000039m.g.v1.0	0.381339	0.267169	0.676754	false	-0.381264	0.0406387	0.403063	false	-0.900045	0.0301761	0.20051	false	-0.488279	0.398638	0.651719	false	-1.70047	1.15687e-17	5.08866e-16	down	-0.277603	0.015294	0.235105	false	-0.100124	0.557378	0.894381	false	0.150045	0.469352	0.692172	false	42718715	42734337	-	Ciclev10000039m.g	K12385 Niemann-Pick C1 protein | (RefSeq) NPC intracellular cholesterol transporter 1 isoform X1 (A)	--	hypothetical protein CICLE_v10000039mg [Citrus clementina]	--	A0A067HB85_CITSI RecName: Full=SSD domain-containing protein {ECO:0000259|PROSITE:PS50156};	At1g42470	GO:0016021,integral component of membrane; GO:0005319,lipid transporter activity; GO:0003674,molecular_function; GO:0005215,transporter activity; GO:0005575,cellular_component; GO:0016020,membrane; GO:0031224,intrinsic component of membrane; GO:0110165,cellular anatomical entity	PF02460.18:Patched family	--	--	--
Ciclev10000043m.g.v1.0	-0.271338	0.170198	0.592214	false	0.0655954	0.62816	0.941947	false	-0.235437	0.110166	0.395708	false	-0.233987	0.200063	0.447797	false	-1.30451	2.5277e-21	1.59582e-19	down	-0.226894	0.100444	0.519106	false	-0.0782991	0.580906	0.903563	false	-0.278195	0.0152165	0.0817053	false	43222582	43234732	-	Ciclev10000043m.g	K11420 [histone H3]-lysine9 N-trimethyltransferase EHMT [EC:2.1.1.355] | (RefSeq) histone-lysine N-methyltransferase, H3 lysine-9 specific SUVH6-like (A)	ko00310: Lysine degradation; ko01100: Metabolic pathways	hypothetical protein CICLE_v10000043mg [Citrus clementina]	ATXR7_ARATH RecName: Full=Histone-lysine N-methyltransferase ATXR7 {ECO:0000305}; EC=2.1.1.354 {ECO:0000305|PubMed:19855050}; EC=2.1.1.357 {ECO:0000305|PubMed:19726574}; AltName: Full=Protein SET DOMAIN GROUP 25 {ECO:0000303|PubMed:19726574}; AltName: Full=Trithorax-related protein 7 {ECO:0000303|PubMed:19855050};	V4TB49_CITCL SubName: Full=Uncharacterized protein {ECO:0000313|EMBL:ESR48750.1};	At5g42400	GO:0005737,cytoplasm; GO:0005634,nucleus; GO:0042800,histone methyltransferase activity (H3-K4 specific); GO:0009908,flower development; GO:0010452,histone H3-K36 methylation; GO:0051568,histone H3-K4 methylation; GO:0009909,regulation of flower development; GO:0010228,vegetative to reproductive phase transition of meristem; GO:0003674,molecular_function; GO:0003824,catalytic activity; GO:0008168…	PF00856.28:SET domain	SET	TR	SET
Ciclev10000047m.g.v1.0	0.039534	0.921649	0.979993	false	0.168258	0.47544	0.894571	false	-0.387767	0.0469552	0.253782	false	-0.627221	0.00491364	0.040878	false	-1.02522	0.00531513	0.0182604	down	0.0554966	0.795795	0.954751	false	0.201257	0.56978	0.900242	false	-0.407013	0.0979594	0.280685	false	414256	420341	+	Ciclev10000047m.g	K10755 replication factor C subunit 2/4 | (RefSeq) replication factor C subunit 4 isoform X1 (A)	ko03030: DNA replication; ko03420: Nucleotide excision repair; ko03430: Mismatch repair	hypothetical protein CICLE_v10000047mg [Citrus clementina]	STI_ARATH RecName: Full=Protein STICHEL;	V4UYZ0_CITCL RecName: Full=AAA domain-containing protein {ECO:0000259|SMART:SM00382};	At2g02480	GO:0009360,DNA polymerase III complex; GO:0005663,DNA replication factor C complex; GO:0005634,nucleus; GO:0005886,plasma membrane; GO:0005524,ATP binding; GO:0003677,DNA binding; GO:0003887,DNA-directed DNA polymerase activity; GO:0006281,DNA repair; GO:0006261,DNA-dependent DNA replication; GO:0010091,trichome branching; GO:0010026,trichome differentiation; GO:0000166,nucleotide binding; GO:000…	PF13177.6:DNA polymerase III, delta subunit	--	--	--
Ciclev10000060m.g.v1.0	-1.90343	0.0090803	1	false	-0.29841	0.620903	0.9395	false	-0.120153	0.837798	0.943253	false	NA	NA	NA	NA	NA	NA	NA	NA	NA	NA	NA	NA	NA	NA	NA	NA	NA	NA	NA	NA	27441742	27448756	-	Ciclev10000060m.g	K05658 ATP-binding cassette, subfamily B (MDR/TAP), member 1 [EC:7.6.2.2] | (RefSeq) ABC transporter B family member 2-like isoform X1 (A)	ko02010: ABC transporters	PREDICTED: ABC transporter B family member 2-like isoform X1 [Citrus sinensis]	AB2B_ARATH RecName: Full=ABC transporter B family member 2; Short=ABC transporter ABCB.2; Short=AtABCB2; AltName: Full=Multidrug resistance protein 2; AltName: Full=P-glycoprotein 2; Flags: Precursor;	A0A2H5PW79_CITUN SubName: Full=Uncharacterized protein {ECO:0000313|EMBL:GAY56627.1};	At4g25960	GO:0005829,cytosol; GO:0016021,integral component of membrane; GO:0005524,ATP binding; GO:0042626,ATPase-coupled transmembrane transporter activity; GO:0055085,transmembrane transport; GO:0000166,nucleotide binding; GO:0003674,molecular_function; GO:0005488,binding; GO:0017076,purine nucleotide binding; GO:0030554,adenyl nucleotide binding; GO:0032553,ribonucleotide binding; GO:0032555,purine rib…	PF00664.23:ABC transporter transmembrane region	--	--	--
Ciclev10000077m.g.v1.0	NA	NA	NA	NA	NA	NA	NA	NA	-0.0228967	0.961597	0.985626	false	NA	NA	NA	NA	-0.955112	0.079815	0.163769	false	0.0399248	0.903699	0.981159	false	-0.00141834	0.996759	0.999067	false	-0.367015	0.341237	0.583557	false	8520324	8529662	+	Ciclev10000077m.g	K10901 bloom syndrome protein [EC:3.6.4.12] | (RefSeq) ATP-dependent DNA helicase Q-like 4A isoform X1 (A)	ko03440: Homologous recombination	hypothetical protein CICLE_v10000077mg [Citrus clementina]	RQL4A_ARATH RecName: Full=ATP-dependent DNA helicase Q-like 4A; EC=3.6.4.12; AltName: Full=RecQ-like protein 4A; Short=AtRecQ4A; Short=AtRecQl4A; AltName: Full=SGS1-like protein; Short=AtSGS1;	V4SBW7_CITCL RecName: Full=DNA helicase {ECO:0000256|ARBA:ARBA00012551}; EC=3.6.4.12 {ECO:0000256|ARBA:ARBA00012551};	At1g60930	GO:0005694,chromosome; GO:0005737,cytoplasm; GO:0005634,nucleus; GO:0009506,plasmodesma; GO:0043138,3'-5' DNA helicase activity; GO:0005524,ATP binding; GO:0009378,four-way junction helicase activity; GO:0046872,metal ion binding; GO:0003676,nucleic acid binding; GO:0071215,cellular response to abscisic acid stimulus; GO:0070417,cellular response to cold; GO:0006974,cellular response to DNA damag…	PF09382.10:RQC domain	--	--	--
Ciclev10000089m.g.v1.0	NA	NA	NA	NA	0.806571	0.0337559	0.36731	false	0.0768791	0.866161	0.954809	false	-0.326697	0.41857	0.667619	false	2.44673	9.70878e-08	1.11804e-06	up	0.416066	0.256498	0.706586	false	1.43872	5.35854e-05	0.00730561	up	-0.0785065	0.843203	0.929816	false	33758215	33765582	+	Ciclev10000089m.g	K01115 phospholipase D1/2 [EC:3.1.4.4] | (RefSeq) phospholipase D zeta 1 isoform X1 (A)	ko00564: Glycerophospholipid metabolism; ko00565: Ether lipid metabolism; ko01100: Metabolic pathways; ko01110: Biosynthesis of secondary metabolites; ko04144: Endocytosis	hypothetical protein CICLE_v10000089mg [Citrus clementina]	PLDZ1_ARATH RecName: Full=Phospholipase D zeta 1 {ECO:0000303|PubMed:11891260}; Short=PLDzeta1 {ECO:0000303|PubMed:11891260}; EC=3.1.4.4 {ECO:0000269|PubMed:11891260}; AltName: Full=Phospholipase D p1; Short=AtPLDp1; AltName: Full=Phospholipase D1 PHOX and PX-containing domain protein;	V4TAV1_CITCL RecName: Full=Phospholipase {ECO:0000256|PIRNR:PIRNR009376}; EC=3.1.4.4 {ECO:0000256|PIRNR:PIRNR009376};	At3g05630	GO:0031410,cytoplasmic vesicle; GO:0005886,plasma membrane; GO:0070290,N-acylphosphatidylethanolamine-specific phospholipase D activity; GO:0004630,phospholipase D activity; GO:0048017,inositol lipid-mediated signaling; GO:0008610,lipid biosynthetic process; GO:0006654,phosphatidic acid biosynthetic process; GO:0009395,phospholipid catabolic process; GO:0048364,root development; GO:0003674,molecu…	PF00614.22:Phospholipase D Active site motif	--	--	--
Ciclev10000093m.g.v1.0	-0.0871327	0.681167	0.905175	false	-0.0515145	0.660252	0.948273	false	0.117219	0.313313	0.636997	false	0.758717	4.83269e-06	0.000181707	false	1.52379	1.15783e-29	1.44496e-27	up	-0.179083	0.159235	0.6093	false	0.149147	0.337472	0.793877	false	0.151083	0.216492	0.451465	false	37146865	37152552	+	Ciclev10000093m.g	K18758 DIS3-like exonuclease 2 [EC:3.1.13.-] | (RefSeq) DIS3-like exonuclease 2 isoform X1 (A)	--	hypothetical protein CICLE_v10000093mg [Citrus clementina]	DI3L2_ARATH RecName: Full=DIS3-like exonuclease 2 {ECO:0000255|HAMAP-Rule:MF_03045}; EC=3.1.13.- {ECO:0000255|HAMAP-Rule:MF_03045}; AltName: Full=Protein SUPPRESSOR OF VARICOSE;	V4T7D7_CITCL RecName: Full=DIS3-like exonuclease 2 {ECO:0000256|HAMAP-Rule:MF_03045}; EC=3.1.13.- {ECO:0000256|HAMAP-Rule:MF_03045};	At1g77680	GO:0005737,cytoplasm; GO:0000932,P-body; GO:0000175,3'-5'-exoribonuclease activity; GO:0046872,metal ion binding; GO:0003723,RNA binding; GO:0000291,nuclear-transcribed mRNA catabolic process, exonucleolytic; GO:0034427,nuclear-transcribed mRNA catabolic process, exonucleolytic, 3'-5'; GO:1990074,polyuridylation-dependent mRNA catabolic process; GO:0003674,molecular_function; GO:0003824,catalytic…	PF00773.19:RNB domain	--	--	--
Ciclev10000098m.g.v1.0	0.164802	0.483806	0.823261	false	-1.68405	0.00127734	0.0532792	false	-0.545821	3.39594e-05	0.00207178	false	-0.802543	0.000451819	0.00703516	false	-1.55623	6.43966e-25	5.34392e-23	down	1.05673	0.136903	0.578186	false	0.34804	0.0183044	0.264428	false	-0.152603	0.697006	0.846924	false	26641957	26646157	-	Ciclev10000098m.g	K20924 cellulose synthase-like protein [EC:2.4.1.-] | (RefSeq) cellulose synthase-like protein D3 isoform X1 (A)	--	hypothetical protein CICLE_v10000098mg [Citrus clementina]	CSLD3_ARATH RecName: Full=Cellulose synthase-like protein D3; Short=AtCslD3; EC=2.4.1.-; AltName: Full=Protein KOJAK;	V4T8P1_CITCL SubName: Full=Uncharacterized protein {ECO:0000313|EMBL:ESR45941.1};	At3g03050	GO:0005783,endoplasmic reticulum; GO:0005768,endosome; GO:0005794,Golgi apparatus; GO:0000139,Golgi membrane; GO:0016021,integral component of membrane; GO:0005886,plasma membrane; GO:0005802,trans-Golgi network; GO:0016760,cellulose synthase (UDP-forming) activity; GO:0051753,mannan synthase activity; GO:0071555,cell wall organization; GO:0030244,cellulose biosynthetic process; GO:0009833,plant-…	PF03552.14:Cellulose synthase	--	--	--
Ciclev10000111m.g.v1.0	-0.0185289	0.943415	0.984174	false	0.208556	0.0976831	0.561898	false	-0.225725	0.111142	0.397427	false	0.659144	0.000468056	0.00720608	false	1.3177	1.59685e-15	5.65005e-14	up	-0.19077	0.117909	0.552454	false	0.375097	0.0529303	0.420965	false	-0.0713959	0.627981	0.805718	false	5274796	5282044	+	Ciclev10000111m.g	K13459 disease resistance protein RPS2 | (RefSeq) disease resistance protein RPS2-like isoform X1 (A)	ko04626: Plant-pathogen interaction	hypothetical protein CICLE_v10000111mg [Citrus clementina]	DRL27_ARATH RecName: Full=Disease resistance protein At4g27190;	V4SBE6_CITCL RecName: Full=AAA domain-containing protein {ECO:0000259|SMART:SM00382};	At4g27190	GO:0043531,ADP binding; GO:0005524,ATP binding; GO:0006952,defense response; GO:0000166,nucleotide binding; GO:0003674,molecular_function; GO:0005488,binding; GO:0017076,purine nucleotide binding; GO:0030554,adenyl nucleotide binding; GO:0032553,ribonucleotide binding; GO:0032555,purine ribonucleotide binding; GO:0032559,adenyl ribonucleotide binding; GO:0036094,small molecule binding; GO:0043167…	PF00931.22:NB-ARC domain	--	--	--
Ciclev10000115m.g.v1.0	-0.219614	0.440309	0.794241	false	0.181708	0.29358	0.798773	false	0.616661	0.00189341	0.0356469	false	0.607097	0.00577652	0.0456568	false	1.96925	5.38226e-08	6.51006e-07	up	-0.0505955	0.736509	0.934693	false	0.64118	0.00572729	0.147375	false	0.0437005	0.800369	0.905653	false	31319625	31325108	+	Ciclev10000115m.g	--	--	hypothetical protein CICLE_v10000115mg [Citrus clementina]	FRL5_ARATH RecName: Full=FRIGIDA-like protein 5;	V4T9Y2_CITCL SubName: Full=Uncharacterized protein {ECO:0000313|EMBL:ESR46376.1};	At5g27220	GO:0030154,cell differentiation; GO:0009908,flower development; GO:0008150,biological_process; GO:0009987,cellular process; GO:0032502,developmental process; GO:0048869,cellular developmental process; GO:0000003,reproduction; GO:0003006,developmental process involved in reproduction; GO:0007275,multicellular organism development; GO:0009791,post-embryonic development; GO:0022414,reproductive proc…	PF07899.11:Frigida-like protein	--	--	--
Ciclev10000126m.g.v1.0	0.0532071	0.965627	1	false	NA	NA	NA	NA	-0.391667	0.41338	0.723154	false	0.365899	0.545471	0.761653	false	0.13083	0.801635	0.86982	false	NA	NA	NA	NA	-0.285116	0.473265	0.858016	false	0.00474644	0.994455	0.997478	false	29584088	29587183	-	Ciclev10000126m.g	K01537 P-type Ca2+ transporter type 2C [EC:7.2.2.10] | (RefSeq) calcium-transporting ATPase 12, plasma membrane-type-like isoform X2 (A)	--	hypothetical protein CICLE_v10000126mg [Citrus clementina]	ACA13_ARATH RecName: Full=Putative calcium-transporting ATPase 13, plasma membrane-type; EC=7.2.2.10; AltName: Full=Ca(2+)-ATPase isoform 13;	V4SEY9_CITCL RecName: Full=Calcium-transporting ATPase {ECO:0000256|RuleBase:RU361146}; EC=7.2.2.10 {ECO:0000256|RuleBase:RU361146};	At3g22910	GO:0005887,integral component of plasma membrane; GO:0043231,intracellular membrane-bounded organelle; GO:0005524,ATP binding; GO:0019829,ATPase-coupled cation transmembrane transporter activity; GO:0005516,calmodulin binding; GO:0046872,metal ion binding; GO:0005388,calcium transmembrane transporter activity, phosphorylative mechanism; GO:0000166,nucleotide binding; GO:0003674,molecular_function…	PF00689.21:Cation transporting ATPase, C-terminus	--	--	--
Ciclev10000132m.g.v1.0	-0.74709	0.0140349	0.244008	false	-0.286387	0.346482	0.831684	false	-1.04443	3.06612e-06	0.000401712	down	-0.673214	0.0955479	0.288252	false	0.0265567	0.941689	0.96427	false	0.675908	0.0191357	0.263763	false	-0.00512744	0.981445	0.996466	false	0.0856675	0.816481	0.913941	false	26039588	26042662	-	Ciclev10000132m.g	K01537 P-type Ca2+ transporter type 2C [EC:7.2.2.10] | (RefSeq) calcium-transporting ATPase 12, plasma membrane-type-like (A)	--	hypothetical protein CICLE_v10000132mg [Citrus clementina]	ACA13_ARATH RecName: Full=Putative calcium-transporting ATPase 13, plasma membrane-type; EC=7.2.2.10; AltName: Full=Ca(2+)-ATPase isoform 13;	V4SE47_CITCL RecName: Full=Calcium-transporting ATPase {ECO:0000256|RuleBase:RU361146}; EC=7.2.2.10 {ECO:0000256|RuleBase:RU361146};	At3g22910	GO:0005887,integral component of plasma membrane; GO:0043231,intracellular membrane-bounded organelle; GO:0005524,ATP binding; GO:0019829,ATPase-coupled cation transmembrane transporter activity; GO:0005516,calmodulin binding; GO:0046872,metal ion binding; GO:0005388,calcium transmembrane transporter activity, phosphorylative mechanism; GO:0000166,nucleotide binding; GO:0003674,molecular_function…	PF00689.21:Cation transporting ATPase, C-terminus	--	--	--
Ciclev10000151m.g.v1.0	NA	NA	NA	NA	NA	NA	NA	NA	NA	NA	NA	NA	NA	NA	NA	NA	1.92275	0.00379476	0.0137316	up	NA	NA	NA	NA	NA	NA	NA	NA	NA	NA	NA	NA	23309250	23312903	-	Ciclev10000151m.g	K13459 disease resistance protein RPS2 | (RefSeq) disease resistance protein RPS2-like isoform X1 (A)	ko04626: Plant-pathogen interaction	hypothetical protein CICLE_v10000151mg [Citrus clementina]	DRL27_ARATH RecName: Full=Disease resistance protein At4g27190;	V4T873_CITCL RecName: Full=NB-ARC domain-containing protein {ECO:0000259|Pfam:PF00931};	At4g27190	GO:0043531,ADP binding; GO:0005524,ATP binding; GO:0006952,defense response; GO:0000166,nucleotide binding; GO:0003674,molecular_function; GO:0005488,binding; GO:0017076,purine nucleotide binding; GO:0030554,adenyl nucleotide binding; GO:0032553,ribonucleotide binding; GO:0032555,purine ribonucleotide binding; GO:0032559,adenyl ribonucleotide binding; GO:0036094,small molecule binding; GO:0043167…	PF00931.22:NB-ARC domain	--	--	--
Ciclev10000155m.g.v1.0	0.23889	0.352733	0.74033	false	-0.0499929	0.758247	0.969646	false	-0.23723	0.112533	0.39954	false	0.566351	0.000290191	0.00496314	false	0.369337	0.0743449	0.154976	false	0.582723	0.000495107	0.0306175	false	0.863781	4.02476e-06	0.00136754	false	1.28809	3.73133e-08	3.85366e-06	up	35039708	35043069	-	Ciclev10000155m.g	K00924 kinase [EC:2.7.1.-] | (RefSeq) receptor-like protein kinase HSL1 (A)	--	hypothetical protein CICLE_v10000155mg [Citrus clementina]	RLK7_ARATH RecName: Full=Receptor-like protein kinase 7 {ECO:0000303|PubMed:20811905}; EC=2.7.11.1 {ECO:0000305}; Flags: Precursor;	V4T676_CITCL RecName: Full=Protein kinase domain-containing protein {ECO:0000259|PROSITE:PS50011};	At1g09970	GO:0016021,integral component of membrane; GO:0005886,plasma membrane; GO:0005524,ATP binding; GO:0042802,identical protein binding; GO:0001653,peptide receptor activity; GO:0004672,protein kinase activity; GO:0106310,protein serine kinase activity; GO:0106311,protein threonine kinase activity; GO:0045087,innate immune response; GO:0046777,protein autophosphorylation; GO:0006979,response to oxida…	PF00069.25:Protein kinase domain	--	--	--
Ciclev10000174m.g.v1.0	-0.344108	0.143001	0.55795	false	0.0752029	0.632781	0.94307	false	0.107728	0.405134	0.716086	false	0.240581	0.184338	0.426918	false	1.04291	1.36783e-05	0.000100047	up	-0.165374	0.315926	0.752171	false	0.213866	0.240777	0.724213	false	-0.0853288	0.655407	0.822055	false	15086106	15095333	-	Ciclev10000174m.g	K13430 serine/threonine-protein kinase PBS1 [EC:2.7.11.1] | (RefSeq) serine/threonine-protein kinase PBS1 (A)	ko04626: Plant-pathogen interaction	hypothetical protein CICLE_v10000174mg [Citrus clementina]	Y1684_ARATH RecName: Full=Probable LRR receptor-like serine/threonine-protein kinase At1g06840; EC=2.7.11.1; Flags: Precursor;	A0A067ELY4_CITSI RecName: Full=Protein kinase domain-containing protein {ECO:0000259|PROSITE:PS50011};	At1g06840	GO:0016021,integral component of membrane; GO:0005886,plasma membrane; GO:0005524,ATP binding; GO:0106310,protein serine kinase activity; GO:0106311,protein threonine kinase activity; GO:0000166,nucleotide binding; GO:0003674,molecular_function; GO:0005488,binding; GO:0017076,purine nucleotide binding; GO:0030554,adenyl nucleotide binding; GO:0032553,ribonucleotide binding; GO:0032555,purine ribo…	PF07714.17:Protein tyrosine kinase	--	--	--
Ciclev10000180m.g.v1.0	-0.0161542	0.96002	0.989127	false	0.0716153	0.841865	0.984749	false	-0.290992	0.393121	0.706981	false	-0.541244	0.0953945	0.288056	false	-1.29468	0.0113407	0.034254	down	0.0323871	0.914879	0.98254	false	0.516081	0.30048	1	false	0.890273	0.0126068	0.0717535	false	37502224	37507873	-	Ciclev10000180m.g	--	--	hypothetical protein CICLE_v10000180mg [Citrus clementina]	REL2_ORYSJ RecName: Full=Protein ROLLING AND ERECT LEAF 2 {ECO:0000303|PubMed:27473144};	V4T7L1_CITCL SubName: Full=Uncharacterized protein {ECO:0000313|EMBL:ESR47465.1};	At1g21740	GO:0005886,plasma membrane; GO:0030154,cell differentiation; GO:0007275,multicellular organism development; GO:0008150,biological_process; GO:0009987,cellular process; GO:0032502,developmental process; GO:0048869,cellular developmental process; GO:0032501,multicellular organismal process; GO:0048856,anatomical structure development; GO:0005575,cellular_component; GO:0016020,membrane; GO:0071944,c…	PF04782.12:Protein of unknown function (DUF632)	--	--	--
Ciclev10000195m.g.v1.0	-0.509142	0.0197817	0.27713	false	0.142802	0.278721	0.790718	false	0.0139829	0.914258	0.969117	false	0.639076	9.6419e-05	0.00207542	false	1.39926	4.22718e-13	1.11017e-11	up	0.0105765	0.93039	0.985674	false	0.372604	0.0332435	0.342903	false	-0.486014	9.70821e-05	0.00201636	false	42861982	42867071	+	Ciclev10000195m.g	K05387 glutamate receptor, ionotropic, plant | (RefSeq) glutamate receptor 3.3 (A)	--	hypothetical protein CICLE_v10000195mg [Citrus clementina]	GLR33_ARATH RecName: Full=Glutamate receptor 3.3 {ECO:0000303|PubMed:11379626}; Short=AtGLR3.3 {ECO:0000303|PubMed:11379626}; AltName: Full=Glutamate receptor-like protein 3.3 {ECO:0000303|PubMed:12082126}; AltName: Full=Ligand-gated ion channel 3.3 {ECO:0000303|PubMed:11379626}; Flags: Precursor;	V4TG43_CITCL RecName: Full=Glutamate receptor {ECO:0000256|PIRNR:PIRNR037090};	At1g42540	GO:0016021,integral component of membrane; GO:0005886,plasma membrane; GO:0005262,calcium channel activity; GO:0008066,glutamate receptor activity; GO:0015276,ligand-gated ion channel activity; GO:0038023,signaling receptor activity; GO:0006816,calcium ion transport; GO:0019722,calcium-mediated signaling; GO:0007267,cell-cell signaling; GO:0071230,cellular response to amino acid stimulus; GO:0050…	PF01094.28:Receptor family ligand binding region	--	--	--
Ciclev10000206m.g.v1.0	-0.0306908	0.940613	0.983647	false	-0.232107	0.429753	0.87521	false	-0.0598019	0.875872	0.958621	false	0.752443	0.0228382	0.117242	false	1.28367	0.000134808	0.000767967	up	0.136822	0.622486	0.905548	false	-0.0801023	0.808428	0.959958	false	0.773052	0.0372828	0.151076	false	19378554	19383953	-	Ciclev10000206m.g	K19613 leucine-rich repeat protein SHOC2 | (RefSeq) disease resistance-like protein DSC1 (A)	--	hypothetical protein CICLE_v10000206mg [Citrus clementina]	TMVRN_NICGU RecName: Full=TMV resistance protein N; EC=3.2.2.6 {ECO:0000255|PROSITE-ProRule:PRU00204};	V4SD52_CITCL RecName: Full=NB-ARC domain-containing protein {ECO:0000259|Pfam:PF00931};	At5g36930	GO:0005737,cytoplasm; GO:0043531,ADP binding; GO:0005524,ATP binding; GO:0050135,NAD(P)+ nucleosidase activity; GO:0061809,NAD+ nucleotidase, cyclic ADP-ribose generating; GO:0009626,plant-type hypersensitive response; GO:0007165,signal transduction; GO:0000166,nucleotide binding; GO:0003674,molecular_function; GO:0005488,binding; GO:0017076,purine nucleotide binding; GO:0030554,adenyl nucleotide…	PF00931.22:NB-ARC domain	--	--	--
Ciclev10000216m.g.v1.0	NA	NA	NA	NA	NA	NA	NA	NA	NA	NA	NA	NA	0.0948864	0.853999	0.932709	false	0.95963	0.0356567	0.0866732	false	-0.808673	0.051676	0.401754	false	0.61666	0.243803	1	false	0.756705	0.110584	0.30282	false	2045917	2057989	-	Ciclev10000216m.g	K01528 dynamin 1/3 [EC:3.6.5.5] | (RefSeq) dynamin-2A-like isoform X1 (A)	ko04144: Endocytosis	hypothetical protein CICLE_v10000216mg [Citrus clementina]	DRP2A_ARATH RecName: Full=Dynamin-2A; EC=3.6.5.5; AltName: Full=Dynamin-like protein 6; AltName: Full=Dynamin-related protein 2A;	V4SVE0_CITCL RecName: Full=Dynamin GTPase {ECO:0000256|ARBA:ARBA00011980}; EC=3.6.5.5 {ECO:0000256|ARBA:ARBA00011980};	At1g10290	GO:0030136,clathrin-coated vesicle; GO:0005737,cytoplasm; GO:0005829,cytosol; GO:0005576,extracellular region; GO:0005794,Golgi apparatus; GO:0000139,Golgi membrane; GO:0016020,membrane; GO:0005874,microtubule; GO:0009524,phragmoplast; GO:0005886,plasma membrane; GO:0009506,plasmodesma; GO:0005774,vacuolar membrane; GO:0005525,GTP binding; GO:0003924,GTPase activity; GO:0008289,lipid binding; GO:…	PF00350.23:Dynamin family	--	--	--
Ciclev10000220m.g.v1.0	0.178045	0.503378	0.833072	false	-0.0014255	0.98919	0.999534	false	-0.43592	0.00174838	0.0339074	false	-0.864117	8.16328e-06	0.000274693	false	-2.04484	2.36602e-38	6.14363e-36	down	0.213718	0.426555	0.823612	false	0.152414	0.353701	0.80737	false	0.914047	1.1381e-09	2.21089e-07	false	36963547	36968045	-	Ciclev10000220m.g	K10534 nitrate reductase (NAD(P)H) [EC:1.7.1.1 1.7.1.2 1.7.1.3] | (RefSeq) nitrate reductase [NAD(P)H]-like (A)	ko00910: Nitrogen metabolism; ko01100: Metabolic pathways	hypothetical protein CICLE_v10000220mg [Citrus clementina]	NIA_CUCMA RecName: Full=Nitrate reductase [NADH]; Short=NR; EC=1.7.1.1;	V4TCH9_CITCL RecName: Full=Nitrate reductase {ECO:0000256|PIRNR:PIRNR000233};	At1g37130_1	GO:0071949,FAD binding; GO:0020037,heme binding; GO:0030151,molybdenum ion binding; GO:0043546,molybdopterin cofactor binding; GO:0009703,nitrate reductase (NADH) activity; GO:0050464,nitrate reductase (NADPH) activity; GO:0042128,nitrate assimilation; GO:0006809,nitric oxide biosynthetic process; GO:0000166,nucleotide binding; GO:0003674,molecular_function; GO:0005488,binding; GO:0036094,small m…	PF00174.19:Oxidoreductase molybdopterin binding domain	--	--	--
Ciclev10000223m.g.v1.0	NA	NA	NA	NA	0.171684	0.824352	0.981943	false	NA	NA	NA	NA	NA	NA	NA	NA	NA	NA	NA	NA	NA	NA	NA	NA	NA	NA	NA	NA	-0.376572	0.635742	0.810425	false	15929731	15932422	+	Ciclev10000223m.g	K13459 disease resistance protein RPS2 | (RefSeq) disease resistance protein RPS2-like isoform X1 (A)	ko04626: Plant-pathogen interaction	hypothetical protein CICLE_v10000223mg [Citrus clementina]	DRL27_ARATH RecName: Full=Disease resistance protein At4g27190;	V4T707_CITCL RecName: Full=AAA domain-containing protein {ECO:0000259|SMART:SM00382};	At4g27190	GO:0043531,ADP binding; GO:0005524,ATP binding; GO:0006952,defense response; GO:0000166,nucleotide binding; GO:0003674,molecular_function; GO:0005488,binding; GO:0017076,purine nucleotide binding; GO:0030554,adenyl nucleotide binding; GO:0032553,ribonucleotide binding; GO:0032555,purine ribonucleotide binding; GO:0032559,adenyl ribonucleotide binding; GO:0036094,small molecule binding; GO:0043167…	PF00931.22:NB-ARC domain	--	--	--
Ciclev10000227m.g.v1.0	NA	NA	NA	NA	NA	NA	NA	NA	NA	NA	NA	NA	NA	NA	NA	NA	-1.56983	0.072253	0.15153	false	NA	NA	NA	NA	1.22056	0.0938239	1	false	NA	NA	NA	NA	33286116	33291455	+	Ciclev10000227m.g	K13447 respiratory burst oxidase [EC:1.6.3.- 1.11.1.-] | (RefSeq) respiratory burst oxidase homolog protein B (A)	ko04016: MAPK signaling pathway - plant; ko04626: Plant-pathogen interaction	hypothetical protein CICLE_v10000227mg [Citrus clementina]	RBOHB_SOLTU RecName: Full=Respiratory burst oxidase homolog protein B; EC=1.11.1.-; EC=1.6.3.-; AltName: Full=NADPH oxidase RBOHB; AltName: Full=StRBOHB;	V4SG92_CITCL SubName: Full=Uncharacterized protein {ECO:0000313|EMBL:ESR46643.1};	At1g09090	GO:0016021,integral component of membrane; GO:0005886,plasma membrane; GO:0005509,calcium ion binding; GO:0016174,NAD(P)H oxidase H2O2-forming activity; GO:0004601,peroxidase activity; GO:0003674,molecular_function; GO:0005488,binding; GO:0043167,ion binding; GO:0043169,cation binding; GO:0046872,metal ion binding; GO:0003824,catalytic activity; GO:0016491,oxidoreductase activity; GO:0016651,oxid…	PF08030.12:Ferric reductase NAD binding domain	--	--	--
Ciclev10000236m.g.v1.0	NA	NA	NA	NA	NA	NA	NA	NA	NA	NA	NA	NA	NA	NA	NA	NA	0.92816	0.47684	0.618644	false	-0.741538	0.149965	0.601043	false	-0.38638	0.733683	0.941562	false	2.28114	5.59898e-05	0.00134359	up	32990160	32995860	+	Ciclev10000236m.g	K15718 linoleate 9S-lipoxygenase [EC:1.13.11.58] | (RefSeq) probable linoleate 9S-lipoxygenase 5 isoform X1 (A)	ko00591: Linoleic acid metabolism	hypothetical protein CICLE_v10000236mg [Citrus clementina]	LOX15_SOLTU RecName: Full=Probable linoleate 9S-lipoxygenase 5; EC=1.13.11.58; AltName: Full=Leaf lipoxygenase;	V4SFY9_CITCL RecName: Full=Lipoxygenase {ECO:0000256|RuleBase:RU003975}; EC=1.13.11.- {ECO:0000256|RuleBase:RU003975};	At1g55020	GO:0005737,cytoplasm; GO:1990136,linoleate 9S-lipoxygenase activity; GO:0046872,metal ion binding; GO:0016702,oxidoreductase activity, acting on single donors with incorporation of molecular oxygen, incorporation of two atoms of oxygen; GO:0006633,fatty acid biosynthetic process; GO:0034440,lipid oxidation; GO:0031408,oxylipin biosynthetic process; GO:0003674,molecular_function; GO:0003824,cataly…	PF00305.19:Lipoxygenase	--	--	--
Ciclev10000237m.g.v1.0	0.494197	0.0641256	0.421467	false	-0.024996	0.905426	0.990281	false	-0.771101	0.000125003	0.00547409	false	-0.298672	0.107004	0.307995	false	-1.59403	4.06859e-18	1.90408e-16	down	-0.165898	0.261564	0.710157	false	-0.134421	0.438257	0.844204	false	-0.234915	0.186438	0.414991	false	36415988	36422893	+	Ciclev10000237m.g	--	--	hypothetical protein CICLE_v10000237mg [Citrus clementina]	SYCP1_ARATH RecName: Full=Synaptonemal complex protein 1; AltName: Full=Synaptonemal complex central region protein ZYP1a;	V4SHT3_CITCL SubName: Full=Uncharacterized protein {ECO:0000313|EMBL:ESR47233.1};	At1g22270_2	GO:0005634,nucleus; GO:0000795,synaptonemal complex; GO:0051301,cell division; GO:0007129,homologous chromosome pairing at meiosis; GO:0007131,reciprocal meiotic recombination; GO:0008150,biological_process; GO:0009987,cellular process; GO:0000003,reproduction; GO:0000280,nuclear division; GO:0006996,organelle organization; GO:0007049,cell cycle; GO:0007059,chromosome segregation; GO:0007127,meio…	--	--	--	--
Ciclev10000247m.g.v1.0	0.289916	0.195148	0.613776	false	-0.0388406	0.762411	0.970397	false	0.015465	0.89366	0.964525	false	0.381029	0.00300873	0.0284465	false	1.21409	1.48627e-13	4.1397e-12	up	-0.229716	0.124249	0.560705	false	-0.109568	0.475935	0.859766	false	-0.609029	9.27583e-06	0.000350925	false	27463516	27469472	-	Ciclev10000247m.g	K16055 trehalose 6-phosphate synthase/phosphatase [EC:2.4.1.15 3.1.3.12] | (RefSeq) alpha,alpha-trehalose-phosphate synthase [UDP-forming] 5 (A)	ko00500: Starch and sucrose metabolism; ko01100: Metabolic pathways; ko01110: Biosynthesis of secondary metabolites	hypothetical protein CICLE_v10000247mg [Citrus clementina]	TPS5_ARATH RecName: Full=Alpha,alpha-trehalose-phosphate synthase [UDP-forming] 5; EC=2.4.1.15; AltName: Full=Trehalose-6-phosphate synthase 5; Short=AtTPS5;	V4T8Y1_CITCL RecName: Full=Glyco_transf_20 domain-containing protein {ECO:0000259|Pfam:PF00982};	At4g17770	GO:0005829,cytosol; GO:0016757,transferase activity, transferring glycosyl groups; GO:0016311,dephosphorylation; GO:0003674,molecular_function; GO:0003824,catalytic activity; GO:0016740,transferase activity; GO:0006793,phosphorus metabolic process; GO:0006796,phosphate-containing compound metabolic process; GO:0008150,biological_process; GO:0008152,metabolic process; GO:0009987,cellular process; …	PF00982.21:Glycosyltransferase family 20	--	--	--
Ciclev10000257m.g.v1.0	NA	NA	NA	NA	-0.228272	0.725485	0.963736	false	-0.14777	0.715351	0.895219	false	NA	NA	NA	NA	1.4359	0.00408024	0.01462	up	-0.486606	0.350055	0.779425	false	-0.51664	0.2909	1	false	-0.365373	0.456086	0.68227	false	37071270	37075490	-	Ciclev10000257m.g	K08866 serine/threonine-protein kinase TTK/MPS1 [EC:2.7.12.1] | (RefSeq) probable serine/threonine-protein kinase mps1 isoform X1 (A)	--	hypothetical protein CICLE_v10000257mg [Citrus clementina]	MPS1_ARATH RecName: Full=Serine/threonine-protein kinase MPS1 {ECO:0000305}; EC=2.7.12.2 {ECO:0000305}; AltName: Full=Monopolar spindle protein 1 homolog {ECO:0000303|PubMed:23049844};	V4V5T3_CITCL RecName: Full=Protein kinase domain-containing protein {ECO:0000259|PROSITE:PS50011};	At1g77720	GO:0000776,kinetochore; GO:0005634,nucleus; GO:0005819,spindle; GO:0005524,ATP binding; GO:0004708,MAP kinase kinase activity; GO:0106310,protein serine kinase activity; GO:0004674,protein serine/threonine kinase activity; GO:0004712,protein serine/threonine/tyrosine kinase activity; GO:0106311,protein threonine kinase activity; GO:0004714,transmembrane receptor protein tyrosine kinase activity; …	PF00069.25:Protein kinase domain	--	--	--
Ciclev10000262m.g.v1.0	0.627812	0.0839319	0.46317	false	-1.02512	0.0144769	0.238719	false	-1.01618	1.07657e-07	3.01893e-05	down	-0.530438	0.152537	0.380984	false	-1.40258	7.58723e-06	5.8949e-05	down	0.854979	0.00722151	0.162335	false	0.990487	1.44349e-06	0.000568345	false	0.269962	0.486455	0.703611	false	27088044	27093198	-	Ciclev10000262m.g	K11446 [histone H3]-trimethyl-L-lysine4 demethylase [EC:1.14.11.67] | (RefSeq) lysine-specific demethylase 5B isoform X1 (A)	--	PREDICTED: lysine-specific demethylase JMJ706 isoform X1 [Citrus sinensis]	JM706_ORYSJ RecName: Full=Lysine-specific demethylase JMJ706; EC=1.14.11.-; AltName: Full=Jumonji domain-containing protein 706; AltName: Full=Lysine-specific histone demethylase JMJ706; AltName: Full=Protein JUMONJI 706;	A0A2H5PYS3_CITUN SubName: Full=Uncharacterized protein {ECO:0000313|EMBL:GAY57493.1};	At5g46910	GO:0000792,heterochromatin; GO:0005634,nucleus; GO:0051213,dioxygenase activity; GO:0032452,histone demethylase activity; GO:0032454,histone demethylase activity (H3-K9 specific); GO:0034647,histone demethylase activity (H3-trimethyl-K4 specific); GO:0046872,metal ion binding; GO:0006338,chromatin remodeling; GO:0048439,flower morphogenesis; GO:0045815,positive regulation of gene expression, epig…	PF02373.22:JmjC domain, hydroxylase	Jumonji	TR	Jumonji
Ciclev10000269m.g.v1.0	NA	NA	NA	NA	-0.624015	0.303787	0.804452	false	-1.09455	0.0017816	0.0342685	down	-1.47974	1.56501e-08	1.35663e-06	down	-3.47879	1.37423e-48	6.91369e-46	down	-0.470967	0.0334043	0.337655	false	-0.260105	0.28917	0.760105	false	0.33974	0.20693	0.440278	false	42322097	42326366	+	Ciclev10000269m.g	K01115 phospholipase D1/2 [EC:3.1.4.4] | (RefSeq) phospholipase D delta (A)	ko00564: Glycerophospholipid metabolism; ko00565: Ether lipid metabolism; ko01100: Metabolic pathways; ko01110: Biosynthesis of secondary metabolites; ko04144: Endocytosis	hypothetical protein CICLE_v10000269mg [Citrus clementina]	PLDD1_ARATH RecName: Full=Phospholipase D delta {ECO:0000303|PubMed:11891260}; Short=AtPLDdelta {ECO:0000303|PubMed:11891260}; Short=PLD delta {ECO:0000303|PubMed:11891260}; EC=3.1.4.4 {ECO:0000269|PubMed:11706190, ECO:0000269|PubMed:12397060};	A0A067H227_CITSI RecName: Full=Phospholipase D {ECO:0000256|ARBA:ARBA00012027, ECO:0000256|PIRNR:PIRNR036470}; EC=3.1.4.4 {ECO:0000256|ARBA:ARBA00012027, ECO:0000256|PIRNR:PIRNR036470};	At4g35790	GO:0090395,plant cell papilla; GO:0005886,plasma membrane; GO:0009506,plasmodesma; GO:0005773,vacuole; GO:0005509,calcium ion binding; GO:0070290,N-acylphosphatidylethanolamine-specific phospholipase D activity; GO:0004630,phospholipase D activity; GO:0046473,phosphatidic acid metabolic process; GO:0046470,phosphatidylcholine metabolic process; GO:0009395,phospholipid catabolic process; GO:000978…	PF12357.8:Phospholipase D C terminal	--	--	--
Ciclev10000273m.g.v1.0	-0.102809	0.691559	0.909047	false	0.00296201	0.989595	0.999534	false	0.292338	0.30836	0.633248	false	0.42083	0.366237	0.62576	false	1.22881	0.0113466	0.0342608	up	-0.282127	0.468549	0.844687	false	-0.23148	0.577209	0.902912	false	-0.210324	0.560495	0.758576	false	8573281	8583459	-	Ciclev10000273m.g	K21867 potassium channel | (RefSeq) potassium channel AKT2/3 (A)	--	hypothetical protein CICLE_v10000273mg [Citrus clementina]	AKT2_ARATH RecName: Full=Potassium channel AKT2/3;	V4SWA1_CITCL SubName: Full=Uncharacterized protein {ECO:0000313|EMBL:ESR45072.1};	At4g22200	GO:0005789,endoplasmic reticulum membrane; GO:0016021,integral component of membrane; GO:0009506,plasmodesma; GO:0042802,identical protein binding; GO:0005249,voltage-gated potassium channel activity; GO:0034765,regulation of ion transmembrane transport; GO:0042391,regulation of membrane potential; GO:0009737,response to abscisic acid; GO:0003674,molecular_function; GO:0005488,binding; GO:0005515…	PF00520.31:Ion transport protein	--	--	--
Ciclev10000277m.g.v1.0	0.123057	0.719942	0.917147	false	-0.472838	0.304946	0.805595	false	-0.00487179	0.989885	0.995906	false	0.537941	0.400552	0.653258	false	2.01314	0.0066507	0.0219405	up	NA	NA	NA	NA	-0.0194983	0.97813	1	false	NA	NA	NA	NA	31469287	31473337	-	Ciclev10000277m.g	K13459 disease resistance protein RPS2 | (RefSeq) disease resistance protein At4g27190 (A)	ko04626: Plant-pathogen interaction	hypothetical protein CICLE_v10000277mg [Citrus clementina]	DRL27_ARATH RecName: Full=Disease resistance protein At4g27190;	V4V3F2_CITCL RecName: Full=NB-ARC domain-containing protein {ECO:0000259|Pfam:PF00931};	At4g27190	GO:0043531,ADP binding; GO:0005524,ATP binding; GO:0006952,defense response; GO:0000166,nucleotide binding; GO:0003674,molecular_function; GO:0005488,binding; GO:0017076,purine nucleotide binding; GO:0030554,adenyl nucleotide binding; GO:0032553,ribonucleotide binding; GO:0032555,purine ribonucleotide binding; GO:0032559,adenyl ribonucleotide binding; GO:0036094,small molecule binding; GO:0043167…	PF00931.22:NB-ARC domain	--	--	--
Ciclev10000296m.g.v1.0	0.190511	0.275013	0.685273	false	-0.0678348	0.508816	0.908316	false	-0.275003	0.00380425	0.0568291	false	-0.689358	1.8361e-06	8.29626e-05	false	-1.14568	6.75152e-15	2.23188e-13	down	0.00189528	0.983481	0.998016	false	0.0118797	0.917609	0.984323	false	-0.0826551	0.465378	0.689122	false	42007124	42011753	-	Ciclev10000296m.g	K09487 heat shock protein 90kDa beta | (RefSeq) endoplasmin homolog (A)	ko04141: Protein processing in endoplasmic reticulum; ko04626: Plant-pathogen interaction	hypothetical protein CICLE_v10000296mg [Citrus clementina]	ENPL_CATRO RecName: Full=Endoplasmin homolog; AltName: Full=Glucose-regulated protein 94 homolog; Short=GRP-94 homolog; Flags: Precursor;	V4TA70_CITCL RecName: Full=HATPase_c domain-containing protein {ECO:0000259|SMART:SM00387};	At4g24190	GO:0005788,endoplasmic reticulum lumen; GO:0005524,ATP binding; GO:0016887,ATPase activity; GO:0051082,unfolded protein binding; GO:0006457,protein folding; GO:0000166,nucleotide binding; GO:0003674,molecular_function; GO:0005488,binding; GO:0017076,purine nucleotide binding; GO:0030554,adenyl nucleotide binding; GO:0032553,ribonucleotide binding; GO:0032555,purine ribonucleotide binding; GO:0032…	PF00183.18:Hsp90 protein	--	--	--
Ciclev10000298m.g.v1.0	NA	NA	NA	NA	NA	NA	NA	NA	NA	NA	NA	NA	NA	NA	NA	NA	NA	NA	NA	NA	1.45185	0.0179901	0.253971	false	NA	NA	NA	NA	NA	NA	NA	NA	42418837	42424800	+	Ciclev10000298m.g	K01322 prolyl oligopeptidase [EC:3.4.21.26] | (RefSeq) prolyl endopeptidase-like (A)	--	hypothetical protein CICLE_v10000298mg [Citrus clementina]	AARE1_ORYSJ RecName: Full=Acylamino-acid-releasing enzyme 1 {ECO:0000305}; Short=AARE1 {ECO:0000305}; EC=3.4.19.1 {ECO:0000305};	V4V8M6_CITCL RecName: Full=Prolyl endopeptidase {ECO:0000256|RuleBase:RU368024}; EC=3.4.21.- {ECO:0000256|RuleBase:RU368024};	At1g20380	GO:0005737,cytoplasm; GO:0004252,serine-type endopeptidase activity; GO:0003674,molecular_function; GO:0003824,catalytic activity; GO:0004175,endopeptidase activity; GO:0008233,peptidase activity; GO:0008236,serine-type peptidase activity; GO:0016787,hydrolase activity; GO:0017171,serine hydrolase activity; GO:0140096,catalytic activity, acting on a protein; GO:0005575,cellular_component; GO:0005…	PF02897.15:Prolyl oligopeptidase, N-terminal beta-propeller domain	--	--	--
Ciclev10000316m.g.v1.0	-0.551796	0.0281637	0.315777	false	0.36514	0.00426333	0.11921	false	-0.830122	4.58335e-07	8.93419e-05	false	-0.475137	2.16219e-06	9.52677e-05	false	-3.35962	2.55679e-100	1.37206e-96	down	-0.242253	0.0285153	0.314849	false	-0.336048	0.0251752	0.305956	false	-0.222379	0.0733198	0.233286	false	33970382	33974347	+	Ciclev10000316m.g	K14489 arabidopsis histidine kinase 2/3/4 (cytokinin receptor) [EC:2.7.13.3] | (RefSeq) histidine kinase 4 (A)	ko04075: Plant hormone signal transduction	hypothetical protein CUMW_156310 [Citrus unshiu]	CKI1_ARATH RecName: Full=Histidine kinase CKI1; EC=2.7.13.3; AltName: Full=Protein CYTOKININ-INDEPENDENT 1;	A0A2H5PPU6_CITUN SubName: Full=Uncharacterized protein {ECO:0000313|EMBL:GAY54384.1};	At2g47430	GO:0016021,integral component of membrane; GO:0005886,plasma membrane; GO:0009506,plasmodesma; GO:0000155,phosphorelay sensor kinase activity; GO:0004673,protein histidine kinase activity; GO:0042803,protein homodimerization activity; GO:0009736,cytokinin-activated signaling pathway; GO:0009553,embryo sac development; GO:0010087,phloem or xylem histogenesis; GO:0080117,secondary growth; GO:000367…	PF02518.26:Histidine kinase-, DNA gyrase B-, and HSP90-like ATPase	Others	TR	Others
Ciclev10000331m.g.v1.0	-0.182826	0.684152	0.906391	false	-0.138186	0.721048	0.962536	false	-0.370609	0.31703	0.639743	false	-0.656092	0.163261	0.397734	false	1.58268	0.00134767	0.00567219	up	-0.349349	0.319381	0.754884	false	0.0350192	0.936098	1	false	-1.10036	0.00570005	0.04112	down	30006503	30009263	-	Ciclev10000331m.g	K13459 disease resistance protein RPS2 | (RefSeq) disease resistance protein RPS2-like isoform X1 (A)	ko04626: Plant-pathogen interaction	hypothetical protein CICLE_v10000331mg [Citrus clementina]	DRL27_ARATH RecName: Full=Disease resistance protein At4g27190;	V4SZH0_CITCL RecName: Full=NB-ARC domain-containing protein {ECO:0000259|Pfam:PF00931};	At4g27190	GO:0043531,ADP binding; GO:0005524,ATP binding; GO:0006952,defense response; GO:0000166,nucleotide binding; GO:0003674,molecular_function; GO:0005488,binding; GO:0017076,purine nucleotide binding; GO:0030554,adenyl nucleotide binding; GO:0032553,ribonucleotide binding; GO:0032555,purine ribonucleotide binding; GO:0032559,adenyl ribonucleotide binding; GO:0036094,small molecule binding; GO:0043167…	PF00931.22:NB-ARC domain	--	--	--
Ciclev10000333m.g.v1.0	-0.526863	0.096878	0.487623	false	-0.107303	0.450061	0.884439	false	-0.585217	4.33729e-05	0.00242403	false	-0.507943	0.0056452	0.0449252	false	-2.06043	1.39129e-32	2.23984e-30	down	-0.355752	0.00127643	0.0575067	false	0.0179101	0.921662	0.984566	false	0.356588	0.00838457	0.0541475	false	26136986	26141621	+	Ciclev10000333m.g	K14297 nuclear pore complex protein Nup98-Nup96 | (RefSeq) nuclear pore complex protein NUP98A isoform X1 (A)	ko03013: RNA transport	hypothetical protein CICLE_v10000333mg [Citrus clementina]	NU98A_ARATH RecName: Full=Nuclear pore complex protein NUP98A {ECO:0000303|PubMed:21189294}; AltName: Full=Nucleoporin 98A {ECO:0000303|PubMed:21189294}; AltName: Full=Nucleoporin autopeptidase {ECO:0000312|EMBL:AEE28574.1};	V4T8K5_CITCL SubName: Full=Uncharacterized protein {ECO:0000313|EMBL:ESR45896.1};	At1g10390	GO:0005737,cytoplasm; GO:0005635,nuclear envelope; GO:0031965,nuclear membrane; GO:0044614,nuclear pore cytoplasmic filaments; GO:0005634,nucleus; GO:0017056,structural constituent of nuclear pore; GO:0006406,mRNA export from nucleus; GO:0048573,photoperiodism, flowering; GO:0000973,posttranscriptional tethering of RNA polymerase II gene DNA at nuclear periphery; GO:0006606,protein import into nu…	--	--	--	--
Ciclev10000338m.g.v1.0	-0.691137	0.0499476	0.38793	false	0.706604	0.000510506	0.0288508	false	0.845506	0.00451476	0.0640888	false	1.3367	0.00149323	0.01711	up	2.02694	2.61576e-06	2.25435e-05	up	0.337628	0.234684	0.68637	false	1.30912	0.00118769	0.0625806	false	1.23612	6.43532e-05	0.00149164	up	24930731	24933418	-	Ciclev10000338m.g	K13459 disease resistance protein RPS2 | (RefSeq) disease resistance protein RPS2-like isoform X1 (A)	ko04626: Plant-pathogen interaction	hypothetical protein CICLE_v10000338mg [Citrus clementina]	DRL27_ARATH RecName: Full=Disease resistance protein At4g27190;	V4T8F9_CITCL RecName: Full=AAA domain-containing protein {ECO:0000259|SMART:SM00382};	At4g27190	GO:0043531,ADP binding; GO:0005524,ATP binding; GO:0006952,defense response; GO:0000166,nucleotide binding; GO:0003674,molecular_function; GO:0005488,binding; GO:0017076,purine nucleotide binding; GO:0030554,adenyl nucleotide binding; GO:0032553,ribonucleotide binding; GO:0032555,purine ribonucleotide binding; GO:0032559,adenyl ribonucleotide binding; GO:0036094,small molecule binding; GO:0043167…	PF00931.22:NB-ARC domain	--	--	--
Ciclev10000351m.g.v1.0	-0.939169	0.213389	0.631247	false	-0.0243516	0.950342	0.995397	false	0.312853	0.313232	0.636985	false	0.856289	0.0647705	0.229678	false	1.32088	0.00607361	0.02037	up	-0.250622	0.470312	0.84536	false	-0.438416	0.258102	0.740436	false	-0.612256	0.103397	0.289931	false	37134499	37138336	-	Ciclev10000351m.g	K13416 brassinosteroid insensitive 1-associated receptor kinase 1 [EC:2.7.10.1 2.7.11.1] | (RefSeq) BRASSINOSTEROID INSENSITIVE 1-associated receptor kinase 1-like (A)	ko04016: MAPK signaling pathway - plant; ko04075: Plant hormone signal transduction; ko04626: Plant-pathogen interaction	hypothetical protein CUMW_061790 [Citrus unshiu]	Y5537_ARATH RecName: Full=G-type lectin S-receptor-like serine/threonine-protein kinase At5g35370; EC=2.7.11.1; Flags: Precursor;	A0A2H5NNJ6_CITUN RecName: Full=Receptor-like serine/threonine-protein kinase {ECO:0000256|PIRNR:PIRNR000641}; EC=2.7.11.1 {ECO:0000256|PIRNR:PIRNR000641};	At5g35370	GO:0016021,integral component of membrane; GO:0005886,plasma membrane; GO:0005524,ATP binding; GO:0005516,calmodulin binding; GO:0030246,carbohydrate binding; GO:0106310,protein serine kinase activity; GO:0004674,protein serine/threonine kinase activity; GO:0106311,protein threonine kinase activity; GO:0000166,nucleotide binding; GO:0003674,molecular_function; GO:0005488,binding; GO:0017076,purin…	PF00069.25:Protein kinase domain	--	--	--
Ciclev10000353m.g.v1.0	0.154136	0.570718	0.860335	false	-1.81357	3.90528e-07	0.000130678	down	-0.790842	3.74505e-06	0.000441979	false	-0.323462	0.331474	0.592117	false	-1.3424	7.98976e-09	1.0947e-07	down	0.516568	0.00393115	0.114787	false	0.826098	0.0018729	0.0840916	false	1.02441	0.00048742	0.00701386	up	30767755	30771272	-	Ciclev10000353m.g	K18422 helicase MOV-10 [EC:3.6.4.13] | (RefSeq) probable RNA helicase SDE3 (A)	--	hypothetical protein CICLE_v10000353mg [Citrus clementina]	SDE3_ARATH RecName: Full=Probable RNA helicase SDE3; EC=3.6.4.13; AltName: Full=Silencing defective protein 3;	V4SZP3_CITCL SubName: Full=Uncharacterized protein {ECO:0000313|EMBL:ESR46322.1};	At1g05460	GO:0005829,cytosol; GO:0043186,P granule; GO:0005524,ATP binding; GO:0003723,RNA binding; GO:0003724,RNA helicase activity; GO:0035194,post-transcriptional gene silencing by RNA; GO:0009616,RNAi-mediated antiviral immune response; GO:0000166,nucleotide binding; GO:0003674,molecular_function; GO:0005488,binding; GO:0017076,purine nucleotide binding; GO:0030554,adenyl nucleotide binding; GO:0032553…	PF13087.6:AAA domain	--	--	--
Ciclev10000358m.g.v1.0	-0.335456	0.138572	0.549651	false	0.239232	0.0127391	0.221163	false	0.585528	1.45381e-06	0.000227916	false	0.908676	6.99421e-11	1.29718e-08	false	2.25349	8.44545e-10	1.37476e-08	up	0.0435724	0.720905	0.930717	false	0.13167	0.4213	0.83642	false	-0.153682	0.153582	0.370953	false	37849213	37853413	+	Ciclev10000358m.g	K13436 pto-interacting protein 1 [EC:2.7.11.1] | (RefSeq) pto-interacting protein 1 (A)	ko04626: Plant-pathogen interaction	hypothetical protein CICLE_v10000358mg [Citrus clementina]	ALE2_ARATH RecName: Full=Receptor-like serine/threonine-protein kinase ALE2; EC=2.7.11.1; AltName: Full=Protein ABNORMAL LEAF SHAPE 2; Flags: Precursor;	V4V673_CITCL RecName: Full=Protein kinase domain-containing protein {ECO:0000259|PROSITE:PS50011};	At1g21590	GO:0016021,integral component of membrane; GO:0005886,plasma membrane; GO:0005524,ATP binding; GO:0016301,kinase activity; GO:0106310,protein serine kinase activity; GO:0004674,protein serine/threonine kinase activity; GO:0106311,protein threonine kinase activity; GO:0030154,cell differentiation; GO:0090558,plant epidermis development; GO:1905393,plant organ formation; GO:0046777,protein autophos…	PF00069.25:Protein kinase domain	--	--	--
Ciclev10000363m.g.v1.0	-0.362048	0.157724	0.57704	false	0.507094	0.00037364	0.0228515	false	0.356022	0.0351599	0.217163	false	0.582544	0.000255118	0.00450623	false	1.20274	2.12268e-12	5.08527e-11	up	-0.0739507	0.550713	0.878873	false	0.413364	0.00442294	0.130352	false	-0.608585	0.00145468	0.0154844	false	34479397	34482201	-	Ciclev10000363m.g	--	--	hypothetical protein CICLE_v10000363mg [Citrus clementina]	SBT17_ARATH RecName: Full=Subtilisin-like protease SBT1.7 {ECO:0000303|PubMed:16193095}; EC=3.4.21.- {ECO:0000305}; AltName: Full=Cucumisin-like serine protease; AltName: Full=Subtilase subfamily 1 member 7 {ECO:0000303|PubMed:16193095}; Short=AtSBT1.7 {ECO:0000303|PubMed:16193095}; AltName: Full=Subtilisin-like serine protease 1 {ECO:0000303|PubMed:12702015}; Short=At-SLP1 {ECO:0000303|PubMed:12…	V4V4K4_CITCL SubName: Full=Uncharacterized protein {ECO:0000313|EMBL:ESR46849.1};	At5g67360	GO:0048046,apoplast; GO:0005618,cell wall; GO:0005576,extracellular region; GO:0099503,secretory vesicle; GO:0004252,serine-type endopeptidase activity; GO:0080001,mucilage extrusion from seed coat; GO:0048359,mucilage metabolic process involved in seed coat development; GO:0010214,seed coat development; GO:0003674,molecular_function; GO:0003824,catalytic activity; GO:0004175,endopeptidase activi…	PF00082.22:Subtilase family	--	--	--
Ciclev10000393m.g.v1.0	0.951838	0.0446486	0.372072	false	-0.707144	0.144925	0.644196	false	-1.45477	0.000126654	0.00551618	down	-0.800848	0.0327976	0.148467	false	-2.96347	1.67502e-09	2.61808e-08	down	-0.949024	0.00572788	0.144208	false	0.205597	0.641527	0.922887	false	-0.538715	0.196876	0.428416	false	15822060	15834446	+	Ciclev10000393m.g	K12309 beta-galactosidase [EC:3.2.1.23] | (RefSeq) beta-galactosidase 17 (A)	ko00052: Galactose metabolism; ko00511: Other glycan degradation; ko00531: Glycosaminoglycan degradation; ko00600: Sphingolipid metabolism; ko00604: Glycosphingolipid biosynthesis - ganglio series; ko01100: Metabolic pathways	hypothetical protein CICLE_v10000393mg [Citrus clementina]	BGA10_ARATH RecName: Full=Beta-galactosidase 10; Short=Lactase 10; EC=3.2.1.23; Flags: Precursor;	V4T1T6_CITCL RecName: Full=Beta-galactosidase {ECO:0000256|ARBA:ARBA00012756, ECO:0000256|RuleBase:RU000675}; EC=3.2.1.23 {ECO:0000256|ARBA:ARBA00012756, ECO:0000256|RuleBase:RU000675};	At5g63810	GO:0048046,apoplast; GO:0005618,cell wall; GO:0009536,plastid; GO:0005773,vacuole; GO:0004565,beta-galactosidase activity; GO:0005975,carbohydrate metabolic process; GO:0080167,response to karrikin; GO:0003674,molecular_function; GO:0003824,catalytic activity; GO:0004553,hydrolase activity, hydrolyzing O-glycosyl compounds; GO:0015925,galactosidase activity; GO:0016787,hydrolase activity; GO:0016…	PF01301.19:Glycosyl hydrolases family 35	--	--	--
Ciclev10000426m.g.v1.0	NA	NA	NA	NA	NA	NA	NA	NA	0.867174	0.0696887	0.312982	false	NA	NA	NA	NA	1.60489	0.00373369	0.0135533	up	NA	NA	NA	NA	0.632029	0.221226	1	false	-0.752188	0.206884	0.440278	false	34654085	34657430	+	Ciclev10000426m.g	K21843 tetratricopeptide repeat protein 7 | (RefSeq) protein NPGR1 (A)	--	hypothetical protein CICLE_v10000426mg [Citrus clementina]	NPGR1_ARATH RecName: Full=Protein NPGR1 {ECO:0000303|PubMed:12928497}; AltName: Full=NO POLLEN GERMINATION RELATED 1 {ECO:0000303|PubMed:12928497};	V4TB98_CITCL RecName: Full=TPR_REGION domain-containing protein {ECO:0000259|PROSITE:PS50293};	At1g27460	GO:0005886,plasma membrane; GO:0005516,calmodulin binding; GO:0003674,molecular_function; GO:0005488,binding; GO:0005515,protein binding; GO:0005575,cellular_component; GO:0016020,membrane; GO:0071944,cell periphery; GO:0110165,cellular anatomical entity	PF00515.28:Tetratricopeptide repeat	--	--	--
Ciclev10000428m.g.v1.0	0.0383255	0.88625	0.967849	false	0.183035	0.511289	0.908727	false	0.18331	0.468487	0.759462	false	-0.578691	0.036075	0.158599	false	-1.24677	9.61291e-06	7.27931e-05	down	0.278491	0.310936	0.747808	false	0.12489	0.653932	0.924568	false	-0.279931	0.256327	0.498421	false	37871002	37874887	-	Ciclev10000428m.g	--	--	hypothetical protein CICLE_v10000428mg [Citrus clementina]	--	V4V677_CITCL SubName: Full=Uncharacterized protein {ECO:0000313|EMBL:ESR47539.1};	At1g21560	--	--	--	--	--
Ciclev10000437m.g.v1.0	0.138185	0.63457	0.886989	false	-1.93736	0.000957799	0.0434256	down	-0.488499	0.00121249	0.026332	false	-0.601635	0.201052	0.449378	false	-1.15668	6.64276e-12	1.48119e-10	down	0.411582	0.00786925	0.169661	false	0.427017	0.0275188	0.313949	false	0.968173	3.73462e-12	1.84671e-09	false	34837870	34841284	+	Ciclev10000437m.g	K20887 xyloglucan glycosyltransferase 4 [EC:2.4.1.-] | (RefSeq) xyloglucan glycosyltransferase 4 (A)	--	hypothetical protein CICLE_v10000437mg [Citrus clementina]	CSLCC_ARATH RecName: Full=Probable xyloglucan glycosyltransferase 12 {ECO:0000303|PubMed:11027699}; EC=2.4.1.- {ECO:0000250|UniProtKB:Q9LJP4}; AltName: Full=Cellulose synthase-like protein C12 {ECO:0000303|PubMed:11027699}; Short=AtCslC12 {ECO:0000303|PubMed:11027699};	V4SGV9_CITCL RecName: Full=Glyco_trans_2-like domain-containing protein {ECO:0000259|Pfam:PF13632};	At4g07960	GO:0005794,Golgi apparatus; GO:0000139,Golgi membrane; GO:0016021,integral component of membrane; GO:0009506,plasmodesma; GO:0042803,protein homodimerization activity; GO:0016757,transferase activity, transferring glycosyl groups; GO:0071555,cell wall organization; GO:0099402,plant organ development; GO:0048868,pollen tube development; GO:0003674,molecular_function; GO:0005488,binding; GO:0005515…	PF13641.6:Glycosyltransferase like family 2	--	--	--
Ciclev10000438m.g.v1.0	0.131342	0.813672	0.945257	false	0.19783	0.704617	0.959628	false	-0.26925	0.652335	0.865778	false	NA	NA	NA	NA	1.96677	0.00284564	0.0107666	up	NA	NA	NA	NA	NA	NA	NA	NA	NA	NA	NA	NA	37407959	37411524	+	Ciclev10000438m.g	--	--	hypothetical protein CICLE_v10000438mg [Citrus clementina]	FPP_SOLLC RecName: Full=Filament-like plant protein; Short=LeFPP; Flags: Fragment;	V4TCR0_CITCL SubName: Full=Uncharacterized protein {ECO:0000313|EMBL:ESR47436.1};	At3g05270	--	PF05911.11:Filament-like plant protein, long coiled-coil	--	--	--
Ciclev10000450m.g.v1.0	-0.238035	0.257809	0.67062	false	0.248174	0.0178265	0.264921	false	0.0338087	0.751537	0.910181	false	0.748456	1.6215e-10	2.84208e-08	false	1.23503	7.18271e-23	5.00582e-21	up	0.0686914	0.505632	0.862347	false	0.38231	0.00956414	0.194024	false	0.416508	0.000127533	0.00248933	false	42121459	42125439	+	Ciclev10000450m.g	K13436 pto-interacting protein 1 [EC:2.7.11.1] | (RefSeq) PTI1-like tyrosine-protein kinase 1 isoform X1 (A)	ko04626: Plant-pathogen interaction	hypothetical protein CUMW_070320 [Citrus unshiu]	Y5576_ARATH RecName: Full=Probable receptor-like serine/threonine-protein kinase At5g57670; EC=2.7.11.1;	A0A2H5NRU1_CITUN RecName: Full=Protein kinase domain-containing protein {ECO:0000259|PROSITE:PS50011};	At2g16750	GO:0005524,ATP binding; GO:0106310,protein serine kinase activity; GO:0106311,protein threonine kinase activity; GO:0000166,nucleotide binding; GO:0003674,molecular_function; GO:0005488,binding; GO:0017076,purine nucleotide binding; GO:0030554,adenyl nucleotide binding; GO:0032553,ribonucleotide binding; GO:0032555,purine ribonucleotide binding; GO:0032559,adenyl ribonucleotide binding; GO:003563…	PF00069.25:Protein kinase domain	--	--	--
Ciclev10000454m.g.v1.0	-0.489329	0.208676	0.626479	false	0.306432	0.0218931	0.296338	false	0.160382	0.260097	0.589941	false	1.19917	2.17323e-12	5.97638e-10	up	1.20243	8.81746e-08	1.02715e-06	up	-0.131935	0.274115	0.717644	false	0.260673	0.142879	0.610705	false	-0.162325	0.250979	0.4919	false	29808453	29811460	+	Ciclev10000454m.g	--	--	hypothetical protein CICLE_v10000454mg [Citrus clementina]	GTL2_ARATH RecName: Full=Trihelix transcription factor GTL2; AltName: Full=GT2-LIKE protein 2; Short=AtGTL2; AltName: Full=Trihelix DNA-binding protein GTL2;	V4T9I8_CITCL SubName: Full=Uncharacterized protein {ECO:0000313|EMBL:ESR46221.1};	At5g28300	GO:0005634,nucleus; GO:0005516,calmodulin binding; GO:0000987,cis-regulatory region sequence-specific DNA binding; GO:0003700,DNA-binding transcription factor activity; GO:0045893,positive regulation of transcription, DNA-templated; GO:0006355,regulation of transcription, DNA-templated; GO:0003674,molecular_function; GO:0005488,binding; GO:0005515,protein binding; GO:0000976,transcription regulat…	PF13837.6:Myb/SANT-like DNA-binding domain	Trihelix	TF	Trihelix
Ciclev10000464m.g.v1.0	-0.913974	0.0967622	0.487282	false	0.738833	0.0424577	0.408256	false	-0.405551	0.254128	0.584205	false	0.863888	0.0234533	0.118974	false	2.12198	1.36837e-06	1.2531e-05	up	0.237547	0.516001	0.865002	false	1.07201	0.016756	0.255093	false	0.447142	0.0669435	0.220506	false	5001605	5005111	-	Ciclev10000464m.g	K20718 LRR receptor-like serine/threonine-protein kinase ERECTA [EC:2.7.11.1] | (RefSeq) LRR receptor-like serine/threonine-protein kinase ERL1 (A)	ko04016: MAPK signaling pathway - plant	hypothetical protein CICLE_v10000464mg [Citrus clementina]	WAKLA_ARATH RecName: Full=Wall-associated receptor kinase-like 1; EC=2.7.11.-; Flags: Precursor;	V4SVR2_CITCL RecName: Full=Protein kinase domain-containing protein {ECO:0000259|PROSITE:PS50011};	At1g16120	GO:0016021,integral component of membrane; GO:0009505,plant-type cell wall; GO:0005886,plasma membrane; GO:0005524,ATP binding; GO:0030247,polysaccharide binding; GO:0106310,protein serine kinase activity; GO:0004674,protein serine/threonine kinase activity; GO:0106311,protein threonine kinase activity; GO:0007166,cell surface receptor signaling pathway; GO:0006468,protein phosphorylation; GO:000…	PF07714.17:Protein tyrosine kinase	--	--	--
Ciclev10000480m.g.v1.0	-0.747331	0.00610926	0.167445	false	0.351815	0.022195	0.297818	false	0.431509	0.000357766	0.0117424	false	0.32041	0.0754397	0.252257	false	1.20228	1.43011e-11	3.01582e-10	up	-0.0733073	0.572085	0.887056	false	0.197746	0.277957	0.753837	false	-0.445195	0.000717367	0.00931265	false	16238639	16242339	+	Ciclev10000480m.g	K13430 serine/threonine-protein kinase PBS1 [EC:2.7.11.1] | (RefSeq) serine/threonine-protein kinase PBS1 (A)	ko04626: Plant-pathogen interaction	hypothetical protein CICLE_v10000480mg [Citrus clementina]	PEK11_ARATH RecName: Full=Putative proline-rich receptor-like protein kinase PERK11; EC=2.7.11.1; AltName: Full=Proline-rich extensin-like receptor kinase 11; Short=AtPERK11;	V4T730_CITCL RecName: Full=Protein kinase domain-containing protein {ECO:0000259|PROSITE:PS50011};	At5g63940	GO:0016021,integral component of membrane; GO:0005886,plasma membrane; GO:0005524,ATP binding; GO:0106310,protein serine kinase activity; GO:0106311,protein threonine kinase activity; GO:0000166,nucleotide binding; GO:0003674,molecular_function; GO:0005488,binding; GO:0017076,purine nucleotide binding; GO:0030554,adenyl nucleotide binding; GO:0032553,ribonucleotide binding; GO:0032555,purine ribo…	PF00069.25:Protein kinase domain	--	--	--
Ciclev10000481m.g.v1.0	-0.485516	0.0173375	0.262142	false	0.0658406	0.678627	0.952095	false	0.279543	0.0516714	0.268154	false	0.486292	0.00176518	0.0193769	false	1.02819	4.26739e-08	5.26846e-07	up	-0.276773	0.0239289	0.288289	false	0.0127448	0.939146	0.988418	false	-0.0465886	0.725057	0.863518	false	42782827	42787711	-	Ciclev10000481m.g	K22184 bromodomain-containing protein 9 | (RefSeq) uncharacterized protein LOC102619091 (A)	--	hypothetical protein CICLE_v10000481mg [Citrus clementina]	GTE11_ARATH RecName: Full=Transcription factor GTE11; AltName: Full=BROMODOMAIN AND EXTRATERMINAL DOMAIN PROTEIN 10; Short=AtBET10; AltName: Full=Bromodomain-containing protein GTE11; AltName: Full=Protein GLOBAL TRANSCRIPTION FACTOR GROUP E11;	V4SLG6_CITCL RecName: Full=Bromo domain-containing protein {ECO:0000259|PROSITE:PS50014};	At1g20670	GO:0005634,nucleus; GO:0045893,positive regulation of transcription, DNA-templated; GO:0009737,response to abscisic acid; GO:0006139,nucleobase-containing compound metabolic process; GO:0006351,transcription, DNA-templated; GO:0006355,regulation of transcription, DNA-templated; GO:0006725,cellular aromatic compound metabolic process; GO:0006807,nitrogen compound metabolic process; GO:0008150,biol…	PF00439.25:Bromodomain	--	--	--
Ciclev10000482m.g.v1.0	0.926687	0.194286	1	false	NA	NA	NA	NA	NA	NA	NA	NA	NA	NA	NA	NA	-1.23349	0.162859	0.283507	false	NA	NA	NA	NA	NA	NA	NA	NA	NA	NA	NA	NA	32912954	32917197	+	Ciclev10000482m.g	K20606 mitogen-activated protein kinase kinase kinase ANP1 [EC:2.7.11.25] | (RefSeq) mitogen-activated protein kinase kinase kinase 2 isoform X2 (A)	ko04016: MAPK signaling pathway - plant	hypothetical protein CICLE_v10000482mg [Citrus clementina]	NPK1_TOBAC RecName: Full=Mitogen-activated protein kinase kinase kinase NPK1; EC=2.7.11.25; AltName: Full=Nicotiana protein kinase 1;	V4V3T5_CITCL RecName: Full=Protein kinase domain-containing protein {ECO:0000259|PROSITE:PS50011};	At1g09000	GO:0005856,cytoskeleton; GO:0005634,nucleus; GO:0009524,phragmoplast; GO:0005524,ATP binding; GO:0004709,MAP kinase kinase kinase activity; GO:0106310,protein serine kinase activity; GO:0106311,protein threonine kinase activity; GO:0000919,cell plate assembly; GO:0006952,defense response; GO:0000166,nucleotide binding; GO:0003674,molecular_function; GO:0005488,binding; GO:0017076,purine nucleotid…	PF00069.25:Protein kinase domain	--	--	--
Ciclev10000483m.g.v1.0	NA	NA	NA	NA	-0.152442	0.823046	0.981943	false	0.840585	0.0413867	0.236767	false	-0.0241095	0.939894	0.974843	false	-1.13571	0.0222716	0.0594217	false	-0.246893	0.3873	0.802984	false	0.212868	0.51284	0.873232	false	0.355209	0.278457	0.521624	false	41138186	41140305	+	Ciclev10000483m.g	--	--	hypothetical protein CICLE_v10000483mg [Citrus clementina]	--	V4SKJ2_CITCL SubName: Full=Uncharacterized protein {ECO:0000313|EMBL:ESR48253.1};	--	--	--	--	--	--
Ciclev10000511m.g.v1.0	-1.23214	0.00568497	0.16235	false	0.171581	0.434322	0.878608	false	0.431483	0.100784	0.376738	false	1.06137	0.0138463	0.0844222	false	1.86048	0.00292669	0.0110231	up	-0.442758	0.229795	0.681595	false	-0.0321845	0.942593	1	false	-0.752262	0.0867552	0.260809	false	40608945	40612620	+	Ciclev10000511m.g	K20718 LRR receptor-like serine/threonine-protein kinase ERECTA [EC:2.7.11.1] | (RefSeq) LRR receptor-like serine/threonine-protein kinase ERECTA (A)	ko04016: MAPK signaling pathway - plant	hypothetical protein CICLE_v10000511mg [Citrus clementina]	WAKLO_ARATH RecName: Full=Wall-associated receptor kinase-like 14; EC=2.7.11.-; Flags: Precursor;	V4T9H4_CITCL RecName: Full=Protein kinase domain-containing protein {ECO:0000259|PROSITE:PS50011};	At2g23450	GO:0016021,integral component of membrane; GO:0005886,plasma membrane; GO:0005524,ATP binding; GO:0106310,protein serine kinase activity; GO:0004674,protein serine/threonine kinase activity; GO:0106311,protein threonine kinase activity; GO:0007166,cell surface receptor signaling pathway; GO:0006468,protein phosphorylation; GO:0000166,nucleotide binding; GO:0003674,molecular_function; GO:0005488,b…	PF00069.25:Protein kinase domain	--	--	--
Ciclev10000518m.g.v1.0	-0.555035	0.109998	0.508875	false	-1.31903	0.000878811	0.0410027	down	-0.459135	0.0607613	0.291554	false	-1.25826	0.0147733	0.0881536	false	-0.976621	0.0921717	0.182562	false	0.766189	0.135034	0.576351	false	-0.786254	0.0776312	0.494846	false	-1.23647	0.0180397	0.0919335	false	39934355	39937311	+	Ciclev10000518m.g	K13415 protein brassinosteroid insensitive 1 [EC:2.7.10.1 2.7.11.1] | (RefSeq) protein BRASSINOSTEROID INSENSITIVE 1 (A)	ko04075: Plant hormone signal transduction	hypothetical protein CICLE_v10000518mg [Citrus clementina]	Y5720_ARATH RecName: Full=Probable inactive receptor kinase At5g67200; Flags: Precursor;	V4V780_CITCL RecName: Full=Protein kinase domain-containing protein {ECO:0000259|PROSITE:PS50011};	At5g43020	GO:0016021,integral component of membrane; GO:0005886,plasma membrane; GO:0005524,ATP binding; GO:0004672,protein kinase activity; GO:0000166,nucleotide binding; GO:0003674,molecular_function; GO:0005488,binding; GO:0017076,purine nucleotide binding; GO:0030554,adenyl nucleotide binding; GO:0032553,ribonucleotide binding; GO:0032555,purine ribonucleotide binding; GO:0032559,adenyl ribonucleotide …	PF00069.25:Protein kinase domain	--	--	--
Ciclev10000521m.g.v1.0	-2.3761	0.0142514	1	false	-0.486848	0.34524	0.831684	false	NA	NA	NA	NA	NA	NA	NA	NA	NA	NA	NA	NA	-0.221435	0.734788	0.93427	false	NA	NA	NA	NA	NA	NA	NA	NA	36698869	36703010	+	Ciclev10000521m.g	K17469 sulfate transporter 2, low-affinity | (RefSeq) low affinity sulfate transporter 3 isoform X1 (A)	--	hypothetical protein CICLE_v10000521mg [Citrus clementina]	SUT3_STYHA RecName: Full=Low affinity sulfate transporter 3;	V4TCB6_CITCL RecName: Full=STAS domain-containing protein {ECO:0000259|PROSITE:PS50801};	At5g10180	GO:0016021,integral component of membrane; GO:0008271,secondary active sulfate transmembrane transporter activity; GO:0003674,molecular_function; GO:0005215,transporter activity; GO:0008509,anion transmembrane transporter activity; GO:0015075,ion transmembrane transporter activity; GO:0015103,inorganic anion transmembrane transporter activity; GO:0015116,sulfate transmembrane transporter activity…	PF00916.20:Sulfate permease family	--	--	--
Ciclev10000558m.g.v1.0	-0.284231	0.590607	0.868023	false	0.0499574	0.774283	0.97245	false	0.564198	0.000274688	0.00973528	false	0.772387	1.1927e-06	5.69567e-05	false	1.55364	2.24165e-14	6.92675e-13	up	0.184833	0.211692	0.662488	false	-0.210069	0.213083	0.70065	false	-0.0607284	0.69234	0.843482	false	33698385	33702211	-	Ciclev10000558m.g	K10268 F-box and leucine-rich repeat protein 2/20 | (RefSeq) F-box/LRR-repeat protein 3 isoform X1 (A)	--	hypothetical protein CICLE_v10000558mg [Citrus clementina]	FBL3_ARATH RecName: Full=F-box/LRR-repeat protein 3;	V4SGD9_CITCL SubName: Full=Uncharacterized protein {ECO:0000313|EMBL:ESR46708.1};	At5g27920	GO:0005634,nucleus; GO:0019005,SCF ubiquitin ligase complex; GO:0016567,protein ubiquitination; GO:0031146,SCF-dependent proteasomal ubiquitin-dependent protein catabolic process; GO:0006511,ubiquitin-dependent protein catabolic process; GO:0006464,cellular protein modification process; GO:0006807,nitrogen compound metabolic process; GO:0008150,biological_process; GO:0008152,metabolic process; GO…	PF13516.6:Leucine Rich repeat	--	--	--
Ciclev10000595m.g.v1.0	0.316056	0.0783522	0.454326	false	0.152412	0.245006	0.76475	false	-0.353814	0.00239922	0.0416385	false	-0.532103	1.27459e-05	0.000406742	false	-1.83753	1.04753e-26	1.041e-24	down	0.0593348	0.535981	0.871911	false	0.187224	0.110057	0.561948	false	0.115843	0.293892	0.537418	false	43060442	43066562	-	Ciclev10000595m.g	K00895 diphosphate-dependent phosphofructokinase [EC:2.7.1.90] | (RefSeq) pyrophosphate--fructose 6-phosphate 1-phosphotransferase subunit alpha (A)	ko00010: Glycolysis / Gluconeogenesis; ko00030: Pentose phosphate pathway; ko00051: Fructose and mannose metabolism; ko01100: Metabolic pathways; ko01110: Biosynthesis of secondary metabolites	hypothetical protein CICLE_v10000595mg [Citrus clementina]	PFPA_RICCO RecName: Full=Pyrophosphate--fructose 6-phosphate 1-phosphotransferase subunit alpha {ECO:0000255|HAMAP-Rule:MF_03185}; Short=PFP {ECO:0000255|HAMAP-Rule:MF_03185}; AltName: Full=6-phosphofructokinase, pyrophosphate dependent {ECO:0000255|HAMAP-Rule:MF_03185}; AltName: Full=PPi-PFK {ECO:0000255|HAMAP-Rule:MF_03185}; AltName: Full=Pyrophosphate-dependent 6-phosphofructose-1-kinase {ECO:…	V4V974_CITCL RecName: Full=Pyrophosphate--fructose 6-phosphate 1-phosphotransferase subunit alpha {ECO:0000256|HAMAP-Rule:MF_03185}; Short=PFP {ECO:0000256|HAMAP-Rule:MF_03185}; AltName: Full=6-phosphofructokinase, pyrophosphate dependent {ECO:0000256|HAMAP-Rule:MF_03185}; AltName: Full=PPi-PFK {ECO:0000256|HAMAP-Rule:MF_03185}; AltName: Full=Pyrophosphate-dependent 6-phosphofructose-1-kinase {EC…	At1g76550	GO:0005737,cytoplasm; GO:0003872,6-phosphofructokinase activity; GO:0005524,ATP binding; GO:0047334,diphosphate-fructose-6-phosphate 1-phosphotransferase activity; GO:0046872,metal ion binding; GO:0003674,molecular_function; GO:0003824,catalytic activity; GO:0008443,phosphofructokinase activity; GO:0016301,kinase activity; GO:0016740,transferase activity; GO:0016772,transferase activity, transfer…	PF00365.20:Phosphofructokinase	--	--	--
Ciclev10000599m.g.v1.0	1.41226	0.127609	1	false	NA	NA	NA	NA	NA	NA	NA	NA	NA	NA	NA	NA	NA	NA	NA	NA	NA	NA	NA	NA	NA	NA	NA	NA	NA	NA	NA	NA	29840774	29846737	+	Ciclev10000599m.g	K08857 NIMA (never in mitosis gene a)-related kinase 1/4/5 [EC:2.7.11.1] | (RefSeq) serine/threonine-protein kinase Nek1-like isoform X2 (A)	--	hypothetical protein CICLE_v10000599mg [Citrus clementina]	NEK1_ARATH RecName: Full=Serine/threonine-protein kinase Nek1; EC=2.7.11.1; AltName: Full=NimA-related protein kinase 1; Short=AtNek1;	V4T9J3_CITCL RecName: Full=Protein kinase domain-containing protein {ECO:0000259|PROSITE:PS50011};	At1g54510	GO:0055028,cortical microtubule; GO:0005524,ATP binding; GO:0106310,protein serine kinase activity; GO:0004674,protein serine/threonine kinase activity; GO:0106311,protein threonine kinase activity; GO:0007017,microtubule-based process; GO:0000166,nucleotide binding; GO:0003674,molecular_function; GO:0005488,binding; GO:0017076,purine nucleotide binding; GO:0030554,adenyl nucleotide binding; GO:0…	PF00069.25:Protein kinase domain	--	--	--
Ciclev10000604m.g.v1.0	0.328122	0.419748	0.780509	false	0.168976	0.404665	0.864247	false	-0.108217	0.520252	0.794701	false	-0.459954	0.00589873	0.0464112	false	-1.06347	6.72609e-06	5.31583e-05	down	0.279264	0.135513	0.57726	false	0.291528	0.219519	0.709374	false	0.496167	0.0235467	0.110827	false	41409273	41411910	-	Ciclev10000604m.g	--	--	hypothetical protein CICLE_v10000604mg [Citrus clementina]	JAL3_ARATH RecName: Full=Jacalin-related lectin 3; AltName: Full=Mannose-binding lectin superfamily protein;	V4T548_CITCL SubName: Full=Uncharacterized protein {ECO:0000313|EMBL:ESR48312.1};	At1g19720_2	GO:0030246,carbohydrate binding; GO:0003674,molecular_function; GO:0005488,binding	PF01419.17:Jacalin-like lectin domain	--	--	--
Ciclev10000627m.g.v1.0	-1.08501	5.91159e-08	0.0002898	down	0.393545	0.00292365	0.0907632	false	0.138227	0.21031	0.533417	false	0.00593357	0.966351	0.986388	false	0.0182833	0.907597	0.943582	false	-0.0464125	0.710572	0.929853	false	-0.163368	0.414933	0.832802	false	0.012531	0.917301	0.965399	false	38669123	38672110	-	Ciclev10000627m.g	--	--	hypothetical protein CICLE_v10000627mg [Citrus clementina]	DF1_ARATH RecName: Full=Trihelix transcription factor DF1 {ECO:0000303|PubMed:22735692};	V4TDH4_CITCL SubName: Full=Uncharacterized protein {ECO:0000313|EMBL:ESR47696.1};	At1g76880	GO:0005634,nucleus; GO:0003700,DNA-binding transcription factor activity; GO:0000976,transcription regulatory region sequence-specific DNA binding; GO:0019760,glucosinolate metabolic process; GO:0010192,mucilage biosynthetic process; GO:0006355,regulation of transcription, DNA-templated; GO:0003674,molecular_function; GO:0140110,transcription regulator activity; GO:0001067,regulatory region nucle…	PF13837.6:Myb/SANT-like DNA-binding domain	Trihelix	TF	Trihelix
Ciclev10000628m.g.v1.0	NA	NA	NA	NA	-0.140522	0.859506	0.98641	false	-0.34938	0.328493	0.651686	false	-0.661269	0.0193755	0.105474	false	-4.90697	1.33363e-87	4.29401e-84	down	0.122837	0.608889	0.900843	false	0.365593	0.178054	0.659436	false	1.7518	2.86802e-24	2.34002e-20	up	18239994	18242476	-	Ciclev10000628m.g	--	--	hypothetical protein CICLE_v10000628mg [Citrus clementina]	--	V4T269_CITCL RecName: Full=Aminotran_5 domain-containing protein {ECO:0000259|Pfam:PF00266};	CE29003	GO:0003824,catalytic activity; GO:0003674,molecular_function	PF00266.19:Aminotransferase class-V	--	--	--
Ciclev10000643m.g.v1.0	0.921893	0.00158018	0.0957782	false	-0.181432	0.134938	0.630036	false	-1.01192	2.16522e-08	9.35377e-06	down	-0.298555	0.198501	0.445821	false	-0.879781	2.8329e-09	4.19566e-08	false	-0.196874	0.102957	0.52328	false	-0.118009	0.342514	0.796937	false	0.131477	0.286596	0.52978	false	24399709	24405331	+	Ciclev10000643m.g	K23872 putative homogalacturonan methyltransferase [EC:2.1.1.-] | (RefSeq) probable methyltransferase PMT13 (A)	--	hypothetical protein CICLE_v10000643mg [Citrus clementina]	PMTK_ARATH RecName: Full=Probable methyltransferase PMT20; EC=2.1.1.-;	V4V1X3_CITCL RecName: Full=Methyltransferase {ECO:0000256|RuleBase:RU366043}; EC=2.1.1.- {ECO:0000256|RuleBase:RU366043};	At1g31850	GO:0005737,cytoplasm; GO:0005768,endosome; GO:0005794,Golgi apparatus; GO:0005797,Golgi medial cisterna; GO:0000139,Golgi membrane; GO:0016021,integral component of membrane; GO:0005802,trans-Golgi network; GO:0008168,methyltransferase activity; GO:0032259,methylation; GO:0003674,molecular_function; GO:0003824,catalytic activity; GO:0016740,transferase activity; GO:0016741,transferase activity, t…	PF03141.16:Putative S-adenosyl-L-methionine-dependent methyltransferase	--	--	--
Ciclev10000645m.g.v1.0	-0.596871	0.0626163	0.419033	false	0.393005	0.0116741	0.210502	false	0.412529	0.00649728	0.0818381	false	0.619437	1.35656e-05	0.000423429	false	1.63927	1.18213e-11	2.52402e-10	up	0.1039	0.436793	0.827313	false	0.291041	0.109004	0.561948	false	0.951628	1.84992e-05	0.000595403	false	13531937	13535930	-	Ciclev10000645m.g	K08867 WNK lysine deficient protein kinase [EC:2.7.11.1] | (RefSeq) probable serine/threonine-protein kinase WNK4 (A)	--	hypothetical protein CICLE_v10000645mg [Citrus clementina]	WNK4_ARATH RecName: Full=Probable serine/threonine-protein kinase WNK4; Short=AtWNK4; EC=2.7.11.1; AltName: Full=Protein kinase with no lysine 4;	V4T6S6_CITCL RecName: Full=Protein kinase domain-containing protein {ECO:0000259|PROSITE:PS50011};	At5g58350	GO:0005737,cytoplasm; GO:0005634,nucleus; GO:0005524,ATP binding; GO:0004672,protein kinase activity; GO:0106310,protein serine kinase activity; GO:0004674,protein serine/threonine kinase activity; GO:0106311,protein threonine kinase activity; GO:0035556,intracellular signal transduction; GO:0046777,protein autophosphorylation; GO:0006468,protein phosphorylation; GO:0000166,nucleotide binding; GO…	PF00069.25:Protein kinase domain	--	--	--
Ciclev10000648m.g.v1.0	0.0939584	0.631749	0.885965	false	-0.131029	0.332074	0.823898	false	0.0630129	0.589001	0.834337	false	0.41592	0.00411852	0.036054	false	1.03448	1.17154e-11	2.50805e-10	up	-0.072488	0.618179	0.90419	false	0.420456	0.00329498	0.112801	false	-0.0706746	0.59908	0.785956	false	27842976	27853846	+	Ciclev10000648m.g	K13418 somatic embryogenesis receptor kinase 1 [EC:2.7.10.1 2.7.11.1] | (RefSeq) LRR receptor kinase SERK2-like isoform X1 (A)	--	hypothetical protein CICLE_v10000648mg [Citrus clementina]	FEI1_ARATH RecName: Full=LRR receptor-like serine/threonine-protein kinase FEI 1; EC=2.7.11.1; Flags: Precursor;	V4T3T6_CITCL RecName: Full=Protein kinase domain-containing protein {ECO:0000259|PROSITE:PS50011};	At1g31420	GO:0016021,integral component of membrane; GO:0005886,plasma membrane; GO:0005524,ATP binding; GO:0106310,protein serine kinase activity; GO:0106311,protein threonine kinase activity; GO:0030244,cellulose biosynthetic process; GO:0000166,nucleotide binding; GO:0003674,molecular_function; GO:0005488,binding; GO:0017076,purine nucleotide binding; GO:0030554,adenyl nucleotide binding; GO:0032553,rib…	PF00069.25:Protein kinase domain	--	--	--
Ciclev10000649m.g.v1.0	0.0219564	0.934506	0.982706	false	-0.0353655	0.800473	0.978167	false	0.230595	0.1758	0.492606	false	0.198806	0.189385	0.433638	false	1.29971	9.42503e-17	3.78388e-15	up	-0.261668	0.0720964	0.463711	false	-0.180189	0.24625	0.729354	false	-0.434284	0.00517215	0.038556	false	34121549	34126463	+	Ciclev10000649m.g	K14685 solute carrier family 40 (iron-regulated transporter), member 1 | (RefSeq) solute carrier family 40 member 2 isoform X1 (A)	--	hypothetical protein CICLE_v10000649mg [Citrus clementina]	S40A3_ARATH RecName: Full=Solute carrier family 40 member 3, chloroplastic; AltName: Full=Ferroportin-3; AltName: Full=Iron-regulated transporter 3; Short=AtIREG3; AltName: Full=Protein MULTIPLE ANTIBIOTIC RESISTANCE 1; Flags: Precursor;	V4SGJ2_CITCL RecName: Full=Solute carrier family 40 protein {ECO:0000256|RuleBase:RU365065};	At5g26820	GO:0009941,chloroplast envelope; GO:0016021,integral component of membrane; GO:0005381,iron ion transmembrane transporter activity; GO:0022857,transmembrane transporter activity; GO:0006879,cellular iron ion homeostasis; GO:0006826,iron ion transport; GO:0003674,molecular_function; GO:0005215,transporter activity; GO:0008324,cation transmembrane transporter activity; GO:0015075,ion transmembrane …	PF06963.12:Ferroportin1 (FPN1)	--	--	--
Ciclev10000654m.g.v1.0	-0.744137	0.0504062	0.389657	false	-0.516531	0.000224974	0.0163313	false	0.184955	0.185237	0.502942	false	0.233017	0.102282	0.299558	false	1.42443	8.7253e-11	1.68025e-09	up	0.241486	0.0859573	0.493944	false	0.665243	1.54558e-05	0.00340213	false	0.683053	4.19169e-05	0.00109155	false	12677414	12680761	-	Ciclev10000654m.g	K13424 WRKY transcription factor 33 | (RefSeq) WRKY transcription factor WRKY24-like (A)	ko04016: MAPK signaling pathway - plant; ko04626: Plant-pathogen interaction	hypothetical protein CICLE_v10000654mg [Citrus clementina]	WRK24_ORYSJ RecName: Full=WRKY transcription factor WRKY24 {ECO:0000303|PubMed:15047897}; Short=OsWRKY24 {ECO:0000303|PubMed:15047897};	V4SWP8_CITCL SubName: Full=Uncharacterized protein {ECO:0000313|EMBL:ESR45202.1};	At2g38470	GO:0005634,nucleus; GO:0003700,DNA-binding transcription factor activity; GO:0043565,sequence-specific DNA binding; GO:0009738,abscisic acid-activated signaling pathway; GO:0009740,gibberellic acid mediated signaling pathway; GO:0009788,negative regulation of abscisic acid-activated signaling pathway; GO:0009938,negative regulation of gibberellic acid mediated signaling pathway; GO:0045893,positi…	PF03106.15:WRKY DNA -binding domain	WRKY	TF	WRKY
Ciclev10000664m.g.v1.0	NA	NA	NA	NA	NA	NA	NA	NA	NA	NA	NA	NA	NA	NA	NA	NA	1.15703	0.0607805	0.132159	false	-0.319854	0.683324	0.923462	false	0.5616	0.242949	1	false	0.784458	0.102503	0.288166	false	32783457	32786240	-	Ciclev10000664m.g	K20890 xylan alpha-glucuronosyltransferase [EC:2.4.1.-] | (RefSeq) putative UDP-glucuronate:xylan alpha-glucuronosyltransferase 4 (A)	--	hypothetical protein CICLE_v10000664mg [Citrus clementina]	GUX4_ARATH RecName: Full=Putative UDP-glucuronate:xylan alpha-glucuronosyltransferase 4; Short=UDP-GlcA:xylan glucuronyltransferase 4; EC=2.4.1.-; AltName: Full=Glycogenin-like protein 4; AltName: Full=Plant glycogenin-like starch initiation protein 4; AltName: Full=Protein GLUCURONIC ACID SUBSTITUTION OF XYLAN 4; Short=AtGUX4;	V4TAB3_CITCL RecName: Full=Hexosyltransferase {ECO:0000256|RuleBase:RU362027}; EC=2.4.1.- {ECO:0000256|RuleBase:RU362027};	At1g54940	GO:0005794,Golgi apparatus; GO:0000139,Golgi membrane; GO:0016021,integral component of membrane; GO:0015020,glucuronosyltransferase activity; GO:0046872,metal ion binding; GO:0016757,transferase activity, transferring glycosyl groups; GO:0071555,cell wall organization; GO:0045492,xylan biosynthetic process; GO:0003674,molecular_function; GO:0003824,catalytic activity; GO:0008194,UDP-glycosyltran…	PF01501.20:Glycosyl transferase family 8	--	--	--
Ciclev10000673m.g.v1.0	0.207591	0.362608	0.74591	false	-0.0798717	0.739469	0.966448	false	0.366139	0.0784802	0.33341	false	0.772565	0.0184536	0.102413	false	1.39844	7.00589e-08	8.29323e-07	up	0.097964	0.702342	0.926656	false	-0.463573	0.157772	0.629646	false	-0.0174876	0.957237	0.980798	false	15113862	15117721	+	Ciclev10000673m.g	--	--	hypothetical protein CICLE_v10000673mg [Citrus clementina]	RPT2_ARATH RecName: Full=Root phototropism protein 2; AltName: Full=BTB/POZ domain-containing protein RPT2;	V4SCI5_CITCL SubName: Full=Uncharacterized protein {ECO:0000313|EMBL:ESR45288.1};	At2g30510	GO:0005737,cytoplasm; GO:0005634,nucleus; GO:0005777,peroxisome; GO:0009638,phototropism; GO:0016567,protein ubiquitination; GO:0007165,signal transduction; GO:0008150,biological_process; GO:0009314,response to radiation; GO:0009416,response to light stimulus; GO:0009605,response to external stimulus; GO:0009606,tropism; GO:0009628,response to abiotic stimulus; GO:0009637,response to blue light; …	PF03000.14:NPH3 family	--	--	--
Ciclev10000682m.g.v1.0	0.733826	0.000819879	0.067547	false	0.0555539	0.640135	0.945511	false	-0.242182	0.012858	0.124184	false	-0.241537	0.0215106	0.112934	false	-1.36773	6.00959e-22	3.94892e-20	down	0.0657814	0.531033	0.869339	false	0.0779013	0.558797	0.895028	false	0.328456	5.2493e-05	0.00128809	false	39700147	39702942	-	Ciclev10000682m.g	K19996 phosphatidylinositol transfer protein SFH5 | (RefSeq) patellin-4-like (A)	--	hypothetical protein CICLE_v10000682mg [Citrus clementina]	PATL3_ARATH RecName: Full=Patellin-3;	V4T403_CITCL SubName: Full=Uncharacterized protein {ECO:0000313|EMBL:ESR47912.1};	At1g72160	GO:0005737,cytoplasm; GO:0005886,plasma membrane; GO:0008289,lipid binding; GO:0007049,cell cycle; GO:0051301,cell division; GO:0003674,molecular_function; GO:0005488,binding; GO:0008150,biological_process; GO:0009987,cellular process; GO:0005575,cellular_component; GO:0005622,intracellular anatomical structure; GO:0110165,cellular anatomical entity; GO:0016020,membrane; GO:0071944,cell periphery	PF00650.20:CRAL/TRIO domain	--	--	--
Ciclev10000692m.g.v1.0	-0.856799	0.158627	0.578066	false	NA	NA	NA	NA	NA	NA	NA	NA	NA	NA	NA	NA	NA	NA	NA	NA	NA	NA	NA	NA	0.882637	0.123312	1	false	0.824212	0.156612	0.374997	false	40112335	40116721	-	Ciclev10000692m.g	--	--	hypothetical protein CICLE_v10000692mg [Citrus clementina]	--	V4V7B2_CITCL RecName: Full=Remorin_C domain-containing protein {ECO:0000259|Pfam:PF03763};	At4g36970	--	PF03763.13:Remorin, C-terminal region	--	--	--
Ciclev10000711m.g.v1.0	-0.128255	0.673694	0.903203	false	-0.00112464	0.996495	0.999974	false	0.0866525	0.744971	0.907417	false	-0.0738805	0.764241	0.888421	false	-1.30894	8.34243e-07	7.98957e-06	down	-0.719826	0.000605913	0.0351949	false	0.287239	0.313199	0.778257	false	-0.220381	0.356536	0.597411	false	31424466	31428834	+	Ciclev10000711m.g	--	--	hypothetical protein CICLE_v10000711mg [Citrus clementina]	NRP_ARATH RecName: Full=DCD domain-containing protein NRP {ECO:0000305}; AltName: Full=Asparagine-rich protein {ECO:0000303|PubMed:21277785}; Short=N-rich protein {ECO:0000303|PubMed:21277785}; AltName: Full=GDA1-like protein {ECO:0000303|PubMed:16533544};	V4T9Z2_CITCL RecName: Full=DCD domain-containing protein {ECO:0000259|PROSITE:PS51222};	At2g32910	GO:0005737,cytoplasm; GO:0071456,cellular response to hypoxia; GO:1902074,response to salt; GO:0001666,response to hypoxia; GO:0006950,response to stress; GO:0008150,biological_process; GO:0009628,response to abiotic stimulus; GO:0009987,cellular process; GO:0033554,cellular response to stress; GO:0036293,response to decreased oxygen levels; GO:0036294,cellular response to decreased oxygen levels…	PF10539.9:Development and cell death domain	--	--	--
Ciclev10000722m.g.v1.0	0.0102595	0.956514	0.987983	false	-0.0741976	0.439932	0.880674	false	-0.106676	0.272578	0.602322	false	-0.417215	0.000121138	0.00250279	false	-1.58729	9.98362e-26	8.8799e-24	down	0.00347358	0.964447	0.993273	false	0.131762	0.290627	0.761223	false	0.140445	0.123915	0.324656	false	40972047	40979507	-	Ciclev10000722m.g	K01810 glucose-6-phosphate isomerase [EC:5.3.1.9] | (RefSeq) glucose-6-phosphate isomerase, cytosolic 2B (A)	ko00010: Glycolysis / Gluconeogenesis; ko00030: Pentose phosphate pathway; ko00500: Starch and sucrose metabolism; ko00520: Amino sugar and nucleotide sugar metabolism; ko01100: Metabolic pathways; ko01110: Biosynthesis of secondary metabolites; ko01200: Carbon metabolism	hypothetical protein CUMW_071960, partial [Citrus unshiu]	G6PI_SPIOL RecName: Full=Glucose-6-phosphate isomerase, cytosolic; Short=GPI; EC=5.3.1.9; AltName: Full=Phosphoglucose isomerase; Short=PGI; AltName: Full=Phosphohexose isomerase; Short=PHI;	A0A2H5NT08_CITUN RecName: Full=Glucose-6-phosphate isomerase {ECO:0000256|RuleBase:RU000612}; EC=5.3.1.9 {ECO:0000256|RuleBase:RU000612}; Flags: Fragment;	At5g42740	GO:0005737,cytoplasm; GO:0004347,glucose-6-phosphate isomerase activity; GO:0006094,gluconeogenesis; GO:0006096,glycolytic process; GO:0003674,molecular_function; GO:0003824,catalytic activity; GO:0016853,isomerase activity; GO:0016860,intramolecular oxidoreductase activity; GO:0016861,intramolecular oxidoreductase activity, interconverting aldoses and ketoses; GO:0005975,carbohydrate metabolic p…	PF00342.19:Phosphoglucose isomerase	--	--	--
Ciclev10000733m.g.v1.0	0.461335	0.217384	0.635445	false	NA	NA	NA	NA	-1.10183	3.2548e-05	0.00204019	down	-0.814768	0.0438293	0.179159	false	-2.51927	5.39568e-20	3.0479e-18	down	0.975586	0.0400534	0.363723	false	0.0987111	0.695021	0.935485	false	0.15372	0.721328	0.861097	false	33879330	33882234	-	Ciclev10000733m.g	--	--	hypothetical protein CICLE_v10000733mg [Citrus clementina]	CB60B_ARATH RecName: Full=Calmodulin-binding protein 60 B {ECO:0000303|PubMed:11782485};	V4SGG3_CITCL SubName: Full=Uncharacterized protein {ECO:0000313|EMBL:ESR46743.1};	At5g57580	GO:0005634,nucleus; GO:0005516,calmodulin binding; GO:0003700,DNA-binding transcription factor activity; GO:0043565,sequence-specific DNA binding; GO:0080142,regulation of salicylic acid biosynthetic process; GO:0003674,molecular_function; GO:0005488,binding; GO:0005515,protein binding; GO:0140110,transcription regulator activity; GO:0003676,nucleic acid binding; GO:0003677,DNA binding; GO:009715…	PF07887.11:Calmodulin binding protein-like	--	--	--
Ciclev10000735m.g.v1.0	NA	NA	NA	NA	NA	NA	NA	NA	NA	NA	NA	NA	NA	NA	NA	NA	-0.428653	0.376567	0.522978	false	1.31824	0.0358763	0.349461	false	-0.675539	0.148697	1	false	-0.779593	0.176275	0.402684	false	25965963	25969199	+	Ciclev10000735m.g	K01904 4-coumarate--CoA ligase [EC:6.2.1.12] | (RefSeq) 4-coumarate--CoA ligase-like 6 (A)	ko00130: Ubiquinone and other terpenoid-quinone biosynthesis; ko00940: Phenylpropanoid biosynthesis; ko01100: Metabolic pathways; ko01110: Biosynthesis of secondary metabolites	hypothetical protein CICLE_v10000735mg [Citrus clementina]	4CLL6_ARATH RecName: Full=4-coumarate--CoA ligase-like 6 {ECO:0000303|PubMed:12805634}; EC=6.2.1.- {ECO:0000305|PubMed:18267944}; AltName: Full=4-coumarate--CoA ligase {ECO:0000303|PubMed:24838974}; EC=6.2.1.12 {ECO:0000269|PubMed:24838974}; AltName: Full=4-coumarate--CoA ligase isoform 7; Short=At4CL7; AltName: Full=4-hydroxybenzoate--CoA ligase {ECO:0000303|PubMed:24838974}; EC=6.2.1.27 {ECO:00…	V4SE42_CITCL SubName: Full=Uncharacterized protein {ECO:0000313|EMBL:ESR45888.1};	At4g19010	GO:0005777,peroxisome; GO:0106286,(E)-caffeate-CoA ligase activity; GO:0016207,4-coumarate-CoA ligase activity; GO:0018859,4-hydroxybenzoate-CoA ligase activity; GO:0005524,ATP binding; GO:0016405,CoA-ligase activity; GO:0006744,ubiquinone biosynthetic process; GO:0003674,molecular_function; GO:0003824,catalytic activity; GO:0016874,ligase activity; GO:0016877,ligase activity, forming carbon-sulf…	PF00501.28:AMP-binding enzyme	--	--	--
Ciclev10000737m.g.v1.0	-0.308192	0.526988	0.842931	false	-0.27111	0.549001	0.923465	false	NA	NA	NA	NA	NA	NA	NA	NA	NA	NA	NA	NA	NA	NA	NA	NA	NA	NA	NA	NA	NA	NA	NA	NA	2271087	2273556	-	Ciclev10000737m.g	--	--	hypothetical protein CICLE_v10000737mg [Citrus clementina]	--	V4SB30_CITCL SubName: Full=Uncharacterized protein {ECO:0000313|EMBL:ESR44748.1};	--	--	--	--	--	--
Ciclev10000751m.g.v1.0	-0.175833	0.791448	0.937047	false	0.031448	0.896906	0.989418	false	0.205807	0.318487	0.640908	false	2.39169	4.28515e-08	3.17898e-06	up	2.5734	0.000409225	0.0020384	up	-0.24654	0.260494	0.709204	false	-0.0921343	0.614334	0.913254	false	-0.434739	0.14714	0.361221	false	35074024	35076069	+	Ciclev10000751m.g	K03327 multidrug resistance protein, MATE family | (RefSeq) protein DETOXIFICATION 48 (A)	--	hypothetical protein CICLE_v10000751mg [Citrus clementina]	DTX48_ARATH RecName: Full=Protein DETOXIFICATION 48 {ECO:0000303|PubMed:11739388}; Short=AtDTX48 {ECO:0000303|PubMed:11739388}; AltName: Full=Multidrug and toxic compound extrusion protein 48 {ECO:0000305}; Short=MATE protein 48 {ECO:0000305}; AltName: Full=Protein ABNORMAL SHOOT 4 {ECO:0000303|PubMed:26160579}; AltName: Full=Protein BUSH-AND-CHLOROTIC-DWARF 1 {ECO:0000303|PubMed:22150160}; Short…	A0A067GRN5_CITSI RecName: Full=Protein DETOXIFICATION {ECO:0000256|RuleBase:RU004914}; AltName: Full=Multidrug and toxic compound extrusion protein {ECO:0000256|RuleBase:RU004914};	At1g58340	GO:0005794,Golgi apparatus; GO:0000139,Golgi membrane; GO:0017119,Golgi transport complex; GO:0016021,integral component of membrane; GO:0043229,intracellular organelle; GO:0005770,late endosome; GO:0031902,late endosome membrane; GO:0016020,membrane; GO:0015297,antiporter activity; GO:0005381,iron ion transmembrane transporter activity; GO:0022857,transmembrane transporter activity; GO:0042910,x…	PF01554.18:MatE	--	--	--
Ciclev10000761m.g.v1.0	-0.394157	0.0151594	0.249948	false	0.0171407	0.849215	0.985756	false	0.34051	4.7365e-06	0.000504722	false	0.706224	2.77245e-08	2.17312e-06	false	1.65836	1.04998e-27	1.09764e-25	up	0.0516411	0.519188	0.866587	false	0.177528	0.157987	0.629966	false	-0.180855	0.0444246	0.169097	false	43016598	43020200	+	Ciclev10000761m.g	K00021 hydroxymethylglutaryl-CoA reductase (NADPH) [EC:1.1.1.34] | (RefSeq) 3-hydroxy-3-methylglutaryl-coenzyme A reductase 1 (A)	ko00900: Terpenoid backbone biosynthesis; ko01100: Metabolic pathways; ko01110: Biosynthesis of secondary metabolites	hypothetical protein CICLE_v10000761mg [Citrus clementina]	HMDH1_ARATH RecName: Full=3-hydroxy-3-methylglutaryl-coenzyme A reductase 1 {ECO:0000303|PubMed:7588795, ECO:0000303|PubMed:8302869}; Short=AtHMGR1 {ECO:0000303|PubMed:7588795, ECO:0000303|PubMed:8302869}; Short=HMG-CoA reductase 1 {ECO:0000303|PubMed:7588795, ECO:0000303|PubMed:8302869}; EC=1.1.1.34 {ECO:0000255|PROSITE-ProRule:PRU10003};	V4V960_CITCL RecName: Full=3-hydroxy-3-methylglutaryl coenzyme A reductase {ECO:0000256|RuleBase:RU361219}; Short=HMG-CoA reductase {ECO:0000256|RuleBase:RU361219}; EC=1.1.1.34 {ECO:0000256|RuleBase:RU361219};	At1g76490	GO:0005783,endoplasmic reticulum; GO:0005789,endoplasmic reticulum membrane; GO:0016021,integral component of membrane; GO:0005778,peroxisomal membrane; GO:0004420,hydroxymethylglutaryl-CoA reductase (NADPH) activity; GO:0042282,hydroxymethylglutaryl-CoA reductase activity; GO:0015936,coenzyme A metabolic process; GO:0019287,isopentenyl diphosphate biosynthetic process, mevalonate pathway; GO:000…	PF00368.18:Hydroxymethylglutaryl-coenzyme A reductase	--	--	--
Ciclev10000768m.g.v1.0	NA	NA	NA	NA	0.395176	0.466525	0.891138	false	0.528704	0.367692	0.687551	false	NA	NA	NA	NA	1.42846	0.0181082	0.0503149	false	-0.320869	0.53121	0.869339	false	0.351536	0.514278	1	false	-0.00607178	0.988875	0.99485	false	30732824	30734566	+	Ciclev10000768m.g	--	--	hypothetical protein CICLE_v10000768mg [Citrus clementina]	GLOX_VITPS RecName: Full=Aldehyde oxidase GLOX {ECO:0000305}; EC=1.2.3.1 {ECO:0000305}; AltName: Full=Glyoxal oxidase {ECO:0000303|Ref.1}; Short=VpGLOX {ECO:0000303|PubMed:20512385}; Flags: Precursor;	V4T4J2_CITCL SubName: Full=Uncharacterized protein {ECO:0000313|EMBL:ESR46315.1};	At3g57620	GO:0005618,cell wall; GO:0005615,extracellular space; GO:0004031,aldehyde oxidase activity; GO:0102797,geranial:oxygen oxidoreductase activity; GO:0102798,heptaldehyde:oxygen oxidoreductase activity; GO:0050832,defense response to fungus; GO:0003674,molecular_function; GO:0003824,catalytic activity; GO:0016491,oxidoreductase activity; GO:0016623,oxidoreductase activity, acting on the aldehyde or …	PF07250.11:Glyoxal oxidase N-terminus	--	--	--
Ciclev10000770m.g.v1.0	-0.43862	0.418403	0.779505	false	NA	NA	NA	NA	NA	NA	NA	NA	NA	NA	NA	NA	NA	NA	NA	NA	NA	NA	NA	NA	NA	NA	NA	NA	NA	NA	NA	NA	43153230	43157156	+	Ciclev10000770m.g	--	--	hypothetical protein CICLE_v10000770mg [Citrus clementina]	--	V4T6C1_CITCL SubName: Full=Uncharacterized protein {ECO:0000313|EMBL:ESR48732.1};	At1g21060_1	--	PF04784.14:Protein of unknown function, DUF547	--	--	--
Ciclev10000781m.g.v1.0	-0.205546	0.265456	0.67482	false	-0.0225461	0.815105	0.98155	false	0.252096	0.0358469	0.219098	false	0.414014	0.000466945	0.00720213	false	1.53911	6.41507e-25	5.34392e-23	up	-0.0634858	0.533069	0.87032	false	0.051979	0.676377	0.931549	false	-0.0858952	0.367381	0.606535	false	31069237	31075092	+	Ciclev10000781m.g	K14724 solute carrier family 9 (sodium/hydrogen exchanger), member 8 | (RefSeq) sodium/hydrogen exchanger 2 (A)	--	hypothetical protein CICLE_v10000781mg [Citrus clementina]	NHX2_ARATH RecName: Full=Sodium/hydrogen exchanger 2; AltName: Full=Na(+)/H(+) exchanger 2; Short=NHE-2;	V4V3B3_CITCL RecName: Full=Sodium/hydrogen exchanger {ECO:0000256|RuleBase:RU003722};	At3g05030	GO:0005829,cytosol; GO:0016021,integral component of membrane; GO:0005886,plasma membrane; GO:0005774,vacuolar membrane; GO:0015386,potassium:proton antiporter activity; GO:0015385,sodium:proton antiporter activity; GO:0055075,potassium ion homeostasis; GO:1990573,potassium ion import across plasma membrane; GO:0071805,potassium ion transmembrane transport; GO:0051453,regulation of intracellular …	PF00999.21:Sodium/hydrogen exchanger family	--	--	--
Ciclev10000788m.g.v1.0	NA	NA	NA	NA	0.927416	0.0367678	0.384696	false	0.740479	0.0597236	0.288493	false	0.95795	0.0823355	0.264858	false	1.54846	9.22568e-09	1.25231e-07	up	-0.109433	0.736937	0.934797	false	0.611861	0.131633	0.5944	false	-0.230234	0.540857	0.74447	false	12881997	12884304	+	Ciclev10000788m.g	--	--	hypothetical protein CICLE_v10000788mg [Citrus clementina]	NFD4_ARATH RecName: Full=Protein NUCLEAR FUSION DEFECTIVE 4 {ECO:0000303|PubMed:16698901};	V4SWQ8_CITCL RecName: Full=Nodulin-like domain-containing protein {ECO:0000259|Pfam:PF06813};	At2g30300	GO:0016021,integral component of membrane; GO:0016020,membrane; GO:0005739,mitochondrion; GO:0000741,karyogamy; GO:0010197,polar nucleus fusion; GO:0009651,response to salt stress; GO:0006996,organelle organization; GO:0006997,nucleus organization; GO:0008150,biological_process; GO:0009987,cellular process; GO:0016043,cellular component organization; GO:0048284,organelle fusion; GO:0071840,cellul…	PF06813.13:Nodulin-like	--	--	--
Ciclev10000795m.g.v1.0	-0.364332	0.108608	0.506413	false	0.176994	0.202088	0.722032	false	-0.0486778	0.685597	0.88276	false	-0.251553	0.0290403	0.137365	false	-1.05538	2.91999e-12	6.83935e-11	down	0.0688051	0.535916	0.871911	false	-0.17897	0.225135	0.713285	false	0.121923	0.387383	0.625244	false	40683487	40688354	-	Ciclev10000795m.g	K11968 ariadne-1 [EC:2.3.2.31] | (RefSeq) probable E3 ubiquitin-protein ligase ARI2 isoform X1 (A)	--	hypothetical protein CICLE_v10000795mg [Citrus clementina]	ARI2_ARATH RecName: Full=Probable E3 ubiquitin-protein ligase ARI2; EC=2.3.2.31 {ECO:0000250|UniProtKB:Q9Y4X5}; AltName: Full=ARIADNE-like protein ARI2; AltName: Full=Protein ariadne homolog 2; AltName: Full=RING-type E3 ubiquitin transferase ARI2 {ECO:0000305};	V4T4S1_CITCL SubName: Full=Uncharacterized protein {ECO:0000313|EMBL:ESR48152.1};	At4g34370	GO:0005737,cytoplasm; GO:0000151,ubiquitin ligase complex; GO:0046872,metal ion binding; GO:0031624,ubiquitin conjugating enzyme binding; GO:0061630,ubiquitin protein ligase activity; GO:0032436,positive regulation of proteasomal ubiquitin-dependent protein catabolic process; GO:0000209,protein polyubiquitination; GO:0006511,ubiquitin-dependent protein catabolic process; GO:0003674,molecular_func…	PF01485.21:IBR domain, a half RING-finger domain	--	--	--
Ciclev10000810m.g.v1.0	-0.38025	0.582013	1	false	NA	NA	NA	NA	NA	NA	NA	NA	NA	NA	NA	NA	NA	NA	NA	NA	NA	NA	NA	NA	NA	NA	NA	NA	NA	NA	NA	NA	5161094	5163853	+	Ciclev10000810m.g	K22395 cinnamyl-alcohol dehydrogenase [EC:1.1.1.195] | (RefSeq) berberine bridge enzyme-like 13 (A)	ko00940: Phenylpropanoid biosynthesis; ko01100: Metabolic pathways; ko01110: Biosynthesis of secondary metabolites	hypothetical protein CICLE_v10000810mg [Citrus clementina]	CASL2_CANSA RecName: Full=Cannabidiolic acid synthase-like 2; Flags: Precursor;	V4T0I3_CITCL RecName: Full=FAD-binding PCMH-type domain-containing protein {ECO:0000259|PROSITE:PS51387};	At4g20820	GO:0005576,extracellular region; GO:0071949,FAD binding; GO:0016491,oxidoreductase activity; GO:0000166,nucleotide binding; GO:0003674,molecular_function; GO:0005488,binding; GO:0036094,small molecule binding; GO:0043167,ion binding; GO:0043168,anion binding; GO:0050660,flavin adenine dinucleotide binding; GO:0097159,organic cyclic compound binding; GO:1901265,nucleoside phosphate binding; GO:190…	PF01565.23:FAD binding domain	--	--	--
Ciclev10000811m.g.v1.0	NA	NA	NA	NA	NA	NA	NA	NA	NA	NA	NA	NA	NA	NA	NA	NA	NA	NA	NA	NA	NA	NA	NA	NA	NA	NA	NA	NA	4.44207	0.00212098	0.0205037	up	8241247	8243511	+	Ciclev10000811m.g	K22395 cinnamyl-alcohol dehydrogenase [EC:1.1.1.195] | (RefSeq) berberine bridge enzyme-like 15 (A)	ko00940: Phenylpropanoid biosynthesis; ko01100: Metabolic pathways; ko01110: Biosynthesis of secondary metabolites	hypothetical protein CICLE_v10000811mg [Citrus clementina]	CASL2_CANSA RecName: Full=Cannabidiolic acid synthase-like 2; Flags: Precursor;	V4UZY9_CITCL RecName: Full=FAD-binding PCMH-type domain-containing protein {ECO:0000259|PROSITE:PS51387};	At4g20820	GO:0005576,extracellular region; GO:0071949,FAD binding; GO:0016491,oxidoreductase activity; GO:0000166,nucleotide binding; GO:0003674,molecular_function; GO:0005488,binding; GO:0036094,small molecule binding; GO:0043167,ion binding; GO:0043168,anion binding; GO:0050660,flavin adenine dinucleotide binding; GO:0097159,organic cyclic compound binding; GO:1901265,nucleoside phosphate binding; GO:190…	PF01565.23:FAD binding domain	--	--	--
Ciclev10000815m.g.v1.0	-0.0691268	0.827157	0.949752	false	-0.0242128	0.883771	0.988361	false	-0.730484	0.000120968	0.00537273	false	-0.164294	0.375046	0.633131	false	-1.12748	5.36362e-08	6.4945e-07	down	-0.130527	0.380122	0.799677	false	-0.0283012	0.862349	0.971019	false	-0.388133	0.0273332	0.122973	false	36726566	36731153	-	Ciclev10000815m.g	K22683 aspartyl protease family protein [EC:3.4.23.-] | (RefSeq) LOW QUALITY PROTEIN: aspartyl protease family protein At5g10770 (A)	--	hypothetical protein CICLE_v10000815mg [Citrus clementina]	ASPL1_ARATH RecName: Full=Aspartic proteinase-like protein 1; EC=3.4.23.-; Flags: Precursor;	V4SHX4_CITCL RecName: Full=Peptidase A1 domain-containing protein {ECO:0000259|PROSITE:PS51767};	At5g10080	GO:0031225,anchored component of membrane; GO:0046658,anchored component of plasma membrane; GO:0004190,aspartic-type endopeptidase activity; GO:0003674,molecular_function; GO:0003824,catalytic activity; GO:0004175,endopeptidase activity; GO:0008233,peptidase activity; GO:0016787,hydrolase activity; GO:0070001,aspartic-type peptidase activity; GO:0140096,catalytic activity, acting on a protein; G…	PF14543.6:Xylanase inhibitor N-terminal	--	--	--
Ciclev10000821m.g.v1.0	-0.854125	0.00676804	0.175097	false	-0.292552	0.0507817	0.438617	false	0.226658	0.0949729	0.365836	false	0.780335	0.000459364	0.00710285	false	1.26574	9.5542e-14	2.73203e-12	up	-0.0539466	0.75208	0.939608	false	-0.133419	0.409994	0.829375	false	-0.365635	0.0906498	0.267056	false	37429290	37433447	+	Ciclev10000821m.g	K13600 chlorophyllide a oxygenase [EC:1.14.13.122] | (RefSeq) chlorophyllide a oxygenase, chloroplastic (A)	ko00860: Porphyrin and chlorophyll metabolism; ko01100: Metabolic pathways; ko01110: Biosynthesis of secondary metabolites	hypothetical protein CICLE_v10000821mg [Citrus clementina]	CAO_ARATH RecName: Full=Chlorophyllide a oxygenase, chloroplastic; Short=Chlorophyll a oxygenase; EC=1.14.13.122; AltName: Full=Chlorophyll b synthase; Short=AtCAO; Flags: Precursor;	V4TCR5_CITCL RecName: Full=Rieske domain-containing protein {ECO:0000259|PROSITE:PS51296};	At1g44446	GO:0009507,chloroplast; GO:0009706,chloroplast inner membrane; GO:0009535,chloroplast thylakoid membrane; GO:0042651,thylakoid membrane; GO:0051537,2 iron, 2 sulfur cluster binding; GO:0010277,chlorophyllide a oxygenase [overall] activity; GO:0005506,iron ion binding; GO:0015995,chlorophyll biosynthetic process; GO:0003674,molecular_function; GO:0005488,binding; GO:0051536,iron-sulfur cluster bin…	PF00355.26:Rieske [2Fe-2S] domain	--	--	--
Ciclev10000827m.g.v1.0	0.290949	0.260314	0.671475	false	-0.640004	1.43109e-06	0.00033778	false	-0.653021	0.000806521	0.020206	false	-0.181243	0.627901	0.813898	false	-1.22082	6.52568e-14	1.90172e-12	down	0.166506	0.205851	0.65914	false	0.341032	0.00595015	0.149528	false	0.151756	0.346716	0.588915	false	41258614	41263689	-	Ciclev10000827m.g	--	--	PREDICTED: phosphatidylinositol/phosphatidylcholine transfer protein SFH6-like isoform X1 [Citrus sinensis]	SFH8_ARATH RecName: Full=Phosphatidylinositol/phosphatidylcholine transfer protein SFH8; AltName: Full=Protein SEC FOURTEEN HOMOLOGS 8; Short=AtSFH8;	V4T9W4_CITCL RecName: Full=CRAL-TRIO domain-containing protein {ECO:0000259|PROSITE:PS50191};	At4g39170	GO:0000139,Golgi membrane; GO:0005886,plasma membrane; GO:0015031,protein transport; GO:0006810,transport; GO:0006811,ion transport; GO:0006820,anion transport; GO:0008104,protein localization; GO:0008150,biological_process; GO:0015833,peptide transport; GO:0033036,macromolecule localization; GO:0042886,amide transport; GO:0045184,establishment of protein localization; GO:0051179,localization; GO…	PF00650.20:CRAL/TRIO domain	--	--	--
Ciclev10000828m.g.v1.0	0.0406854	0.942317	0.98388	false	0.0483459	0.755518	0.969111	false	0.0677197	0.675052	0.877718	false	0.300355	0.216751	0.469151	false	1.174	3.83291e-09	5.56411e-08	up	-0.0482768	0.811643	0.959148	false	0.214111	0.270117	0.748612	false	-0.212829	0.293625	0.537149	false	39525923	39529412	-	Ciclev10000828m.g	K15378 solute carrier family 45, member 1/2/4 | (RefSeq) citrus sucrose transporter 1 (A)	--	hypothetical protein CICLE_v10000828mg [Citrus clementina]	SUC1_ARATH RecName: Full=Sucrose transport protein SUC1; AltName: Full=Sucrose permease 1; AltName: Full=Sucrose-proton symporter 1;	V4V719_CITCL SubName: Full=Uncharacterized protein {ECO:0000313|EMBL:ESR47874.1};	At1g71880	GO:0005887,integral component of plasma membrane; GO:0016020,membrane; GO:0005739,mitochondrion; GO:0005886,plasma membrane; GO:0009506,plasmodesma; GO:0005773,vacuole; GO:0008506,sucrose:proton symporter activity; GO:0009846,pollen germination; GO:0009624,response to nematode; GO:0005985,sucrose metabolic process; GO:0003674,molecular_function; GO:0005215,transporter activity; GO:0005351,carbohy…	PF13347.6:MFS/sugar transport protein	--	--	--
Ciclev10000835m.g.v1.0	0.293992	0.226868	0.642855	false	1.17036	0.00141188	0.056607	false	1.12807	1.38442e-10	1.38303e-07	up	1.55902	0.000452103	0.00703516	up	1.40454	0.0872486	0.174986	false	1.68638	0.00040399	0.0267873	up	1.62626	0.02419	0.303177	false	2.27059	2.84466e-05	0.000830323	up	36196013	36199839	-	Ciclev10000835m.g	K01626 3-deoxy-7-phosphoheptulonate synthase [EC:2.5.1.54] | (RefSeq) phospho-2-dehydro-3-deoxyheptonate aldolase 1, chloroplastic-like (A)	ko00400: Phenylalanine, tyrosine and tryptophan biosynthesis; ko01100: Metabolic pathways; ko01110: Biosynthesis of secondary metabolites; ko01230: Biosynthesis of amino acids	hypothetical protein CICLE_v10000835mg [Citrus clementina]	AROF_TOBAC RecName: Full=Phospho-2-dehydro-3-deoxyheptonate aldolase 1, chloroplastic; EC=2.5.1.54; AltName: Full=3-deoxy-D-arabino-heptulosonate 7-phosphate synthase 1; AltName: Full=DAHP synthase 1; AltName: Full=Phospho-2-keto-3-deoxyheptonate aldolase 1; Flags: Precursor;	V4T255_CITCL RecName: Full=Phospho-2-dehydro-3-deoxyheptonate aldolase {ECO:0000256|RuleBase:RU363071}; EC=2.5.1.54 {ECO:0000256|RuleBase:RU363071};	At1g22410	GO:0009507,chloroplast; GO:0003849,3-deoxy-7-phosphoheptulonate synthase activity; GO:0009073,aromatic amino acid family biosynthetic process; GO:0008652,cellular amino acid biosynthetic process; GO:0009423,chorismate biosynthetic process; GO:0003674,molecular_function; GO:0003824,catalytic activity; GO:0016740,transferase activity; GO:0016765,transferase activity, transferring alkyl or aryl (oth…	PF01474.16:Class-II DAHP synthetase family	--	--	--
Ciclev10000841m.g.v1.0	-0.703701	0.13091	0.540603	false	0.624665	0.290287	0.796292	false	1.63952	3.16588e-06	0.00041141	up	1.84008	0.000108833	0.00229311	up	2.39842	0.00412883	0.0147515	up	2.24503	1.60622e-12	6.53091e-09	up	1.53843	0.0110308	0.207527	false	1.4999	6.66002e-09	9.46039e-07	up	40534833	40539098	+	Ciclev10000841m.g	K24917 amino acid permease | (RefSeq) amino acid permease 6-like (A)	--	hypothetical protein CICLE_v10000841mg [Citrus clementina]	LHTL8_ARATH RecName: Full=Lysine histidine transporter-like 8; AltName: Full=Amino acid transporter-like protein 1;	V4SK41_CITCL RecName: Full=Aa_trans domain-containing protein {ECO:0000259|Pfam:PF01490};	At1g47670	GO:0016021,integral component of membrane; GO:0005886,plasma membrane; GO:0006865,amino acid transport; GO:0006810,transport; GO:0006811,ion transport; GO:0006820,anion transport; GO:0008150,biological_process; GO:0015849,organic acid transport; GO:0051179,localization; GO:0051234,establishment of localization; GO:0071702,organic substance transport; GO:0071705,nitrogen compound transport; GO:000…	PF01490.18:Transmembrane amino acid transporter protein	--	--	--
Ciclev10000845m.g.v1.0	-0.956314	0.0752076	0.447621	false	0.171204	0.583343	0.931572	false	0.0363105	0.896703	0.964665	false	-0.508781	0.0160874	0.0938529	false	-1.3178	3.83053e-05	0.000249162	down	-0.466782	0.00606254	0.1484	false	-0.324051	0.235977	0.721183	false	0.143312	0.356628	0.59748	false	26866036	26868420	+	Ciclev10000845m.g	K23136 fraxetin 5-hydroxylase [EC:1.14.14.164] | (RefSeq) cytochrome P450 82C4-like (A)	--	hypothetical protein CICLE_v10000845mg [Citrus clementina]	C82D6_SINHE RecName: Full=Demethylepipodophyllotoxin synthase {ECO:0000303|PubMed:26359402}; EC=1.14.14.132 {ECO:0000269|PubMed:26359402}; AltName: Full=Cytochrome P450 family 82 subfamily D polypeptide 61 {ECO:0000303|PubMed:26359402};	V4V296_CITCL SubName: Full=Uncharacterized protein {ECO:0000313|EMBL:ESR45954.1};	At4g31940	GO:0016021,integral component of membrane; GO:0020037,heme binding; GO:0005506,iron ion binding; GO:0004497,monooxygenase activity; GO:0016705,oxidoreductase activity, acting on paired donors, with incorporation or reduction of molecular oxygen; GO:0019438,aromatic compound biosynthetic process; GO:0009699,phenylpropanoid biosynthetic process; GO:0003674,molecular_function; GO:0005488,binding; GO…	PF00067.22:Cytochrome P450	--	--	--
Ciclev10000846m.g.v1.0	-0.113832	0.720569	0.917147	false	0.224041	0.44314	0.88134	false	0.495671	0.156713	0.465856	false	0.855096	0.00116577	0.0141614	false	0.685372	0.0991025	0.193365	false	0.49153	0.0213343	0.275163	false	0.742487	0.0189177	0.269794	false	1.21621	1.55354e-10	4.1537e-08	up	26691140	26693785	+	Ciclev10000846m.g	K23136 fraxetin 5-hydroxylase [EC:1.14.14.164] | (RefSeq) cytochrome P450 82C4-like (A)	--	hypothetical protein CICLE_v10000846mg [Citrus clementina]	C82D6_SINHE RecName: Full=Demethylepipodophyllotoxin synthase {ECO:0000303|PubMed:26359402}; EC=1.14.14.132 {ECO:0000269|PubMed:26359402}; AltName: Full=Cytochrome P450 family 82 subfamily D polypeptide 61 {ECO:0000303|PubMed:26359402};	V4V288_CITCL SubName: Full=Uncharacterized protein {ECO:0000313|EMBL:ESR45944.1};	At4g31940	GO:0016021,integral component of membrane; GO:0020037,heme binding; GO:0005506,iron ion binding; GO:0004497,monooxygenase activity; GO:0016705,oxidoreductase activity, acting on paired donors, with incorporation or reduction of molecular oxygen; GO:0019438,aromatic compound biosynthetic process; GO:0009699,phenylpropanoid biosynthetic process; GO:0003674,molecular_function; GO:0005488,binding; GO…	PF00067.22:Cytochrome P450	--	--	--
Ciclev10000848m.g.v1.0	-0.659711	0.0216432	0.284678	false	-0.34666	0.198501	0.7161	false	0.443685	0.0995024	0.373959	false	0.489922	0.251406	0.508552	false	2.99822	3.03724e-09	4.4777e-08	up	0.025652	0.94027	0.988932	false	1.03653	0.0923174	1	false	-0.694631	0.261948	0.504064	false	20487352	20489738	-	Ciclev10000848m.g	K09754 5-O-(4-coumaroyl)-D-quinate 3'-monooxygenase [EC:1.14.14.96] | (RefSeq) cytochrome P450 98A2 (A)	ko00940: Phenylpropanoid biosynthesis; ko00941: Flavonoid biosynthesis; ko00945: Stilbenoid, diarylheptanoid and gingerol biosynthesis; ko01100: Metabolic pathways; ko01110: Biosynthesis of secondary metabolites	hypothetical protein CICLE_v10000848mg [Citrus clementina]	C98A2_SOYBN RecName: Full=Cytochrome P450 98A2; EC=1.14.-.-;	V4SXS7_CITCL SubName: Full=Uncharacterized protein {ECO:0000313|EMBL:ESR45612.1};	At2g40890	GO:0016021,integral component of membrane; GO:0016020,membrane; GO:0020037,heme binding; GO:0005506,iron ion binding; GO:0016709,oxidoreductase activity, acting on paired donors, with incorporation or reduction of molecular oxygen, NAD(P)H as one donor, and incorporation of one atom of oxygen; GO:0003674,molecular_function; GO:0005488,binding; GO:0046906,tetrapyrrole binding; GO:0097159,organic c…	PF00067.22:Cytochrome P450	--	--	--
Ciclev10000867m.g.v1.0	0.0887905	0.832063	0.951498	false	0.0405839	0.866931	0.987579	false	0.285244	0.289625	0.617496	false	0.911725	0.000602684	0.00868367	false	1.10915	0.000131784	0.000752069	up	0.0993076	0.721934	0.930734	false	0.0775812	0.771124	0.949319	false	-0.236528	0.333098	0.575598	false	35771868	35774649	-	Ciclev10000867m.g	--	--	hypothetical protein CICLE_v10000867mg [Citrus clementina]	PP392_ARATH RecName: Full=Pentatricopeptide repeat-containing protein At5g18475;	V4TBT9_CITCL SubName: Full=Uncharacterized protein {ECO:0000313|EMBL:ESR47096.1};	At5g18480_2	--	PF13041.6:PPR repeat family	--	--	--
Ciclev10000874m.g.v1.0	0.206601	0.323224	0.72312	false	0.298856	0.0571807	0.456592	false	0.487066	0.00166784	0.0331989	false	0.942561	7.20436e-10	1.00798e-07	false	1.18674	4.81694e-05	0.000305809	up	0.556295	0.000135781	0.0124765	false	1.2089	1.21731e-11	2.22432e-08	up	1.18441	3.45092e-10	8.16117e-08	up	31403727	31408001	+	Ciclev10000874m.g	K13832 3-dehydroquinate dehydratase / shikimate dehydrogenase [EC:4.2.1.10 1.1.1.25] | (RefSeq) bifunctional 3-dehydroquinate dehydratase/shikimate dehydrogenase, chloroplastic-like (A)	ko00400: Phenylalanine, tyrosine and tryptophan biosynthesis; ko01100: Metabolic pathways; ko01110: Biosynthesis of secondary metabolites; ko01230: Biosynthesis of amino acids	hypothetical protein CICLE_v10000874mg [Citrus clementina]	DHQSD_ARATH RecName: Full=Bifunctional 3-dehydroquinate dehydratase/shikimate dehydrogenase, chloroplastic; Short=DHQ-SDH protein; AltName: Full=DHQase-SORase; AltName: Full=Protein EMBRYO DEFECTIVE 3004; Includes: RecName: Full=Dehydroquinate dehydratase; Short=DHQ; EC=4.2.1.10; Includes: RecName: Full=Shikimate dehydrogenase; Short=SDH; EC=1.1.1.25; Flags: Precursor;	V4SZV2_CITCL RecName: Full=Shikimate_dh_N domain-containing protein {ECO:0000259|Pfam:PF08501};	At3g06350	GO:0009507,chloroplast; GO:0009570,chloroplast stroma; GO:0003855,3-dehydroquinate dehydratase activity; GO:0050661,NADP binding; GO:0004764,shikimate 3-dehydrogenase (NADP+) activity; GO:0009073,aromatic amino acid family biosynthetic process; GO:0008652,cellular amino acid biosynthetic process; GO:0009423,chorismate biosynthetic process; GO:0009793,embryo development ending in seed dormancy; GO…	PF01487.15:Type I 3-dehydroquinase	--	--	--
Ciclev10000878m.g.v1.0	0.324703	0.207877	0.626416	false	-1.05121	7.11074e-08	4.5651e-05	down	-0.285091	0.0525769	0.270197	false	-1.04934	4.84761e-06	0.000181707	down	-0.907066	7.64747e-05	0.00046107	false	0.58013	0.0108532	0.202207	false	0.148129	0.372995	0.8166	false	-0.356696	0.25303	0.494011	false	35840435	35842867	+	Ciclev10000878m.g	K13430 serine/threonine-protein kinase PBS1 [EC:2.7.11.1] | (RefSeq) serine/threonine-protein kinase PBS1 (A)	ko04626: Plant-pathogen interaction	hypothetical protein CICLE_v10000878mg [Citrus clementina]	CCR12_ARATH RecName: Full=Serine/threonine-protein kinase-like protein At1g28390; EC=2.7.11.1; AltName: Full=CRINKLY 4-related kinase;	V4SHE8_CITCL RecName: Full=Protein kinase domain-containing protein {ECO:0000259|PROSITE:PS50011};	At1g28390	GO:0005886,plasma membrane; GO:0005524,ATP binding; GO:0106310,protein serine kinase activity; GO:0106311,protein threonine kinase activity; GO:0006468,protein phosphorylation; GO:0000166,nucleotide binding; GO:0003674,molecular_function; GO:0005488,binding; GO:0017076,purine nucleotide binding; GO:0030554,adenyl nucleotide binding; GO:0032553,ribonucleotide binding; GO:0032555,purine ribonucleot…	PF00069.25:Protein kinase domain	--	--	--
Ciclev10000885m.g.v1.0	0.428513	0.660236	1	false	0.343663	0.385667	0.855036	false	-0.13348	0.674291	0.877681	false	1.1662	0.00545915	0.0438436	up	1.13483	0.0138727	0.04038	up	0.128666	0.70349	0.927042	false	-0.132645	0.748163	0.94465	false	-0.206959	0.473288	0.695075	false	28802467	28809144	-	Ciclev10000885m.g	--	--	PREDICTED: uncharacterized protein LOC102624475 isoform X1 [Citrus sinensis]	CCLOP_LOTJA RecName: Full=Protein CYCLOPS {ECO:0000303|PubMed:19074278}; Short=LjCYCLOPS {ECO:0000303|PubMed:19074278}; AltName: Full=Protein IPD3 homolog {ECO:0000305};	V4T951_CITCL SubName: Full=Uncharacterized protein {ECO:0000313|EMBL:ESR46101.1};	--	GO:0005634,nucleus; GO:0003700,DNA-binding transcription factor activity; GO:0042803,protein homodimerization activity; GO:0043565,sequence-specific DNA binding; GO:0036377,arbuscular mycorrhizal association; GO:0009877,nodulation; GO:0045893,positive regulation of transcription, DNA-templated; GO:0006355,regulation of transcription, DNA-templated; GO:0003674,molecular_function; GO:0140110,transc…	--	--	--	--
Ciclev10000895m.g.v1.0	-0.234797	0.60169	0.87327	false	0.288569	0.555082	0.923465	false	0.185507	0.628815	0.853312	false	0.320026	0.567173	0.775518	false	NA	NA	NA	NA	-0.198381	0.64756	0.913905	false	0.944041	0.0569312	1	false	-0.61554	0.371828	0.610124	false	34312617	34314987	-	Ciclev10000895m.g	K13260 isoflavone/4'-methoxyisoflavone 2'-hydroxylase [EC:1.14.14.90 1.14.14.89] | (RefSeq) cytochrome P450 81E8-like (A)	ko00943: Isoflavonoid biosynthesis; ko01100: Metabolic pathways; ko01110: Biosynthesis of secondary metabolites	hypothetical protein CICLE_v10000895mg [Citrus clementina]	CYC13_CATRO RecName: Full=Cytochrome P450 81C13 {ECO:0000303|PubMed:24710322}; Short=CrCYP81C13 {ECO:0000303|PubMed:24710322}; EC=1.14.-.- {ECO:0000305}; Flags: Precursor;	V4TB50_CITCL SubName: Full=Uncharacterized protein {ECO:0000313|EMBL:ESR46826.1};	At5g10610	GO:0020037,heme binding; GO:0005506,iron ion binding; GO:0004497,monooxygenase activity; GO:0016705,oxidoreductase activity, acting on paired donors, with incorporation or reduction of molecular oxygen; GO:0003674,molecular_function; GO:0005488,binding; GO:0046906,tetrapyrrole binding; GO:0097159,organic cyclic compound binding; GO:1901363,heterocyclic compound binding; GO:0043167,ion binding; GO…	PF00067.22:Cytochrome P450	--	--	--
Ciclev10000897m.g.v1.0	-0.533012	0.506363	0.834924	false	0.176375	0.673124	0.950532	false	-1.81017	0.000460524	0.014021	down	-0.741847	0.0830225	0.265852	false	-0.0679022	0.916998	0.949312	false	-0.0400875	0.935171	0.988028	false	-0.647863	0.188549	1	false	-0.587292	0.283532	0.526657	false	42272203	42276387	+	Ciclev10000897m.g	K13412 calcium-dependent protein kinase [EC:2.7.11.1] | (RefSeq) calcium-dependent protein kinase 29 isoform X1 (A)	ko04626: Plant-pathogen interaction	hypothetical protein CICLE_v10000897mg [Citrus clementina]	CDPK9_ARATH RecName: Full=Calcium-dependent protein kinase 9; EC=2.7.11.1; AltName: Full=Calmodulin-domain protein kinase CDPK isoform 9;	V4SL58_CITCL SubName: Full=Uncharacterized protein {ECO:0000313|EMBL:ESR48493.1};	At3g20410	GO:0005737,cytoplasm; GO:0005829,cytosol; GO:0005634,nucleus; GO:0005886,plasma membrane; GO:0005524,ATP binding; GO:0005509,calcium ion binding; GO:0009931,calcium-dependent protein serine/threonine kinase activity; GO:0005516,calmodulin binding; GO:0004683,calmodulin-dependent protein kinase activity; GO:0106310,protein serine kinase activity; GO:0106311,protein threonine kinase activity; GO:00…	PF00069.25:Protein kinase domain	--	--	--
Ciclev10000902m.g.v1.0	-1.21539	0.176797	0.596409	false	0.42046	0.299328	0.801499	false	NA	NA	NA	NA	-0.242598	0.581003	0.784602	false	NA	NA	NA	NA	0.257944	0.502398	0.862347	false	NA	NA	NA	NA	-0.11726	0.776443	0.892568	false	4498792	4501743	-	Ciclev10000902m.g	K04122 ent-kaurene oxidase [EC:1.14.14.86] | (RefSeq) ent-kaurene oxidase, chloroplastic-like (A)	ko00904: Diterpenoid biosynthesis; ko01100: Metabolic pathways; ko01110: Biosynthesis of secondary metabolites	hypothetical protein CICLE_v10000902mg [Citrus clementina]	KO1_ARATH RecName: Full=Ent-kaurene oxidase, chloroplastic; Short=AtKO1; EC=1.14.14.86 {ECO:0000269|PubMed:20698828, ECO:0000269|PubMed:9952446}; AltName: Full=Cytochrome P450 701A3;	V4UZE2_CITCL SubName: Full=Uncharacterized protein {ECO:0000313|EMBL:ESR44829.1};	At5g25900	GO:0009707,chloroplast outer membrane; GO:0005783,endoplasmic reticulum; GO:0016021,integral component of membrane; GO:0052617,ent-kaur-16-en-19-al oxidase activity; GO:0052616,ent-kaur-16-en-19-ol oxidase activity; GO:0052615,ent-kaurene oxidase activity; GO:0020037,heme binding; GO:0005506,iron ion binding; GO:0016709,oxidoreductase activity, acting on paired donors, with incorporation or reduc…	PF00067.22:Cytochrome P450	--	--	--
Ciclev10000905m.g.v1.0	0.226694	0.685951	0.906792	false	NA	NA	NA	NA	NA	NA	NA	NA	0.845278	0.128128	0.343968	false	0.092936	0.843029	0.898308	false	0.0449988	0.92012	0.983192	false	0.791508	0.202097	1	false	1.24474	0.0196747	0.0979055	false	40878423	40882623	-	Ciclev10000905m.g	K15639 PHYB activation tagged suppressor 1 [EC:1.14.-.-] | (RefSeq) cytochrome P450 734A1 (A)	ko00905: Brassinosteroid biosynthesis	hypothetical protein CICLE_v10000905mg [Citrus clementina]	C734A_ARATH RecName: Full=Cytochrome P450 734A1; EC=1.14.-.-; AltName: Full=Protein PHYB ACTIVATION-TAGGED SUPPRESSOR 1;	V4T9N3_CITCL SubName: Full=Uncharacterized protein {ECO:0000313|EMBL:ESR48195.1};	At1g75130	GO:0016021,integral component of membrane; GO:0020037,heme binding; GO:0005506,iron ion binding; GO:0004497,monooxygenase activity; GO:0016705,oxidoreductase activity, acting on paired donors, with incorporation or reduction of molecular oxygen; GO:0008395,steroid hydroxylase activity; GO:0010268,brassinosteroid homeostasis; GO:0016131,brassinosteroid metabolic process; GO:0040008,regulation of g…	PF00067.22:Cytochrome P450	--	--	--
Ciclev10000917m.g.v1.0	-0.508157	0.00846289	0.193642	false	-0.00012464	0.999206	0.999974	false	0.265173	0.008913	0.100328	false	0.257445	0.113334	0.319109	false	1.05537	2.50793e-10	4.49613e-09	up	0.222524	0.14451	0.592444	false	0.0639539	0.658053	0.925685	false	-0.0821213	0.662145	0.82597	false	17461567	17463320	-	Ciclev10000917m.g	K23260 scopoletin glucosyltransferase [EC:2.4.1.128] | (RefSeq) scopoletin glucosyltransferase-like (A)	ko00940: Phenylpropanoid biosynthesis; ko01110: Biosynthesis of secondary metabolites	hypothetical protein CICLE_v10000917mg [Citrus clementina]	U92A1_ARATH RecName: Full=UDP-glycosyltransferase 92A1; EC=2.4.1.-;	V4V0X8_CITCL RecName: Full=Glycosyltransferase {ECO:0000256|RuleBase:RU362057}; EC=2.4.1.- {ECO:0000256|RuleBase:RU362057};	At5g12890	GO:0008194,UDP-glycosyltransferase activity; GO:0003674,molecular_function; GO:0003824,catalytic activity; GO:0016740,transferase activity; GO:0016757,transferase activity, transferring glycosyl groups	PF00201.18:UDP-glucoronosyl and UDP-glucosyl transferase	--	--	--
Ciclev10000926m.g.v1.0	0.197347	0.703584	0.911474	false	NA	NA	NA	NA	NA	NA	NA	NA	NA	NA	NA	NA	NA	NA	NA	NA	NA	NA	NA	NA	NA	NA	NA	NA	NA	NA	NA	NA	34382124	34384067	+	Ciclev10000926m.g	K13260 isoflavone/4'-methoxyisoflavone 2'-hydroxylase [EC:1.14.14.90 1.14.14.89] | (RefSeq) cytochrome P450 81E8-like (A)	ko00943: Isoflavonoid biosynthesis; ko01100: Metabolic pathways; ko01110: Biosynthesis of secondary metabolites	hypothetical protein CICLE_v10000926mg [Citrus clementina]	CYQ32_CATRO RecName: Full=Cytochrome P450 81Q32 {ECO:0000303|PubMed:24710322}; Short=CrCYP81Q32 {ECO:0000303|PubMed:24710322}; EC=1.14.-.- {ECO:0000305};	V4T140_CITCL SubName: Full=Uncharacterized protein {ECO:0000313|EMBL:ESR46832.1};	At4g37370	GO:0016021,integral component of membrane; GO:0020037,heme binding; GO:0005506,iron ion binding; GO:0004497,monooxygenase activity; GO:0016705,oxidoreductase activity, acting on paired donors, with incorporation or reduction of molecular oxygen; GO:0003674,molecular_function; GO:0005488,binding; GO:0046906,tetrapyrrole binding; GO:0097159,organic cyclic compound binding; GO:1901363,heterocyclic c…	PF00067.22:Cytochrome P450	--	--	--
Ciclev10000934m.g.v1.0	-0.465945	0.436416	0.792137	false	-0.283487	0.577514	0.929083	false	NA	NA	NA	NA	NA	NA	NA	NA	NA	NA	NA	NA	-0.100687	0.834824	0.965664	false	NA	NA	NA	NA	NA	NA	NA	NA	34373194	34375442	+	Ciclev10000934m.g	K13260 isoflavone/4'-methoxyisoflavone 2'-hydroxylase [EC:1.14.14.90 1.14.14.89] | (RefSeq) cytochrome P450 81E8-like (A)	ko00943: Isoflavonoid biosynthesis; ko01100: Metabolic pathways; ko01110: Biosynthesis of secondary metabolites	hypothetical protein CICLE_v10000934mg [Citrus clementina]	CYQ32_CATRO RecName: Full=Cytochrome P450 81Q32 {ECO:0000303|PubMed:24710322}; Short=CrCYP81Q32 {ECO:0000303|PubMed:24710322}; EC=1.14.-.- {ECO:0000305};	V4TB55_CITCL SubName: Full=Uncharacterized protein {ECO:0000313|EMBL:ESR46831.1};	At4g37370	GO:0016021,integral component of membrane; GO:0020037,heme binding; GO:0005506,iron ion binding; GO:0004497,monooxygenase activity; GO:0016705,oxidoreductase activity, acting on paired donors, with incorporation or reduction of molecular oxygen; GO:0003674,molecular_function; GO:0005488,binding; GO:0046906,tetrapyrrole binding; GO:0097159,organic cyclic compound binding; GO:1901363,heterocyclic c…	PF00067.22:Cytochrome P450	--	--	--
Ciclev10000940m.g.v1.0	0.0828337	0.913894	1	false	NA	NA	NA	NA	NA	NA	NA	NA	NA	NA	NA	NA	NA	NA	NA	NA	NA	NA	NA	NA	NA	NA	NA	NA	NA	NA	NA	NA	37180884	37182577	+	Ciclev10000940m.g	K14494 DELLA protein | (RefSeq) DELLA protein GAI (A)	ko04075: Plant hormone signal transduction	hypothetical protein CICLE_v10000940mg [Citrus clementina]	NSP2_MEDTR RecName: Full=Protein NODULATION SIGNALING PATHWAY 2 {ECO:0000303|PubMed:15961668};	V4TCL9_CITCL RecName: Full=GRAS domain-containing protein {ECO:0000259|PROSITE:PS50985};	At4g08250	GO:0005783,endoplasmic reticulum; GO:0031965,nuclear membrane; GO:0005634,nucleus; GO:0003700,DNA-binding transcription factor activity; GO:0043565,sequence-specific DNA binding; GO:0009877,nodulation; GO:0006355,regulation of transcription, DNA-templated; GO:0003674,molecular_function; GO:0140110,transcription regulator activity; GO:0003676,nucleic acid binding; GO:0003677,DNA binding; GO:000548…	PF03514.14:GRAS domain family	GRAS	TF	GRAS
Ciclev10000954m.g.v1.0	NA	NA	NA	NA	NA	NA	NA	NA	NA	NA	NA	NA	NA	NA	NA	NA	1.24802	0.00738047	0.0239794	up	NA	NA	NA	NA	0.16024	0.734527	1	false	-0.424543	0.434139	0.665235	false	37749887	37752104	-	Ciclev10000954m.g	--	--	hypothetical protein CUMW_139310 [Citrus unshiu]	BAT1_ARATH RecName: Full=Amino-acid permease BAT1; AltName: Full=Bidirectional amino acid transporter 1; AltName: Full=GABA permease; Short=AtGABP;	A0A2H5PID2_CITUN SubName: Full=Uncharacterized protein {ECO:0000313|EMBL:GAY52100.1};	At2g01170	GO:0016021,integral component of membrane; GO:0031966,mitochondrial membrane; GO:0005739,mitochondrion; GO:0015181,arginine transmembrane transporter activity; GO:0015185,gamma-aminobutyric acid transmembrane transporter activity; GO:0015180,L-alanine transmembrane transporter activity; GO:0005313,L-glutamate transmembrane transporter activity; GO:0015189,L-lysine transmembrane transporter activi…	PF13520.6:Amino acid permease	--	--	--
Ciclev10000968m.g.v1.0	-0.337058	0.738426	0.922185	false	NA	NA	NA	NA	NA	NA	NA	NA	NA	NA	NA	NA	NA	NA	NA	NA	NA	NA	NA	NA	NA	NA	NA	NA	NA	NA	NA	NA	40400644	40405657	-	Ciclev10000968m.g	K16297 serine carboxypeptidase-like clade II [EC:3.4.16.-] | (RefSeq) serine carboxypeptidase II-3-like isoform X1 (A)	--	hypothetical protein CICLE_v10000968mg [Citrus clementina]	SCP1_MEDTR RecName: Full=Serine carboxypeptidase 1 {ECO:0000303|PubMed:26511916}; EC=3.4.16.- {ECO:0000250|UniProtKB:P00729}; Flags: Precursor;	V4TEG7_CITCL RecName: Full=Carboxypeptidase {ECO:0000256|RuleBase:RU361156}; EC=3.4.16.- {ECO:0000256|RuleBase:RU361156};	At3g63470	GO:0048046,apoplast; GO:0005615,extracellular space; GO:0005773,vacuole; GO:0004185,serine-type carboxypeptidase activity; GO:0036377,arbuscular mycorrhizal association; GO:0009610,response to symbiotic fungus; GO:0003674,molecular_function; GO:0003824,catalytic activity; GO:0004180,carboxypeptidase activity; GO:0008233,peptidase activity; GO:0008236,serine-type peptidase activity; GO:0008238,exo…	PF00450.22:Serine carboxypeptidase	--	--	--
Ciclev10000980m.g.v1.0	0.0906675	0.757902	0.928883	false	-0.399607	0.428558	0.875031	false	NA	NA	NA	NA	NA	NA	NA	NA	NA	NA	NA	NA	NA	NA	NA	NA	NA	NA	NA	NA	-0.337495	0.671083	0.831217	false	31939510	31943860	+	Ciclev10000980m.g	K03444 MFS transporter, SP family, ERD6-like sugar transporter | (RefSeq) sugar transporter ERD6-like 5 isoform X1 (A)	--	hypothetical protein CICLE_v10000980mg [Citrus clementina]	ESL1_ARATH RecName: Full=Sugar transporter ESL1 {ECO:0000303|PubMed:19901034}; AltName: Full=Protein EARLY-RESPONSIVE TO DEHYDRATION 6-LIKE 1 {ECO:0000303|PubMed:19901034}; Short=ERD six-like 1 {ECO:0000303|PubMed:19901034}; AltName: Full=Sugar transporter ERD6-like 3; AltName: Full=Sugar transporter-like protein 2 {ECO:0000303|Ref.1};	V4SFL6_CITCL RecName: Full=MFS domain-containing protein {ECO:0000259|PROSITE:PS50850};	At1g08920	GO:0016021,integral component of membrane; GO:0009705,plant-type vacuole membrane; GO:0015145,monosaccharide transmembrane transporter activity; GO:0015749,monosaccharide transmembrane transport; GO:0009737,response to abscisic acid; GO:0009651,response to salt stress; GO:0009414,response to water deprivation; GO:0003674,molecular_function; GO:0005215,transporter activity; GO:0008509,anion transm…	PF00083.24:Sugar (and other) transporter	--	--	--
Ciclev10000981m.g.v1.0	-0.138088	0.722279	0.917249	false	0.110301	0.506742	0.908016	false	0.255777	0.11975	0.410917	false	0.588023	0.00107404	0.0133626	false	1.27731	2.63825e-12	6.25525e-11	up	0.450036	0.00186225	0.0726322	false	0.0560352	0.762259	0.946695	false	0.523629	0.00590489	0.042132	false	34998501	35002166	-	Ciclev10000981m.g	K24917 amino acid permease | (RefSeq) amino acid permease 6-like (A)	--	hypothetical protein CICLE_v10000981mg [Citrus clementina]	AAP6_ARATH RecName: Full=Amino acid permease 6; AltName: Full=Amino acid transporter AAP6;	V4TBF2_CITCL RecName: Full=Aa_trans domain-containing protein {ECO:0000259|Pfam:PF01490};	At5g49630	GO:0016021,integral component of membrane; GO:0005886,plasma membrane; GO:0015172,acidic amino acid transmembrane transporter activity; GO:0015175,neutral amino acid transmembrane transporter activity; GO:0015293,symporter activity; GO:0015810,aspartate transmembrane transport; GO:0015827,tryptophan transport; GO:0003674,molecular_function; GO:0005215,transporter activity; GO:0005342,organic acid…	PF01490.18:Transmembrane amino acid transporter protein	--	--	--
Ciclev10000991m.g.v1.0	-0.334732	0.295446	0.704301	false	NA	NA	NA	NA	-0.51158	0.36147	0.683029	false	NA	NA	NA	NA	1.79903	0.00962907	0.0298975	up	NA	NA	NA	NA	0.566995	0.23175	1	false	NA	NA	NA	NA	37687807	37690745	+	Ciclev10000991m.g	K24917 amino acid permease | (RefSeq) amino acid permease 3 (A)	--	hypothetical protein CUMW_139420 [Citrus unshiu]	AAP3_ARATH RecName: Full=Amino acid permease 3; AltName: Full=Amino acid transporter AAP3;	A0A2H5PIB6_CITUN RecName: Full=Aa_trans domain-containing protein {ECO:0000259|Pfam:PF01490};	At1g77380	GO:0016021,integral component of membrane; GO:0031965,nuclear membrane; GO:0005886,plasma membrane; GO:0015171,amino acid transmembrane transporter activity; GO:0015293,symporter activity; GO:0015802,basic amino acid transport; GO:0006952,defense response; GO:0003674,molecular_function; GO:0005215,transporter activity; GO:0005342,organic acid transmembrane transporter activity; GO:0008509,anion t…	PF01490.18:Transmembrane amino acid transporter protein	--	--	--
Ciclev10000998m.g.v1.0	0.0681779	0.796548	0.938639	false	-0.923681	0.0123824	0.21724	false	-0.137483	0.719902	0.896876	false	-0.830114	0.0310438	0.143355	false	NA	NA	NA	NA	0.0862694	0.865887	0.97183	false	0.579663	0.173195	1	false	0.174483	0.756489	0.880932	false	38363305	38367051	-	Ciclev10000998m.g	K16297 serine carboxypeptidase-like clade II [EC:3.4.16.-] | (RefSeq) serine carboxypeptidase-like 42 (A)	--	hypothetical protein CUMW_047570 [Citrus unshiu]	SCP42_ARATH RecName: Full=Serine carboxypeptidase-like 42; EC=3.4.16.-; Flags: Precursor;	A0A2H5NI96_CITUN RecName: Full=Carboxypeptidase {ECO:0000256|RuleBase:RU361156}; EC=3.4.16.- {ECO:0000256|RuleBase:RU361156};	At5g42240	GO:0005618,cell wall; GO:0005576,extracellular region; GO:0005773,vacuole; GO:0004185,serine-type carboxypeptidase activity; GO:0003674,molecular_function; GO:0003824,catalytic activity; GO:0004180,carboxypeptidase activity; GO:0008233,peptidase activity; GO:0008236,serine-type peptidase activity; GO:0008238,exopeptidase activity; GO:0016787,hydrolase activity; GO:0017171,serine hydrolase activit…	PF00450.22:Serine carboxypeptidase	--	--	--
Ciclev10001000m.g.v1.0	0.0704293	0.768105	0.932897	false	0.424851	0.000559727	0.0307658	false	-0.0853229	0.454946	0.75053	false	0.598797	4.59325e-05	0.00115012	false	1.01574	1.55099e-13	4.30507e-12	up	0.100526	0.381626	0.800539	false	0.297463	0.0460039	0.401364	false	0.225516	0.135362	0.343071	false	13183493	13185654	+	Ciclev10001000m.g	K07198 5'-AMP-activated protein kinase, catalytic alpha subunit [EC:2.7.11.11] | (RefSeq) CBL-interacting protein kinase 2-like (A)	--	hypothetical protein CICLE_v10001000mg [Citrus clementina]	CIPKA_ARATH RecName: Full=CBL-interacting serine/threonine-protein kinase 10; EC=2.7.11.1; AltName: Full=SNF1-related kinase 3.8; AltName: Full=SOS2-like protein kinase PKS2; AltName: Full=SOS3-interacting protein 1;	V4V0H8_CITCL RecName: Full=Non-specific serine/threonine protein kinase {ECO:0000256|ARBA:ARBA00012513}; EC=2.7.11.1 {ECO:0000256|ARBA:ARBA00012513};	At5g58380	GO:0005524,ATP binding; GO:0106310,protein serine kinase activity; GO:0106311,protein threonine kinase activity; GO:0007165,signal transduction; GO:0000166,nucleotide binding; GO:0003674,molecular_function; GO:0005488,binding; GO:0017076,purine nucleotide binding; GO:0030554,adenyl nucleotide binding; GO:0032553,ribonucleotide binding; GO:0032555,purine ribonucleotide binding; GO:0032559,adenyl r…	PF00069.25:Protein kinase domain	--	--	--
Ciclev10001015m.g.v1.0	-0.421087	0.54575	1	false	NA	NA	NA	NA	0.200379	0.61191	0.846141	false	NA	NA	NA	NA	0.134065	0.772864	0.849712	false	-0.28461	0.645493	0.913905	false	-0.407713	0.399113	1	false	-0.0973416	0.856583	0.936091	false	40713635	40719124	+	Ciclev10001015m.g	--	--	hypothetical protein CICLE_v10001015mg [Citrus clementina]	DA1_ARATH RecName: Full=Protein DA1; AltName: Full=Protein SUPPRESSOR OF LARGE SEED AND ORGAN PHENOTYPES OF DA1-1 1;	V4TEU4_CITCL RecName: Full=LIM zinc-binding domain-containing protein {ECO:0000259|PROSITE:PS50023};	At1g19270	GO:0046872,metal ion binding; GO:0008233,peptidase activity; GO:0043130,ubiquitin binding; GO:0008285,negative regulation of cell population proliferation; GO:0046621,negative regulation of organ growth; GO:0048482,plant ovule morphogenesis; GO:1900057,positive regulation of leaf senescence; GO:0032875,regulation of DNA endoreduplication; GO:0046620,regulation of organ growth; GO:0080113,regulati…	PF12315.8:Protein DA1	Others	TR	Others
Ciclev10001037m.g.v1.0	-0.0145783	0.977444	0.994444	false	NA	NA	NA	NA	NA	NA	NA	NA	NA	NA	NA	NA	NA	NA	NA	NA	NA	NA	NA	NA	NA	NA	NA	NA	NA	NA	NA	NA	37117936	37123920	+	Ciclev10001037m.g	K06199 fluoride exporter | (RefSeq) uncharacterized protein LOC102617171 isoform X1 (A)	--	PREDICTED: uncharacterized protein LOC102617171 isoform X1 [Citrus sinensis]	--	V4T7D4_CITCL SubName: Full=Uncharacterized protein {ECO:0000313|EMBL:ESR47380.1};	--	GO:0016021,integral component of membrane; GO:0005886,plasma membrane; GO:0005575,cellular_component; GO:0016020,membrane; GO:0031224,intrinsic component of membrane; GO:0110165,cellular anatomical entity; GO:0071944,cell periphery	PF02537.15:CrcB-like protein, Camphor Resistance (CrcB)	--	--	--
Ciclev10001043m.g.v1.0	-0.257691	0.640938	0.890542	false	-0.279651	0.372783	0.848555	false	-1.60649	5.73312e-09	3.15994e-06	down	-1.64256	1.30793e-12	3.72526e-10	down	-3.20572	9.79026e-20	5.43495e-18	down	-0.363179	0.118156	0.552684	false	-0.802706	0.00412396	0.126914	false	0.365557	0.0769004	0.240838	false	40180740	40184016	+	Ciclev10001043m.g	K09843 (+)-abscisic acid 8'-hydroxylase [EC:1.14.14.137] | (RefSeq) CYP707A4; abscisic acid 8'-hydroxylase 3-like precursor (A)	ko00906: Carotenoid biosynthesis	hypothetical protein CICLE_v10001043mg [Citrus clementina]	ABAH1_SOLLC RecName: Full=Abscisic acid 8'-hydroxylase CYP707A1 {ECO:0000305}; Short=ABA 8'-hydroxylase CYP707A1 {ECO:0000305}; Short=SlCYP707A1 {ECO:0000303|PubMed:19322584}; EC=1.14.14.137 {ECO:0000250|UniProtKB:Q949P1}; AltName: Full=Cytochrome P450 707A1 {ECO:0000303|PubMed:19322584};	V4T924_CITCL SubName: Full=Uncharacterized protein {ECO:0000313|EMBL:ESR48005.1};	At3g19270	GO:0016021,integral component of membrane; GO:0010295,(+)-abscisic acid 8'-hydroxylase activity; GO:0020037,heme binding; GO:0005506,iron ion binding; GO:0004497,monooxygenase activity; GO:0016491,oxidoreductase activity; GO:0046345,abscisic acid catabolic process; GO:0009856,pollination; GO:0009737,response to abscisic acid; GO:0009733,response to auxin; GO:0009414,response to water deprivation;…	PF00067.22:Cytochrome P450	--	--	--
Ciclev10001051m.g.v1.0	-0.334766	0.297852	0.70584	false	-0.0208085	0.904016	0.99007	false	0.350953	0.0450381	0.247744	false	0.484871	0.0158378	0.0926002	false	1.59135	5.99733e-17	2.45677e-15	up	-0.192714	0.150918	0.602634	false	-0.113217	0.566193	0.898655	false	0.473638	0.00901375	0.0570323	false	29469173	29473572	-	Ciclev10001051m.g	K14432 ABA responsive element binding factor | (RefSeq) protein ABSCISIC ACID-INSENSITIVE 5 (A)	ko04075: Plant hormone signal transduction	hypothetical protein CICLE_v10001051mg [Citrus clementina]	CPRF2_PETCR RecName: Full=Light-inducible protein CPRF2; AltName: Full=Common plant regulatory factor 2; Short=CPRF-2;	V4T471_CITCL RecName: Full=BZIP domain-containing protein {ECO:0000259|PROSITE:PS50217};	At5g28770	GO:0005634,nucleus; GO:0003677,DNA binding; GO:0003700,DNA-binding transcription factor activity; GO:0003674,molecular_function; GO:0003676,nucleic acid binding; GO:0005488,binding; GO:0097159,organic cyclic compound binding; GO:1901363,heterocyclic compound binding; GO:0140110,transcription regulator activity; GO:0005575,cellular_component; GO:0005622,intracellular anatomical structure; GO:00432…	PF12498.8:Basic leucine-zipper C terminal	bZIP	TF	bZIP
Ciclev10001059m.g.v1.0	NA	NA	NA	NA	-0.745103	0.19517	0.710958	false	-0.0510739	0.874121	0.957835	false	-0.136608	0.71346	0.862034	false	-0.109546	0.765871	0.844851	false	-0.565638	0.0379403	0.358115	false	-0.803107	0.00451669	0.131524	false	0.270412	0.324463	0.567784	false	34732988	34736843	-	Ciclev10001059m.g	K16296 serine carboxypeptidase-like clade I [EC:3.4.16.-] | (RefSeq) serine carboxypeptidase-like 17 isoform X4 (A)	--	hypothetical protein CICLE_v10001059mg [Citrus clementina]	SCP18_ARATH RecName: Full=Serine carboxypeptidase-like 18; EC=3.4.16.-; Flags: Precursor;	V4SGT9_CITCL SubName: Full=Uncharacterized protein {ECO:0000313|EMBL:ESR46893.1};	At1g73270	GO:0005576,extracellular region; GO:0004185,serine-type carboxypeptidase activity; GO:0016747,transferase activity, transferring acyl groups other than amino-acyl groups; GO:0019748,secondary metabolic process; GO:0003674,molecular_function; GO:0003824,catalytic activity; GO:0004180,carboxypeptidase activity; GO:0008233,peptidase activity; GO:0008236,serine-type peptidase activity; GO:0008238,exo…	PF00450.22:Serine carboxypeptidase	--	--	--
Ciclev10001070m.g.v1.0	1.05254	0.0622353	0.418188	false	NA	NA	NA	NA	0.593876	0.154152	0.462698	false	0.238079	0.650143	0.826359	false	0.997488	0.0090666	0.0284362	false	0.759385	0.024823	0.292764	false	0.710791	0.0144975	0.235734	false	1.59253	5.98821e-05	0.00140748	up	40109327	40112318	+	Ciclev10001070m.g	--	--	hypothetical protein CUMW_045080 [Citrus unshiu]	OBL1_ARATH RecName: Full=Triacylglycerol lipase OBL1 {ECO:0000305}; EC=3.1.1.- {ECO:0000269|PubMed:29178188}; AltName: Full=Oil body lipase 1 {ECO:0000303|PubMed:29178188}; Short=AtOBL1 {ECO:0000303|PubMed:29178188};	A0A2H5NI06_CITUN RecName: Full=Lipase_3 domain-containing protein {ECO:0000259|Pfam:PF01764};	At5g67050	GO:0016021,integral component of membrane; GO:0005811,lipid droplet; GO:0016787,hydrolase activity; GO:0016042,lipid catabolic process; GO:0003674,molecular_function; GO:0003824,catalytic activity; GO:0006629,lipid metabolic process; GO:0008150,biological_process; GO:0008152,metabolic process; GO:0009056,catabolic process; GO:0044238,primary metabolic process; GO:0071704,organic substance metabol…	PF01764.25:Lipase (class 3)	--	--	--
Ciclev10001083m.g.v1.0	-0.817145	0.21165	1	false	NA	NA	NA	NA	NA	NA	NA	NA	NA	NA	NA	NA	NA	NA	NA	NA	NA	NA	NA	NA	NA	NA	NA	NA	NA	NA	NA	NA	33153630	33155788	-	Ciclev10001083m.g	K13430 serine/threonine-protein kinase PBS1 [EC:2.7.11.1] | (RefSeq) probable serine/threonine-protein kinase PBL7 (A)	ko04626: Plant-pathogen interaction	hypothetical protein CICLE_v10001083mg [Citrus clementina]	ZED1_ARATH RecName: Full=Non-functional pseudokinase ZED1 {ECO:0000305}; Short=AtZED1 {ECO:0000303|PubMed:28652264}; AltName: Full=Non-functional pseudokinase ZRK5 {ECO:0000303|PubMed:26355215}; AltName: Full=Protein CLUSTERED SILIQUE {ECO:0000303|PubMed:28499073}; AltName: Full=Protein HOPZ-ETI-DEFICIENT 1 {ECO:0000303|PubMed:24170858};	V4T0G8_CITCL RecName: Full=Protein kinase domain-containing protein {ECO:0000259|PROSITE:PS50011};	At3g57750	GO:0005829,cytosol; GO:0005634,nucleus; GO:0005886,plasma membrane; GO:0005524,ATP binding; GO:0004674,protein serine/threonine kinase activity; GO:0007166,cell surface receptor signaling pathway; GO:0050829,defense response to Gram-negative bacterium; GO:0006468,protein phosphorylation; GO:0040008,regulation of growth; GO:0050776,regulation of immune response; GO:0009266,response to temperature …	PF07714.17:Protein tyrosine kinase	--	--	--
Ciclev10001096m.g.v1.0	-0.637404	0.0646758	0.423177	false	0.422905	0.00803773	0.172401	false	0.663288	0.000835839	0.0207777	false	1.18955	5.04606e-09	5.0365e-07	up	0.726873	0.00171411	0.00699506	false	-0.253312	0.0939993	0.509487	false	-0.571141	0.0244731	0.303177	false	0.225659	0.0309985	0.133818	false	37199635	37201893	+	Ciclev10001096m.g	--	--	hypothetical protein CICLE_v10001096mg [Citrus clementina]	--	A0A067GZJ2_CITSI SubName: Full=Uncharacterized protein {ECO:0000313|EMBL:KDO80716.1};	At1g77660	GO:0016021,integral component of membrane; GO:0005575,cellular_component; GO:0016020,membrane; GO:0031224,intrinsic component of membrane; GO:0110165,cellular anatomical entity	PF02493.20:MORN repeat	--	--	--
Ciclev10001098m.g.v1.0	-0.537088	0.239876	0.655773	false	NA	NA	NA	NA	NA	NA	NA	NA	NA	NA	NA	NA	NA	NA	NA	NA	NA	NA	NA	NA	NA	NA	NA	NA	NA	NA	NA	NA	36013318	36015037	-	Ciclev10001098m.g	K10664 E3 ubiquitin-protein ligase ATL6/9/15/31/42/55 [EC:2.3.2.27] | (RefSeq) E3 ubiquitin-protein ligase ATL6-like (A)	--	hypothetical protein CICLE_v10001098mg [Citrus clementina]	ATL54_ARATH RecName: Full=RING-H2 finger protein ATL54; EC=2.3.2.27 {ECO:0000305}; AltName: Full=RING-type E3 ubiquitin transferase ATL54 {ECO:0000305};	V4T216_CITCL RecName: Full=RING-type E3 ubiquitin transferase {ECO:0000256|ARBA:ARBA00012483}; EC=2.3.2.27 {ECO:0000256|ARBA:ARBA00012483};	At1g72220	GO:0016021,integral component of membrane; GO:0046872,metal ion binding; GO:0016740,transferase activity; GO:0016567,protein ubiquitination; GO:0003674,molecular_function; GO:0005488,binding; GO:0043167,ion binding; GO:0043169,cation binding; GO:0003824,catalytic activity; GO:0006464,cellular protein modification process; GO:0006807,nitrogen compound metabolic process; GO:0008150,biological_proce…	PF13639.6:Ring finger domain	--	--	--
Ciclev10001103m.g.v1.0	0.173558	0.512321	0.837408	false	-0.183398	0.513762	0.909539	false	-0.142049	0.462269	0.756237	false	-1.30948	6.42653e-05	0.00151857	down	-0.387221	0.20444	0.337011	false	0.955043	0.020928	0.27267	false	0.313942	0.233907	0.718783	false	0.580694	0.254896	0.496408	false	34826871	34830732	+	Ciclev10001103m.g	K14207 solute carrier family 38 (sodium-coupled neutral amino acid transporter), member 2 | (RefSeq) amino acid transporter AVT6A-like (A)	--	hypothetical protein CICLE_v10001103mg [Citrus clementina]	AVT6A_ARATH RecName: Full=Amino acid transporter AVT6A {ECO:0000305}; Short=AtAvt6A {ECO:0000303|PubMed:27925655};	V4T1A5_CITCL RecName: Full=Aa_trans domain-containing protein {ECO:0000259|Pfam:PF01490};	At3g30390	GO:0016021,integral component of membrane; GO:0005774,vacuolar membrane; GO:0005773,vacuole; GO:0015171,amino acid transmembrane transporter activity; GO:0003333,amino acid transmembrane transport; GO:0003674,molecular_function; GO:0005215,transporter activity; GO:0005342,organic acid transmembrane transporter activity; GO:0008509,anion transmembrane transporter activity; GO:0015075,ion transmemb…	PF01490.18:Transmembrane amino acid transporter protein	--	--	--
Ciclev10001120m.g.v1.0	0.114209	0.60208	0.873448	false	0.106541	0.352055	0.836612	false	-0.175359	0.0926898	0.361619	false	-0.340294	0.0024414	0.0244293	false	-1.14374	1.03176e-17	4.57584e-16	down	-0.0906138	0.222019	0.67557	false	0.112891	0.43487	0.841643	false	0.339176	0.00703835	0.047835	false	36564477	36569792	-	Ciclev10001120m.g	K04536 guanine nucleotide-binding protein G(I)/G(S)/G(T) subunit beta-1 | (RefSeq) guanine nucleotide-binding protein subunit beta-2 (A)	--	hypothetical protein CICLE_v10001120mg [Citrus clementina]	PR19B_ARATH RecName: Full=Pre-mRNA-processing factor 19 homolog 2 {ECO:0000305}; EC=2.3.2.27 {ECO:0000269|PubMed:18393940}; AltName: Full=MOS4-associated complex protein 3B; Short=MAC protein 3B; AltName: Full=Plant U-box protein 60; AltName: Full=RING-type E3 ubiquitin transferase PRP19 2 {ECO:0000305}; AltName: Full=U-box domain-containing protein 60;	A0A067GQE9_CITSI RecName: Full=WD_REPEATS_REGION domain-containing protein {ECO:0000259|PROSITE:PS50294};	At1g36070	GO:0071013,catalytic step 2 spliceosome; GO:0005618,cell wall; GO:0080008,Cul4-RING E3 ubiquitin ligase complex; GO:0005783,endoplasmic reticulum; GO:0005634,nucleus; GO:0000974,Prp19 complex; GO:0071006,U2-type catalytic step 1 spliceosome; GO:0061630,ubiquitin protein ligase activity; GO:0004842,ubiquitin-protein transferase activity; GO:0042742,defense response to bacterium; GO:0006281,DNA rep…	PF12894.7:Anaphase-promoting complex subunit 4 WD40 domain	--	--	--
Ciclev10001130m.g.v1.0	NA	NA	NA	NA	NA	NA	NA	NA	NA	NA	NA	NA	NA	NA	NA	NA	NA	NA	NA	NA	NA	NA	NA	NA	NA	NA	NA	NA	1.65191	0.00451405	0.0352273	up	2455681	2457243	+	Ciclev10001130m.g	K01513 ectonucleotide pyrophosphatase/phosphodiesterase family member 1/3 [EC:3.1.4.1 3.6.1.9] | (RefSeq) venom phosphodiesterase 2 (A)	ko00230: Purine metabolism; ko00240: Pyrimidine metabolism; ko00500: Starch and sucrose metabolism; ko00740: Riboflavin metabolism; ko00760: Nicotinate and nicotinamide metabolism; ko00770: Pantothenate and CoA biosynthesis; ko01100: Metabolic pathways; ko01110: Biosynthesis of secondary metabolites	hypothetical protein CICLE_v10001130mg [Citrus clementina]	--	V4T077_CITCL SubName: Full=Uncharacterized protein {ECO:0000313|EMBL:ESR44755.1};	At4g29680	GO:0016021,integral component of membrane; GO:0003824,catalytic activity; GO:0003674,molecular_function; GO:0005575,cellular_component; GO:0016020,membrane; GO:0031224,intrinsic component of membrane; GO:0110165,cellular anatomical entity	PF01663.22:Type I phosphodiesterase / nucleotide pyrophosphatase	--	--	--
Ciclev10001138m.g.v1.0	-0.689498	0.205665	0.624237	false	0.418688	0.0378251	0.391443	false	0.261865	0.119563	0.4109	false	0.561052	5.40234e-05	0.0013131	false	1.60202	8.70484e-13	2.18626e-11	up	0.00993291	0.925755	0.985181	false	0.213829	0.182194	0.666006	false	0.807903	8.60383e-08	7.94957e-06	false	38906626	38908821	+	Ciclev10001138m.g	K09286 EREBP-like factor | (RefSeq) ethylene-responsive transcription factor RAP2-3 (A)	--	hypothetical protein CICLE_v10001138mg [Citrus clementina]	EF110_ARATH RecName: Full=Ethylene-responsive transcription factor ERF110;	V4T3K2_CITCL RecName: Full=AP2/ERF domain-containing protein {ECO:0000259|PROSITE:PS51032};	At5g50080	GO:0005634,nucleus; GO:0003677,DNA binding; GO:0003700,DNA-binding transcription factor activity; GO:0009873,ethylene-activated signaling pathway; GO:0045893,positive regulation of transcription, DNA-templated; GO:0048510,regulation of timing of transition from vegetative to reproductive phase; GO:0003674,molecular_function; GO:0003676,nucleic acid binding; GO:0005488,binding; GO:0097159,organic …	PF00847.20:AP2 domain	AP2/ERF-ERF	TF	AP2/ERF->AP2/ERF-ERF
Ciclev10001159m.g.v1.0	0.321798	0.219985	0.637668	false	-0.436702	0.00143657	0.0570717	false	0.216221	0.158689	0.468937	false	0.40133	0.0135482	0.0832089	false	1.1939	1.55042e-11	3.25003e-10	up	0.0336364	0.814008	0.959462	false	-0.056899	0.70516	0.937187	false	0.0960417	0.558672	0.757744	false	40139285	40142825	-	Ciclev10001159m.g	K14432 ABA responsive element binding factor | (RefSeq) ABSCISIC ACID-INSENSITIVE 5-like protein 5 isoform X1 (A)	ko04075: Plant hormone signal transduction	hypothetical protein CICLE_v10001159mg [Citrus clementina]	AI5L5_ARATH RecName: Full=ABSCISIC ACID-INSENSITIVE 5-like protein 5; AltName: Full=ABA-responsive element-binding protein 1; AltName: Full=Abscisic acid responsive elements-binding factor 2; Short=ABRE-binding factor 2; AltName: Full=bZIP transcription factor 36; Short=AtbZIP36;	V4T912_CITCL RecName: Full=BZIP domain-containing protein {ECO:0000259|PROSITE:PS50217};	At3g19290	GO:0005634,nucleus; GO:0003677,DNA binding; GO:0003700,DNA-binding transcription factor activity; GO:0009738,abscisic acid-activated signaling pathway; GO:0045893,positive regulation of transcription, DNA-templated; GO:0003674,molecular_function; GO:0003676,nucleic acid binding; GO:0005488,binding; GO:0097159,organic cyclic compound binding; GO:1901363,heterocyclic compound binding; GO:0140110,tr…	PF00170.21:bZIP transcription factor	bZIP	TF	bZIP
Ciclev10001174m.g.v1.0	-0.0399139	0.87355	0.964031	false	0.203426	0.166695	0.666032	false	0.541135	0.00154702	0.03146	false	-0.551352	0.000188984	0.00354206	false	-1.05814	8.58205e-08	1.0019e-06	down	0.0109786	0.948387	0.990541	false	0.322988	0.107981	0.56012	false	0.386144	0.010576	0.0637297	false	34674637	34676788	-	Ciclev10001174m.g	K12115 clock-associated PAS protein ZTL | (RefSeq) adagio protein 1 (A)	ko04712: Circadian rhythm - plant	hypothetical protein CICLE_v10001174mg [Citrus clementina]	FB140_ARATH RecName: Full=F-box protein At3g12350;	V4T183_CITCL RecName: Full=F-box domain-containing protein {ECO:0000259|PROSITE:PS50181};	At3g12350	--	PF00646.33:F-box domain	--	--	--
Ciclev10001179m.g.v1.0	-0.400971	0.352546	0.74033	false	0.883185	0.0085827	0.177561	false	0.404379	0.284408	0.613244	false	0.880293	0.00929752	0.0642528	false	NA	NA	NA	NA	0.475477	0.18617	0.637974	false	0.61687	0.239472	1	false	0.625631	0.062137	0.210101	false	4550039	4553132	-	Ciclev10001179m.g	K04122 ent-kaurene oxidase [EC:1.14.14.86] | (RefSeq) ent-kaurene oxidase, chloroplastic-like (A)	ko00904: Diterpenoid biosynthesis; ko01100: Metabolic pathways; ko01110: Biosynthesis of secondary metabolites	hypothetical protein CICLE_v10001179mg [Citrus clementina]	KO1_ARATH RecName: Full=Ent-kaurene oxidase, chloroplastic; Short=AtKO1; EC=1.14.14.86 {ECO:0000269|PubMed:20698828, ECO:0000269|PubMed:9952446}; AltName: Full=Cytochrome P450 701A3;	V4SVN2_CITCL SubName: Full=Uncharacterized protein {ECO:0000313|EMBL:ESR44832.1};	At5g25900	GO:0009707,chloroplast outer membrane; GO:0005783,endoplasmic reticulum; GO:0016021,integral component of membrane; GO:0052617,ent-kaur-16-en-19-al oxidase activity; GO:0052616,ent-kaur-16-en-19-ol oxidase activity; GO:0052615,ent-kaurene oxidase activity; GO:0020037,heme binding; GO:0005506,iron ion binding; GO:0016709,oxidoreductase activity, acting on paired donors, with incorporation or reduc…	PF00067.22:Cytochrome P450	--	--	--
Ciclev10001191m.g.v1.0	0.283599	0.167281	0.588769	false	-0.0230695	0.82348	0.981943	false	0.093353	0.416785	0.725854	false	-0.389367	0.0027294	0.0264586	false	-1.03265	7.61695e-12	1.6821e-10	down	0.320212	0.000200187	0.0160386	false	0.182246	0.14673	0.61529	false	0.580661	1.0654e-07	9.60504e-06	false	13273931	13275652	-	Ciclev10001191m.g	K07198 5'-AMP-activated protein kinase, catalytic alpha subunit [EC:2.7.11.11] | (RefSeq) CBL-interacting protein kinase 2-like (A)	--	hypothetical protein CICLE_v10001191mg [Citrus clementina]	CIPKB_ARATH RecName: Full=CBL-interacting serine/threonine-protein kinase 11; EC=2.7.11.1; AltName: Full=SNF1-related kinase 3.22; AltName: Full=SOS2-like protein kinase PKS5; AltName: Full=SOS3-interacting protein 4;	V4T6S3_CITCL RecName: Full=Non-specific serine/threonine protein kinase {ECO:0000256|ARBA:ARBA00012513}; EC=2.7.11.1 {ECO:0000256|ARBA:ARBA00012513};	At2g30360	GO:0005524,ATP binding; GO:0004672,protein kinase activity; GO:0106310,protein serine kinase activity; GO:0106311,protein threonine kinase activity; GO:0006468,protein phosphorylation; GO:0009268,response to pH; GO:0007165,signal transduction; GO:0000166,nucleotide binding; GO:0003674,molecular_function; GO:0005488,binding; GO:0017076,purine nucleotide binding; GO:0030554,adenyl nucleotide bindin…	PF00069.25:Protein kinase domain	--	--	--
Ciclev10001207m.g.v1.0	0.785444	0.188576	0.607412	false	NA	NA	NA	NA	-0.355675	0.382619	0.699768	false	-1.0398	0.00760816	0.0555632	false	-1.58582	0.000646557	0.00301795	down	1.20015	0.0411696	0.366221	false	0.255214	0.647601	1	false	NA	NA	NA	NA	16649435	16653004	+	Ciclev10001207m.g	K23877 xyloglucan O-acetyltransferase | (RefSeq) protein ALTERED XYLOGLUCAN 4 (A)	--	hypothetical protein CICLE_v10001207mg [Citrus clementina]	TBL14_ARATH RecName: Full=Protein trichome birefringence-like 14;	V4T1X6_CITCL RecName: Full=PMR5N domain-containing protein {ECO:0000259|Pfam:PF14416};	At5g64020	GO:0005794,Golgi apparatus; GO:0016021,integral component of membrane; GO:0016407,acetyltransferase activity; GO:0005975,carbohydrate metabolic process; GO:0009834,plant-type secondary cell wall biogenesis; GO:1990937,xylan acetylation; GO:0045492,xylan biosynthetic process; GO:0010411,xyloglucan metabolic process; GO:0003674,molecular_function; GO:0003824,catalytic activity; GO:0016740,transfera…	PF13839.6:GDSL/SGNH-like Acyl-Esterase family found in Pmr5 and Cas1p	--	--	--
Ciclev10001212m.g.v1.0	2.42155	0.00987579	1	false	NA	NA	NA	NA	NA	NA	NA	NA	NA	NA	NA	NA	NA	NA	NA	NA	NA	NA	NA	NA	NA	NA	NA	NA	NA	NA	NA	NA	21522433	21525218	-	Ciclev10001212m.g	K22683 aspartyl protease family protein [EC:3.4.23.-] | (RefSeq) aspartyl protease family protein 2 (A)	--	hypothetical protein CICLE_v10001212mg [Citrus clementina]	AED3_ARATH RecName: Full=Aspartyl protease AED3 {ECO:0000303|PubMed:24755512}; EC=3.4.23.- {ECO:0000305}; AltName: Full=Apoplastic EDS1-dependent protein 3 {ECO:0000303|PubMed:24755512}; Flags: Precursor;	A0A067EUL7_CITSI RecName: Full=Peptidase A1 domain-containing protein {ECO:0000259|PROSITE:PS51767};	At5g07030	GO:0048046,apoplast; GO:0005618,cell wall; GO:0099503,secretory vesicle; GO:0004190,aspartic-type endopeptidase activity; GO:0000166,nucleotide binding; GO:0043067,regulation of programmed cell death; GO:0009627,systemic acquired resistance; GO:0003674,molecular_function; GO:0003824,catalytic activity; GO:0004175,endopeptidase activity; GO:0008233,peptidase activity; GO:0016787,hydrolase activity…	PF14543.6:Xylanase inhibitor N-terminal	--	--	--
Ciclev10001249m.g.v1.0	0.101895	0.684588	0.906477	false	0.0665236	0.800831	0.978408	false	-0.627482	0.0122121	0.121091	false	-0.555858	0.0908708	0.280066	false	-1.00159	0.0171941	0.0482327	down	-0.365616	0.206458	0.659158	false	-0.109468	0.738844	0.942645	false	0.257574	0.501797	0.715387	false	34809345	34813138	+	Ciclev10001249m.g	K12126 phytochrome-interacting factor 3 | (RefSeq) transcription factor PIF3 (A)	ko04075: Plant hormone signal transduction; ko04712: Circadian rhythm - plant	hypothetical protein CICLE_v10001249mg [Citrus clementina]	BH074_ARATH RecName: Full=Transcription factor bHLH74; AltName: Full=Basic helix-loop-helix protein 74; Short=AtbHLH74; Short=bHLH 74; AltName: Full=Protein ACTIVATOR FOR CELL ELONGATION 2; AltName: Full=Transcription factor EN 90; AltName: Full=bHLH transcription factor bHLH074;	V4TBC5_CITCL RecName: Full=BHLH domain-containing protein {ECO:0000259|PROSITE:PS50888};	At1g10120	GO:0005634,nucleus; GO:0003700,DNA-binding transcription factor activity; GO:0046983,protein dimerization activity; GO:0000976,transcription regulatory region sequence-specific DNA binding; GO:0040008,regulation of growth; GO:0006355,regulation of transcription, DNA-templated; GO:0009637,response to blue light; GO:0003674,molecular_function; GO:0140110,transcription regulator activity; GO:0005488…	PF00010.26:Helix-loop-helix DNA-binding domain	bHLH	TF	bHLH
Ciclev10001255m.g.v1.0	1.00284	0.203816	0.622168	false	NA	NA	NA	NA	NA	NA	NA	NA	NA	NA	NA	NA	-2.78484	0.00142538	0.00595876	down	NA	NA	NA	NA	NA	NA	NA	NA	NA	NA	NA	NA	41881297	41883386	+	Ciclev10001255m.g	--	--	hypothetical protein CICLE_v10001255mg [Citrus clementina]	--	V4TFF4_CITCL RecName: Full=C2H2-type domain-containing protein {ECO:0000259|PROSITE:PS50157};	At1g75710	GO:0016021,integral component of membrane; GO:0005575,cellular_component; GO:0016020,membrane; GO:0031224,intrinsic component of membrane; GO:0110165,cellular anatomical entity	--	C2H2	TF	C2H2
Ciclev10001262m.g.v1.0	0.349263	0.137239	0.548734	false	0.0211077	0.900752	0.98951	false	-0.362971	0.00639885	0.0810644	false	-0.508259	0.000830629	0.0110221	false	-1.80876	2.73925e-17	1.17912e-15	down	0.19961	0.240716	0.690486	false	0.011305	0.954167	0.991804	false	0.0164331	0.948576	0.976954	false	41201215	41203651	+	Ciclev10001262m.g	K19355 mannan endo-1,4-beta-mannosidase [EC:3.2.1.78] | (RefSeq) mannan endo-1,4-beta-mannosidase 7-like (A)	ko00051: Fructose and mannose metabolism; ko01100: Metabolic pathways	hypothetical protein CICLE_v10001262mg [Citrus clementina]	MAN7_ARATH RecName: Full=Mannan endo-1,4-beta-mannosidase 7; EC=3.2.1.78; AltName: Full=Beta-mannanase 7; AltName: Full=Endo-beta-1,4-mannanase 7; Short=AtMAN7; Flags: Precursor;	V4V836_CITCL RecName: Full=Mannan endo-1,4-beta-mannosidase {ECO:0000256|ARBA:ARBA00012706}; EC=3.2.1.78 {ECO:0000256|ARBA:ARBA00012706};	At5g66460	GO:0071944,cell periphery; GO:0005576,extracellular region; GO:0016985,mannan endo-1,4-beta-mannosidase activity; GO:0010047,fruit dehiscence; GO:1990059,fruit valve development; GO:0071704,organic substance metabolic process; GO:0009828,plant-type cell wall loosening; GO:0009845,seed germination; GO:0003674,molecular_function; GO:0003824,catalytic activity; GO:0004553,hydrolase activity, hydroly…	PF00150.18:Cellulase (glycosyl hydrolase family 5)	--	--	--
Ciclev10001277m.g.v1.0	-0.240582	0.174873	0.594973	false	0.039567	0.680227	0.952723	false	0.0837383	0.356401	0.678513	false	0.37321	0.00748876	0.0548168	false	1.00366	1.15458e-15	4.13977e-14	up	-0.0319282	0.72084	0.930717	false	0.0936777	0.46989	0.856993	false	-0.403711	0.000202575	0.00355061	false	4607326	4613461	+	Ciclev10001277m.g	K03083 glycogen synthase kinase 3 beta [EC:2.7.11.26] | (RefSeq) shaggy-related protein kinase kappa (A)	--	hypothetical protein CICLE_v10001277mg [Citrus clementina]	KSG10_ARATH RecName: Full=Shaggy-related protein kinase kappa; Short=AtHIR1; EC=2.7.11.1; AltName: Full=ASK-kappa; Short=AtK-1; AltName: Full=Shaggy-related protein kinase 41; Short=AtSK41;	V4T0F2_CITCL RecName: Full=Non-specific serine/threonine protein kinase {ECO:0000256|ARBA:ARBA00012513}; EC=2.7.11.1 {ECO:0000256|ARBA:ARBA00012513};	At1g09840	GO:0005737,cytoplasm; GO:0005829,cytosol; GO:0005886,plasma membrane; GO:0005524,ATP binding; GO:0106310,protein serine kinase activity; GO:0004674,protein serine/threonine kinase activity; GO:0106311,protein threonine kinase activity; GO:0007165,signal transduction; GO:0000166,nucleotide binding; GO:0003674,molecular_function; GO:0005488,binding; GO:0017076,purine nucleotide binding; GO:0030554,…	PF00069.25:Protein kinase domain	--	--	--
Ciclev10001308m.g.v1.0	0.230802	0.35264	0.74033	false	-0.871602	1.17643e-13	9.44082e-10	false	-0.463526	0.0227631	0.17326	false	0.07298	0.693579	0.851307	false	1.0805	2.25884e-12	5.38741e-11	up	-0.445246	0.226387	0.678567	false	-0.440044	0.00254695	0.0978989	false	-0.967985	9.25872e-06	0.000350925	false	34257705	34260311	+	Ciclev10001308m.g	K18819 inositol 3-alpha-galactosyltransferase [EC:2.4.1.123] | (RefSeq) galactinol synthase 2-like (A)	ko00052: Galactose metabolism; ko01100: Metabolic pathways	hypothetical protein CICLE_v10001308mg [Citrus clementina]	GOLS2_SOLLC RecName: Full=Galactinol synthase 2; Short=GolS-2; Short=SlGolS2; EC=2.4.1.123;	V4V4H3_CITCL RecName: Full=Hexosyltransferase {ECO:0000256|RuleBase:RU362027}; EC=2.4.1.- {ECO:0000256|RuleBase:RU362027};	At1g56600	GO:0005737,cytoplasm; GO:0047216,inositol 3-alpha-galactosyltransferase activity; GO:0046872,metal ion binding; GO:0016757,transferase activity, transferring glycosyl groups; GO:0006012,galactose metabolic process; GO:0003674,molecular_function; GO:0003824,catalytic activity; GO:0008194,UDP-glycosyltransferase activity; GO:0008378,galactosyltransferase activity; GO:0016740,transferase activity; G…	PF01501.20:Glycosyl transferase family 8	--	--	--
Ciclev10001310m.g.v1.0	0.493494	0.212486	0.63056	false	-0.698496	0.0828824	0.527919	false	-0.725478	0.124281	0.41825	false	-1.2837	0.00717839	0.0531301	false	-1.72156	0.013624	0.0397703	down	0.113495	0.808754	0.958578	false	-0.23337	0.663303	1	false	-0.471616	0.41949	0.653041	false	37275153	37277867	-	Ciclev10001310m.g	--	--	hypothetical protein CICLE_v10001310mg [Citrus clementina]	LYM1_ARATH RecName: Full=LysM domain-containing GPI-anchored protein 1; Flags: Precursor;	V4T7G2_CITCL SubName: Full=Uncharacterized protein {ECO:0000313|EMBL:ESR47415.1};	At1g21880	GO:0031225,anchored component of membrane; GO:0046658,anchored component of plasma membrane; GO:0005576,extracellular region; GO:0005634,nucleus; GO:0005886,plasma membrane; GO:0042834,peptidoglycan binding; GO:0006952,defense response; GO:0006955,immune response; GO:0003674,molecular_function; GO:0005488,binding; GO:0005539,glycosaminoglycan binding; GO:0097367,carbohydrate derivative binding; G…	PF01476.20:LysM domain	--	--	--
Ciclev10001332m.g.v1.0	-1.04135	0.00198057	0.105417	false	0.310885	0.0804962	0.523062	false	1.01791	1.18889e-05	0.00101622	up	0.313992	0.0923028	0.282686	false	1.55451	2.99018e-09	4.41642e-08	up	0.293123	0.10888	0.537095	false	0.394318	0.0703622	0.477308	false	0.43487	0.103443	0.289931	false	40427856	40429578	+	Ciclev10001332m.g	--	--	hypothetical protein CICLE_v10001332mg [Citrus clementina]	--	V4V7J4_CITCL SubName: Full=Uncharacterized protein {ECO:0000313|EMBL:ESR48079.1};	At2g26530	GO:0005886,plasma membrane; GO:0010038,response to metal ion; GO:0008150,biological_process; GO:0010035,response to inorganic substance; GO:0042221,response to chemical; GO:0050896,response to stimulus; GO:0005575,cellular_component; GO:0016020,membrane; GO:0071944,cell periphery; GO:0110165,cellular anatomical entity	PF07816.11:Protein of unknown function (DUF1645)	--	--	--
Ciclev10001340m.g.v1.0	0.214993	0.358759	0.743071	false	-0.29515	0.0394138	0.398859	false	-0.0472578	0.671909	0.876288	false	-0.691	7.42079e-08	5.14616e-06	false	-1.387	9.90392e-24	7.28051e-22	down	0.33146	0.0174059	0.24921	false	0.22164	0.0863514	0.515347	false	0.230988	0.0896265	0.26519	false	34936853	34940733	+	Ciclev10001340m.g	--	--	hypothetical protein CICLE_v10001340mg [Citrus clementina]	--	V4SGX9_CITCL RecName: Full=DUF676 domain-containing protein {ECO:0000259|Pfam:PF05057};	At1g10040	--	PF05057.14:Putative serine esterase (DUF676)	--	--	--
Ciclev10001346m.g.v1.0	NA	NA	NA	NA	NA	NA	NA	NA	0.948303	0.10178	0.37878	false	NA	NA	NA	NA	1.38665	0.116113	0.218275	false	NA	NA	NA	NA	NA	NA	NA	NA	NA	NA	NA	NA	347069	349282	+	Ciclev10001346m.g	--	--	hypothetical protein CICLE_v10001346mg [Citrus clementina]	NAC35_ARATH RecName: Full=NAC domain-containing protein 35 {ECO:0000303|PubMed:15029955}; Short=ANAC035 {ECO:0000303|PubMed:15029955}; AltName: Full=Protein LONG VEGETATIVE PHASE 1 {ECO:0000303|PubMed:17653269}; Short=AtLOV1 {ECO:0000303|PubMed:17653269};	V4SZW9_CITCL RecName: Full=NAC domain-containing protein {ECO:0000259|PROSITE:PS51005};	At2g02450	GO:0005634,nucleus; GO:0003677,DNA binding; GO:0003700,DNA-binding transcription factor activity; GO:0009908,flower development; GO:0003674,molecular_function; GO:0003676,nucleic acid binding; GO:0005488,binding; GO:0097159,organic cyclic compound binding; GO:1901363,heterocyclic compound binding; GO:0140110,transcription regulator activity; GO:0000003,reproduction; GO:0003006,developmental proce…	PF02365.15:No apical meristem (NAM) protein	NAC	TF	NAC
Ciclev10001371m.g.v1.0	-0.237044	0.259462	0.670988	false	-0.083609	0.55258	0.923465	false	-0.685062	2.85883e-05	0.00188048	false	-0.867432	1.13797e-09	1.42918e-07	false	-1.15567	7.60427e-10	1.25047e-08	down	-0.346736	0.036153	0.350304	false	-0.128097	0.401063	0.82583	false	0.19479	0.191345	0.421315	false	29050807	29055948	+	Ciclev10001371m.g	K19882 O-palmitoleoyl-L-serine hydrolase [EC:3.1.1.98] | (RefSeq) pectin acetylesterase 8 (A)	--	hypothetical protein CISIN_1g013734mg [Citrus sinensis]	PAE8_ARATH RecName: Full=Pectin acetylesterase 8 {ECO:0000303|PubMed:25115560}; EC=3.1.1.- {ECO:0000305}; Flags: Precursor;	A0A067DFS3_CITSI RecName: Full=Pectin acetylesterase {ECO:0000256|RuleBase:RU363114}; EC=3.1.1.- {ECO:0000256|RuleBase:RU363114};	At5g45280	GO:0005576,extracellular region; GO:0009505,plant-type cell wall; GO:0052793,pectin acetylesterase activity; GO:0071555,cell wall organization; GO:0003674,molecular_function; GO:0003824,catalytic activity; GO:0016787,hydrolase activity; GO:0016788,hydrolase activity, acting on ester bonds; GO:0052689,carboxylic ester hydrolase activity; GO:0008150,biological_process; GO:0009987,cellular process; …	PF03283.13:Pectinacetylesterase	--	--	--
Ciclev10001373m.g.v1.0	0.30338	0.241731	0.656374	false	-0.461453	0.0103737	0.197044	false	-0.221398	0.137244	0.437692	false	0.189907	0.348381	0.609419	false	0.0795535	0.64503	0.756653	false	0.200496	0.1238	0.560234	false	0.826805	1.72114e-05	0.00364632	false	1.1397	1.33212e-07	1.15014e-05	up	19652839	19660511	-	Ciclev10001373m.g	--	--	hypothetical protein CICLE_v10001373mg [Citrus clementina]	ZIFL1_ARATH RecName: Full=Protein ZINC INDUCED FACILITATOR-LIKE 1; AltName: Full=Protein ZIF-LIKE 1;	V4T7J8_CITCL RecName: Full=MFS domain-containing protein {ECO:0000259|PROSITE:PS50850};	At5g13750	GO:0016021,integral component of membrane; GO:0009705,plant-type vacuole membrane; GO:0005886,plasma membrane; GO:0022821,potassium ion antiporter activity; GO:0010540,basipetal auxin transport; GO:0009630,gravitropism; GO:0090333,regulation of stomatal closure; GO:0080167,response to karrikin; GO:0009414,response to water deprivation; GO:0048364,root development; GO:0003674,molecular_function; G…	PF07690.16:Major Facilitator Superfamily	--	--	--
Ciclev10001393m.g.v1.0	0.373737	0.160603	0.580704	false	0.0712688	0.604691	0.936257	false	0.347404	0.0110985	0.113354	false	0.548577	0.00107329	0.0133626	false	0.143441	0.57218	0.700097	false	0.454795	2.90106e-05	0.00428935	false	0.784638	0.0526419	0.420965	false	1.54586	1.38699e-05	0.000468589	up	30931925	30933298	+	Ciclev10001393m.g	K22419 Delta4-3-oxosteroid 5beta-reductase [EC:1.3.1.3] | (RefSeq) 3-oxo-Delta(4,5)-steroid 5-beta-reductase-like isoform X1 (A)	--	hypothetical protein CICLE_v10001393mg [Citrus clementina]	VEP1_ARATH RecName: Full=3-oxo-Delta(4,5)-steroid 5-beta-reductase; EC=1.3.1.3 {ECO:0000269|PubMed:19166903, ECO:0000269|PubMed:20598327, ECO:0000269|PubMed:22357344}; AltName: Full=Delta(4)-3-oxosteroid 5-beta-reductase; AltName: Full=Delta-4,5-steroid 5-beta-reductase; Short=At5beta-StR; AltName: Full=Progesterone 5-beta-reductase; Short=5beta-POR; AltName: Full=Protein VEIN PATTERNING 1;	V4T4L2_CITCL SubName: Full=Uncharacterized protein {ECO:0000313|EMBL:ESR46345.1};	At4g24220	GO:0005829,cytosol; GO:0047787,delta4-3-oxosteroid 5beta-reductase activity; GO:0035671,enone reductase activity; GO:0046983,protein dimerization activity; GO:0009611,response to wounding; GO:0008202,steroid metabolic process; GO:0010051,xylem and phloem pattern formation; GO:0003674,molecular_function; GO:0003824,catalytic activity; GO:0016491,oxidoreductase activity; GO:0016627,oxidoreductase a…	PF01370.21:NAD dependent epimerase/dehydratase family	--	--	--
Ciclev10001409m.g.v1.0	0.216775	0.452032	0.804106	false	-0.434474	0.0617842	0.470597	false	0.410754	0.113261	0.400772	false	-1.10891	2.50066e-08	2.01183e-06	down	-1.71694	2.20795e-09	3.35655e-08	down	-0.188038	0.331196	0.764852	false	-0.221471	0.423938	0.838015	false	0.252887	0.419086	0.652789	false	41173951	41177458	+	Ciclev10001409m.g	K00847 fructokinase [EC:2.7.1.4] | (RefSeq) probable fructokinase-7 (A)	ko00051: Fructose and mannose metabolism; ko00500: Starch and sucrose metabolism; ko00520: Amino sugar and nucleotide sugar metabolism; ko01100: Metabolic pathways; ko01110: Biosynthesis of secondary metabolites	hypothetical protein CICLE_v10001409mg [Citrus clementina]	ADK_PHYPA RecName: Full=Adenosine kinase; Short=AK; EC=2.7.1.20; AltName: Full=Adenosine 5'-phosphotransferase;	V4V829_CITCL RecName: Full=PfkB domain-containing protein {ECO:0000259|Pfam:PF00294};	At1g19600	GO:0004001,adenosine kinase activity; GO:0005524,ATP binding; GO:0044209,AMP salvage; GO:0006166,purine ribonucleoside salvage; GO:0003674,molecular_function; GO:0003824,catalytic activity; GO:0016301,kinase activity; GO:0016740,transferase activity; GO:0016772,transferase activity, transferring phosphorus-containing groups; GO:0016773,phosphotransferase activity, alcohol group as acceptor; GO:00…	PF00294.24:pfkB family carbohydrate kinase	--	--	--
Ciclev10001412m.g.v1.0	0.37725	0.13855	0.549651	false	0.574474	0.0842651	0.530374	false	0.110996	0.712303	0.894744	false	0.437072	0.18803	0.431696	false	0.912191	0.00870131	0.0275049	false	0.0876504	0.804823	0.957945	false	0.992015	0.0608091	1	false	NA	NA	NA	NA	23972063	23973828	-	Ciclev10001412m.g	K22419 Delta4-3-oxosteroid 5beta-reductase [EC:1.3.1.3] | (RefSeq) 3-oxo-Delta(4,5)-steroid 5-beta-reductase-like isoform X1 (A)	--	hypothetical protein CICLE_v10001412mg [Citrus clementina]	VEP1_ARATH RecName: Full=3-oxo-Delta(4,5)-steroid 5-beta-reductase; EC=1.3.1.3 {ECO:0000269|PubMed:19166903, ECO:0000269|PubMed:20598327, ECO:0000269|PubMed:22357344}; AltName: Full=Delta(4)-3-oxosteroid 5-beta-reductase; AltName: Full=Delta-4,5-steroid 5-beta-reductase; Short=At5beta-StR; AltName: Full=Progesterone 5-beta-reductase; Short=5beta-POR; AltName: Full=Protein VEIN PATTERNING 1;	V4SDT0_CITCL SubName: Full=Uncharacterized protein {ECO:0000313|EMBL:ESR45763.1};	At4g24220	GO:0005829,cytosol; GO:0047787,delta4-3-oxosteroid 5beta-reductase activity; GO:0035671,enone reductase activity; GO:0046983,protein dimerization activity; GO:0009611,response to wounding; GO:0008202,steroid metabolic process; GO:0010051,xylem and phloem pattern formation; GO:0003674,molecular_function; GO:0003824,catalytic activity; GO:0016491,oxidoreductase activity; GO:0016627,oxidoreductase a…	PF01370.21:NAD dependent epimerase/dehydratase family	--	--	--
Ciclev10001416m.g.v1.0	-0.0454882	0.947522	1	false	NA	NA	NA	NA	NA	NA	NA	NA	NA	NA	NA	NA	-1.18533	0.277779	0.421645	false	NA	NA	NA	NA	NA	NA	NA	NA	0.218372	0.688745	0.84184	false	39875928	39877965	-	Ciclev10001416m.g	K14505 cyclin D3, plant | (RefSeq) cyclin-D3-1 (A)	ko04075: Plant hormone signal transduction	hypothetical protein CICLE_v10001416mg [Citrus clementina]	CCD31_ARATH RecName: Full=Cyclin-D3-1; AltName: Full=Cyclin-delta-3; Short=Cyclin-d3; AltName: Full=G1/S-specific cyclin-D3-1; Short=CycD3;1;	V4T428_CITCL RecName: Full=Cyclin N-terminal domain-containing protein {ECO:0000259|PROSITE:PS00292};	At4g34160	GO:0000307,cyclin-dependent protein kinase holoenzyme complex; GO:0005737,cytoplasm; GO:0005634,nucleus; GO:0016538,cyclin-dependent protein serine/threonine kinase regulator activity; GO:0051301,cell division; GO:0000082,G1/S transition of mitotic cell cycle; GO:0010444,guard mother cell differentiation; GO:0044772,mitotic cell cycle phase transition; GO:0000079,regulation of cyclin-dependent pr…	PF00134.23:Cyclin, N-terminal domain	--	--	--
Ciclev10001419m.g.v1.0	-0.576363	0.187562	0.60609	false	-0.508576	0.166866	0.666256	false	0.830593	0.0180706	0.150743	false	0.377932	0.422643	0.671096	false	1.91962	1.03235e-09	1.65866e-08	up	0.315601	0.430599	0.82469	false	-0.136778	0.735554	0.94174	false	-0.435443	0.149156	0.364251	false	2069220	2072819	+	Ciclev10001419m.g	--	--	hypothetical protein CICLE_v10001419mg [Citrus clementina]	BC10_ORYSJ RecName: Full=Glycosyltransferase BC10 {ECO:0000305}; EC=2.4.-.- {ECO:0000269|PubMed:18939965}; AltName: Full=Protein BRITTLE CULM 10 {ECO:0000303|PubMed:18939965}; AltName: Full=Protein FRAGILE CULM 116 {ECO:0000303|PubMed:27708650};	V4T5B9_CITCL SubName: Full=Uncharacterized protein {ECO:0000313|EMBL:ESR44731.1};	At1g10280	GO:0000139,Golgi membrane; GO:0016021,integral component of membrane; GO:0016757,transferase activity, transferring glycosyl groups; GO:0030244,cellulose biosynthetic process; GO:0009664,plant-type cell wall organization; GO:0003674,molecular_function; GO:0003824,catalytic activity; GO:0016740,transferase activity; GO:0000271,polysaccharide biosynthetic process; GO:0005975,carbohydrate metabolic …	PF02485.21:Core-2/I-Branching enzyme	--	--	--
Ciclev10001420m.g.v1.0	-0.336849	0.550955	0.851898	false	0.19228	0.732122	0.965375	false	NA	NA	NA	NA	NA	NA	NA	NA	NA	NA	NA	NA	NA	NA	NA	NA	NA	NA	NA	NA	NA	NA	NA	NA	23886543	23889813	-	Ciclev10001420m.g	K22419 Delta4-3-oxosteroid 5beta-reductase [EC:1.3.1.3] | (RefSeq) 3-oxo-Delta(4,5)-steroid 5-beta-reductase-like (A)	--	hypothetical protein CICLE_v10001420mg [Citrus clementina]	VEP1_ARATH RecName: Full=3-oxo-Delta(4,5)-steroid 5-beta-reductase; EC=1.3.1.3 {ECO:0000269|PubMed:19166903, ECO:0000269|PubMed:20598327, ECO:0000269|PubMed:22357344}; AltName: Full=Delta(4)-3-oxosteroid 5-beta-reductase; AltName: Full=Delta-4,5-steroid 5-beta-reductase; Short=At5beta-StR; AltName: Full=Progesterone 5-beta-reductase; Short=5beta-POR; AltName: Full=Protein VEIN PATTERNING 1;	V4V1U0_CITCL SubName: Full=Uncharacterized protein {ECO:0000313|EMBL:ESR45759.1};	At4g24220	GO:0005829,cytosol; GO:0047787,delta4-3-oxosteroid 5beta-reductase activity; GO:0035671,enone reductase activity; GO:0046983,protein dimerization activity; GO:0009611,response to wounding; GO:0008202,steroid metabolic process; GO:0010051,xylem and phloem pattern formation; GO:0003674,molecular_function; GO:0003824,catalytic activity; GO:0016491,oxidoreductase activity; GO:0016627,oxidoreductase a…	PF01370.21:NAD dependent epimerase/dehydratase family	--	--	--
Ciclev10001422m.g.v1.0	-0.856922	0.4174	1	false	NA	NA	NA	NA	NA	NA	NA	NA	NA	NA	NA	NA	NA	NA	NA	NA	NA	NA	NA	NA	NA	NA	NA	NA	NA	NA	NA	NA	23986985	23992055	-	Ciclev10001422m.g	K22419 Delta4-3-oxosteroid 5beta-reductase [EC:1.3.1.3] | (RefSeq) 3-oxo-Delta(4,5)-steroid 5-beta-reductase-like isoform X1 (A)	--	hypothetical protein CICLE_v10001422mg [Citrus clementina]	VEP1_ARATH RecName: Full=3-oxo-Delta(4,5)-steroid 5-beta-reductase; EC=1.3.1.3 {ECO:0000269|PubMed:19166903, ECO:0000269|PubMed:20598327, ECO:0000269|PubMed:22357344}; AltName: Full=Delta(4)-3-oxosteroid 5-beta-reductase; AltName: Full=Delta-4,5-steroid 5-beta-reductase; Short=At5beta-StR; AltName: Full=Progesterone 5-beta-reductase; Short=5beta-POR; AltName: Full=Protein VEIN PATTERNING 1;	V4T897_CITCL SubName: Full=Uncharacterized protein {ECO:0000313|EMBL:ESR45766.1};	At4g24220	GO:0005829,cytosol; GO:0047787,delta4-3-oxosteroid 5beta-reductase activity; GO:0035671,enone reductase activity; GO:0046983,protein dimerization activity; GO:0009611,response to wounding; GO:0008202,steroid metabolic process; GO:0010051,xylem and phloem pattern formation; GO:0003674,molecular_function; GO:0003824,catalytic activity; GO:0016491,oxidoreductase activity; GO:0016627,oxidoreductase a…	PF01370.21:NAD dependent epimerase/dehydratase family	--	--	--
Ciclev10001426m.g.v1.0	0.206553	0.556048	0.854883	false	0.125129	0.557397	0.924388	false	0.384567	0.107538	0.390744	false	0.163057	0.537085	0.755757	false	1.14663	0.000111181	0.000646872	up	1.04433	0.00012291	0.0115549	up	1.1831	0.144103	0.612356	false	2.80918	0.00313976	0.0274122	up	29072429	29075604	+	Ciclev10001426m.g	K19882 O-palmitoleoyl-L-serine hydrolase [EC:3.1.1.98] | (RefSeq) pectin acetylesterase 8-like (A)	--	hypothetical protein CICLE_v10001426mg [Citrus clementina]	PAE8_ARATH RecName: Full=Pectin acetylesterase 8 {ECO:0000303|PubMed:25115560}; EC=3.1.1.- {ECO:0000305}; Flags: Precursor;	V4T994_CITCL RecName: Full=Pectin acetylesterase {ECO:0000256|RuleBase:RU363114}; EC=3.1.1.- {ECO:0000256|RuleBase:RU363114};	At5g45280	GO:0005576,extracellular region; GO:0009505,plant-type cell wall; GO:0052793,pectin acetylesterase activity; GO:0071555,cell wall organization; GO:0003674,molecular_function; GO:0003824,catalytic activity; GO:0016787,hydrolase activity; GO:0016788,hydrolase activity, acting on ester bonds; GO:0052689,carboxylic ester hydrolase activity; GO:0008150,biological_process; GO:0009987,cellular process; …	PF03283.13:Pectinacetylesterase	--	--	--
Ciclev10001432m.g.v1.0	-0.0607116	0.925299	0.981162	false	0.722961	0.170037	0.670539	false	-0.412572	0.13079	0.428336	false	-1.34767	7.98752e-06	0.000269917	down	-3.29435	1.20546e-26	1.16907e-24	down	-0.130043	0.720435	0.930681	false	-0.414388	0.14886	0.616793	false	0.0268263	0.951407	0.97845	false	9941409	9943881	+	Ciclev10001432m.g	K10767 mRNA N6-methyladenine demethylase [EC:1.14.11.53] | (RefSeq) uncharacterized protein LOC102630212 (A)	--	hypothetical protein CICLE_v10001432mg [Citrus clementina]	AKB9B_ARATH RecName: Full=RNA demethylase ALKBH9B {ECO:0000305}; Short=AtALKBH9B {ECO:0000303|PubMed:28923956}; EC=1.14.11.- {ECO:0000269|PubMed:28923956}; AltName: Full=Alkylated DNA repair protein alkB homolog 9B {ECO:0000305}; AltName: Full=Alpha-ketoglutarate-dependent dioxygenase alkB homolog 9B {ECO:0000305};	V4V082_CITCL RecName: Full=Fe2OG dioxygenase domain-containing protein {ECO:0000259|PROSITE:PS51471};	At2g17970	GO:0000932,P-body; GO:0009506,plasmodesma; GO:0032451,demethylase activity; GO:0051213,dioxygenase activity; GO:0046872,metal ion binding; GO:0003729,mRNA binding; GO:0070988,demethylation; GO:0006402,mRNA catabolic process; GO:0016032,viral process; GO:0003674,molecular_function; GO:0003824,catalytic activity; GO:0016491,oxidoreductase activity; GO:0005488,binding; GO:0043167,ion binding; GO:004…	PF13532.6:2OG-Fe(II) oxygenase superfamily	--	--	--
Ciclev10001435m.g.v1.0	NA	NA	NA	NA	-0.394701	0.56473	0.926251	false	0.422861	0.305593	0.630271	false	0.883879	0.0459398	0.185008	false	0.381359	0.344512	0.491519	false	0.191421	0.414514	0.818173	false	-0.11437	0.486764	0.863954	false	1.08324	2.96385e-08	3.28606e-06	up	37388293	37391250	-	Ciclev10001435m.g	--	--	hypothetical protein CICLE_v10001435mg [Citrus clementina]	EST_HEVBR RecName: Full=Esterase; EC=3.1.1.-; AltName: Full=Early nodule-specific protein homolog; AltName: Full=Latex allergen Hev b 13; AltName: Allergen=Hev b 13; Flags: Precursor;	V4SI91_CITCL SubName: Full=Uncharacterized protein {ECO:0000313|EMBL:ESR47433.1};	At3g26430	GO:0016788,hydrolase activity, acting on ester bonds; GO:0019863,IgE binding; GO:0006952,defense response; GO:0003674,molecular_function; GO:0003824,catalytic activity; GO:0016787,hydrolase activity; GO:0005488,binding; GO:0019865,immunoglobulin binding; GO:0044877,protein-containing complex binding; GO:0006950,response to stress; GO:0008150,biological_process; GO:0050896,response to stimulus	PF00657.22:GDSL-like Lipase/Acylhydrolase	--	--	--
Ciclev10001443m.g.v1.0	0.0175528	0.92965	0.982706	false	0.35963	0.0137091	0.232101	false	-0.0845037	0.50813	0.786899	false	-0.458014	0.000229873	0.00417119	false	-2.48244	3.04027e-42	9.78905e-40	down	0.124561	0.34666	0.776914	false	0.0215634	0.86741	0.972176	false	0.116239	0.322443	0.566256	false	38345361	38347483	-	Ciclev10001443m.g	K03921 acyl-[acyl-carrier-protein] desaturase [EC:1.14.19.2 1.14.19.11 1.14.19.26] | (RefSeq) stearoyl-[acyl-carrier-protein] 9-desaturase 6, chloroplastic-like (A)	ko00061: Fatty acid biosynthesis; ko01040: Biosynthesis of unsaturated fatty acids; ko01100: Metabolic pathways; ko01212: Fatty acid metabolism	hypothetical protein CUMW_047620 [Citrus unshiu]	STAD6_ARATH RecName: Full=Stearoyl-[acyl-carrier-protein] 9-desaturase 6, chloroplastic; Short=Stearoyl-ACP desaturase 6; EC=1.14.19.2 {ECO:0000250|UniProtKB:P22337}; AltName: Full=Acyl-[acyl-carrier-protein] desaturase 6; Flags: Precursor;	A0A2H5NI55_CITUN RecName: Full=Stearoyl-[acyl-carrier-protein] 9-desaturase {ECO:0000256|ARBA:ARBA00012617}; EC=1.14.19.2 {ECO:0000256|ARBA:ARBA00012617};	At1g43800	GO:0009570,chloroplast stroma; GO:0045300,acyl-[acyl-carrier-protein] desaturase activity; GO:0046872,metal ion binding; GO:0102786,stearoyl-[acp] desaturase activity; GO:0071456,cellular response to hypoxia; GO:0006633,fatty acid biosynthetic process; GO:0006631,fatty acid metabolic process; GO:0003674,molecular_function; GO:0003824,catalytic activity; GO:0016491,oxidoreductase activity; GO:0016…	PF03405.14:Fatty acid desaturase	--	--	--
Ciclev10001445m.g.v1.0	-0.448818	0.297824	0.70584	false	-0.0141713	0.94891	0.995231	false	0.569513	0.0067805	0.0842109	false	0.40614	0.145953	0.370988	false	1.23955	6.15802e-08	7.35445e-07	up	-0.103998	0.659854	0.915828	false	0.206665	0.264749	0.745398	false	0.496452	0.0249749	0.11561	false	34453874	34455426	+	Ciclev10001445m.g	K22419 Delta4-3-oxosteroid 5beta-reductase [EC:1.3.1.3] | (RefSeq) 3-oxo-Delta(4,5)-steroid 5-beta-reductase-like isoform X1 (A)	--	hypothetical protein CICLE_v10001445mg [Citrus clementina]	VEP1_ARATH RecName: Full=3-oxo-Delta(4,5)-steroid 5-beta-reductase; EC=1.3.1.3 {ECO:0000269|PubMed:19166903, ECO:0000269|PubMed:20598327, ECO:0000269|PubMed:22357344}; AltName: Full=Delta(4)-3-oxosteroid 5-beta-reductase; AltName: Full=Delta-4,5-steroid 5-beta-reductase; Short=At5beta-StR; AltName: Full=Progesterone 5-beta-reductase; Short=5beta-POR; AltName: Full=Protein VEIN PATTERNING 1;	V4TB66_CITCL SubName: Full=Uncharacterized protein {ECO:0000313|EMBL:ESR46841.1};	At4g24220	GO:0005829,cytosol; GO:0047787,delta4-3-oxosteroid 5beta-reductase activity; GO:0035671,enone reductase activity; GO:0046983,protein dimerization activity; GO:0009611,response to wounding; GO:0008202,steroid metabolic process; GO:0010051,xylem and phloem pattern formation; GO:0003674,molecular_function; GO:0003824,catalytic activity; GO:0016491,oxidoreductase activity; GO:0016627,oxidoreductase a…	--	--	--	--
Ciclev10001451m.g.v1.0	-0.502975	0.170761	0.592548	false	NA	NA	NA	NA	NA	NA	NA	NA	NA	NA	NA	NA	NA	NA	NA	NA	NA	NA	NA	NA	NA	NA	NA	NA	NA	NA	NA	NA	39905514	39907734	+	Ciclev10001451m.g	--	--	hypothetical protein CICLE_v10001451mg [Citrus clementina]	RSS3_ORYSJ RecName: Full=Protein RICE SALT SENSITIVE 3 {ECO:0000303|PubMed:23715469};	V4SJP1_CITCL SubName: Full=Uncharacterized protein {ECO:0000313|EMBL:ESR47948.1};	At1g60060	GO:0005737,cytoplasm; GO:0005634,nucleus; GO:0005575,cellular_component; GO:0005622,intracellular anatomical structure; GO:0110165,cellular anatomical entity; GO:0043226,organelle; GO:0043227,membrane-bounded organelle; GO:0043229,intracellular organelle; GO:0043231,intracellular membrane-bounded organelle	PF14215.6:bHLH-MYC and R2R3-MYB transcription factors N-terminal	--	--	--
Ciclev10001457m.g.v1.0	0.653232	0.0383769	0.35129	false	-0.622178	0.018781	0.272689	false	0.105503	0.739352	0.904885	false	-0.27671	0.478169	0.712836	false	-0.826554	0.192975	0.322172	false	-0.236348	0.534771	0.871494	false	NA	NA	NA	NA	-0.127948	0.752643	0.879032	false	42474628	42478305	+	Ciclev10001457m.g	K00121 S-(hydroxymethyl)glutathione dehydrogenase / alcohol dehydrogenase [EC:1.1.1.284 1.1.1.1] | (RefSeq) alcohol dehydrogenase-like 7 isoform X1 (A)	ko00010: Glycolysis / Gluconeogenesis; ko00071: Fatty acid degradation; ko00350: Tyrosine metabolism; ko00620: Pyruvate metabolism; ko01100: Metabolic pathways; ko01110: Biosynthesis of secondary metabolites; ko01200: Carbon metabolism	hypothetical protein CICLE_v10001457mg [Citrus clementina]	ADHL7_ARATH RecName: Full=Alcohol dehydrogenase-like 7; EC=1.1.1.1 {ECO:0000250|UniProtKB:P06525};	A0A067HB28_CITSI RecName: Full=ADH_N domain-containing protein {ECO:0000259|Pfam:PF08240};	At5g42250	GO:0005829,cytosol; GO:0004024,alcohol dehydrogenase activity, zinc-dependent; GO:0051903,S-(hydroxymethyl)glutathione dehydrogenase activity; GO:0008270,zinc ion binding; GO:0046294,formaldehyde catabolic process; GO:0003674,molecular_function; GO:0003824,catalytic activity; GO:0004022,alcohol dehydrogenase (NAD+) activity; GO:0016491,oxidoreductase activity; GO:0016614,oxidoreductase activity, …	PF08240.12:Alcohol dehydrogenase GroES-like domain	--	--	--
Ciclev10001467m.g.v1.0	NA	NA	NA	NA	NA	NA	NA	NA	NA	NA	NA	NA	NA	NA	NA	NA	NA	NA	NA	NA	0.141696	0.716672	0.930384	false	-0.0133132	0.977745	1	false	0.24449	0.559114	0.757863	false	29056984	29060046	+	Ciclev10001467m.g	K19882 O-palmitoleoyl-L-serine hydrolase [EC:3.1.1.98] | (RefSeq) pectin acetylesterase 8 (A)	--	hypothetical protein CUMW_149730 [Citrus unshiu]	PAE8_ARATH RecName: Full=Pectin acetylesterase 8 {ECO:0000303|PubMed:25115560}; EC=3.1.1.- {ECO:0000305}; Flags: Precursor;	A0A2H5PMD2_CITUN RecName: Full=Pectin acetylesterase {ECO:0000256|RuleBase:RU363114}; EC=3.1.1.- {ECO:0000256|RuleBase:RU363114};	At5g45280	GO:0005576,extracellular region; GO:0009505,plant-type cell wall; GO:0052793,pectin acetylesterase activity; GO:0071555,cell wall organization; GO:0003674,molecular_function; GO:0003824,catalytic activity; GO:0016787,hydrolase activity; GO:0016788,hydrolase activity, acting on ester bonds; GO:0052689,carboxylic ester hydrolase activity; GO:0008150,biological_process; GO:0009987,cellular process; …	PF03283.13:Pectinacetylesterase	--	--	--
Ciclev10001478m.g.v1.0	-1.46543	6.57786e-06	0.00444005	down	0.0384217	0.903576	0.989857	false	1.24875	0.000887539	0.0216256	up	-0.186164	0.443953	0.687013	false	1.90702	2.48893e-19	1.30095e-17	up	0.38878	0.0192058	0.264087	false	0.187755	0.259236	0.740436	false	-0.528509	0.054864	0.194371	false	32542380	32543973	+	Ciclev10001478m.g	K10664 E3 ubiquitin-protein ligase ATL6/9/15/31/42/55 [EC:2.3.2.27] | (RefSeq) E3 ubiquitin-protein ligase ATL31-like (A)	--	hypothetical protein CICLE_v10001478mg [Citrus clementina]	ATL6_ARATH RecName: Full=E3 ubiquitin-protein ligase ATL6; EC=2.3.2.27 {ECO:0000269|PubMed:15644464}; AltName: Full=RING-H2 finger protein ATL6; AltName: Full=RING-type E3 ubiquitin transferase ATL6 {ECO:0000305}; Flags: Precursor;	V4T055_CITCL RecName: Full=RING-type domain-containing protein {ECO:0000259|PROSITE:PS50089};	At3g05200	GO:0016021,integral component of membrane; GO:0005886,plasma membrane; GO:0046872,metal ion binding; GO:0004842,ubiquitin-protein transferase activity; GO:0042742,defense response to bacterium; GO:0098542,defense response to other organism; GO:0016567,protein ubiquitination; GO:0010200,response to chitin; GO:0003674,molecular_function; GO:0005488,binding; GO:0043167,ion binding; GO:0043169,cation…	PF13639.6:Ring finger domain	--	--	--
Ciclev10001480m.g.v1.0	-0.574934	0.318936	0.719549	false	0.523649	0.390637	0.856755	false	NA	NA	NA	NA	-0.994338	0.0609777	0.220677	false	NA	NA	NA	NA	NA	NA	NA	NA	NA	NA	NA	NA	NA	NA	NA	NA	33293772	33295895	+	Ciclev10001480m.g	K07213 copper chaperone | (RefSeq) copper transport protein ATX1-like (A)	--	hypothetical protein CICLE_v10001480mg [Citrus clementina]	HIP36_ARATH RecName: Full=Heavy metal-associated isoprenylated plant protein 36 {ECO:0000303|PubMed:21072340, ECO:0000303|PubMed:23368984}; Short=AtHIP36 {ECO:0000303|PubMed:21072340, ECO:0000303|PubMed:23368984}; Flags: Precursor;	V4V437_CITCL RecName: Full=HMA domain-containing protein {ECO:0000259|PROSITE:PS50846};	At5g27690	GO:0046872,metal ion binding; GO:0003674,molecular_function; GO:0005488,binding; GO:0043167,ion binding; GO:0043169,cation binding	PF00403.26:Heavy-metal-associated domain	--	--	--
Ciclev10001481m.g.v1.0	0.125909	0.76064	0.930207	false	0.0506864	0.859295	0.98641	false	-0.35544	0.236928	0.566646	false	-0.58452	0.0890511	0.276801	false	-1.10727	0.00043328	0.00213903	down	-0.0857671	0.769269	0.944327	false	-0.868157	0.0069359	0.16486	false	-0.822607	0.0165967	0.0865255	false	36028655	36031153	+	Ciclev10001481m.g	K23362 ethanolamine phosphate phosphodiesterase [EC:3.1.-.-] | (RefSeq) metallophosphoesterase 1-like (A)	ko00563: Glycosylphosphatidylinositol (GPI)-anchor biosynthesis; ko01100: Metabolic pathways	hypothetical protein CICLE_v10001481mg [Citrus clementina]	--	V4V5C2_CITCL RecName: Full=Metallophos domain-containing protein {ECO:0000259|Pfam:PF00149};	Hs20070434	GO:0016021,integral component of membrane; GO:0016787,hydrolase activity; GO:0006506,GPI anchor biosynthetic process; GO:0003674,molecular_function; GO:0003824,catalytic activity; GO:0006464,cellular protein modification process; GO:0006497,protein lipidation; GO:0006505,GPI anchor metabolic process; GO:0006629,lipid metabolic process; GO:0006643,membrane lipid metabolic process; GO:0006644,phosp…	PF00149.28:Calcineurin-like phosphoesterase	--	--	--
Ciclev10001500m.g.v1.0	NA	NA	NA	NA	-0.824868	0.0800025	0.521756	false	-1.62322	8.55062e-06	0.000818402	down	-1.40862	1.02723e-09	1.31075e-07	down	-3.62055	3.67169e-08	4.57867e-07	down	-0.325284	0.207543	0.659173	false	-0.741411	0.00233557	0.0937948	false	0.275648	0.274815	0.517533	false	38320641	38322884	-	Ciclev10001500m.g	K18857 alcohol dehydrogenase class-P [EC:1.1.1.1] | (RefSeq) alcohol dehydrogenase (A)	ko00010: Glycolysis / Gluconeogenesis; ko00071: Fatty acid degradation; ko00350: Tyrosine metabolism; ko00592: alpha-Linolenic acid metabolism; ko00620: Pyruvate metabolism; ko01100: Metabolic pathways; ko01110: Biosynthesis of secondary metabolites	hypothetical protein CICLE_v10001500mg [Citrus clementina]	ADH_MALDO RecName: Full=Alcohol dehydrogenase; EC=1.1.1.1 {ECO:0000250|UniProtKB:P06525};	V4T382_CITCL SubName: Full=Uncharacterized protein {ECO:0000313|EMBL:ESR47612.1};	At1g77120	GO:0005737,cytoplasm; GO:0004022,alcohol dehydrogenase (NAD+) activity; GO:0008270,zinc ion binding; GO:0003674,molecular_function; GO:0003824,catalytic activity; GO:0016491,oxidoreductase activity; GO:0016614,oxidoreductase activity, acting on CH-OH group of donors; GO:0016616,oxidoreductase activity, acting on the CH-OH group of donors, NAD or NADP as acceptor; GO:0018455,alcohol dehydrogenase …	PF00107.26:Zinc-binding dehydrogenase	--	--	--
Ciclev10001502m.g.v1.0	2.64713	0.000182442	0.0304412	up	-1.11362	4.41996e-07	0.000136424	down	-1.29809	1.03804e-18	1.6592e-14	down	-1.06753	5.89613e-16	3.13478e-13	down	-4.50451	2.15765e-29	2.60989e-27	down	-0.393473	0.0072264	0.162335	false	-0.336094	0.376698	0.818293	false	0.163754	0.151812	0.368368	false	38314989	38317341	-	Ciclev10001502m.g	K18857 alcohol dehydrogenase class-P [EC:1.1.1.1] | (RefSeq) alcohol dehydrogenase-like (A)	ko00010: Glycolysis / Gluconeogenesis; ko00071: Fatty acid degradation; ko00350: Tyrosine metabolism; ko00592: alpha-Linolenic acid metabolism; ko00620: Pyruvate metabolism; ko01100: Metabolic pathways; ko01110: Biosynthesis of secondary metabolites	hypothetical protein CICLE_v10001502mg [Citrus clementina]	ADH1_SOLTU RecName: Full=Alcohol dehydrogenase 1 {ECO:0000303|PubMed:2102855}; EC=1.1.1.1 {ECO:0000269|PubMed:2102855};	V4T7Z6_CITCL SubName: Full=Uncharacterized protein {ECO:0000313|EMBL:ESR47610.1};	At1g77120	GO:0005829,cytosol; GO:0004024,alcohol dehydrogenase activity, zinc-dependent; GO:0051903,S-(hydroxymethyl)glutathione dehydrogenase activity; GO:0008270,zinc ion binding; GO:0046294,formaldehyde catabolic process; GO:0003674,molecular_function; GO:0003824,catalytic activity; GO:0004022,alcohol dehydrogenase (NAD+) activity; GO:0016491,oxidoreductase activity; GO:0016614,oxidoreductase activity, …	PF00107.26:Zinc-binding dehydrogenase	--	--	--
Ciclev10001511m.g.v1.0	-0.588422	0.578004	1	false	0.667147	0.123932	0.610347	false	0.607109	0.248118	0.577396	false	-0.0939406	0.785811	0.89931	false	-1.57099	0.0294345	0.0746833	false	0.431842	0.20768	0.659173	false	NA	NA	NA	NA	0.430554	0.192231	0.422355	false	33916071	33917739	+	Ciclev10001511m.g	--	--	hypothetical protein CICLE_v10001511mg [Citrus clementina]	--	V4SGG8_CITCL SubName: Full=Uncharacterized protein {ECO:0000313|EMBL:ESR46753.1};	At3g62630	--	PF07816.11:Protein of unknown function (DUF1645)	--	--	--
Ciclev10001513m.g.v1.0	0.414349	0.291383	0.70153	false	-1.17175	0.0429943	0.409661	false	-0.755764	0.000780562	0.0198987	false	-1.12978	9.11475e-05	0.00198607	down	-1.91784	0.00226973	0.00890362	down	0.379906	0.190735	0.642051	false	0.431599	0.134902	0.599074	false	1.44817	3.05313e-05	0.000863449	up	36526073	36528589	-	Ciclev10001513m.g	K01087 trehalose 6-phosphate phosphatase [EC:3.1.3.12] | (RefSeq) probable trehalose-phosphate phosphatase D (A)	ko00500: Starch and sucrose metabolism; ko01100: Metabolic pathways; ko01110: Biosynthesis of secondary metabolites	hypothetical protein CICLE_v10001513mg [Citrus clementina]	TPPD_ARATH RecName: Full=Probable trehalose-phosphate phosphatase D; Short=AtTPPD; EC=3.1.3.12; AltName: Full=Trehalose 6-phosphate phosphatase;	V4V5J3_CITCL RecName: Full=Trehalose 6-phosphate phosphatase {ECO:0000256|RuleBase:RU361117}; EC=3.1.3.12 {ECO:0000256|RuleBase:RU361117};	At1g35910	GO:0009507,chloroplast; GO:0015927,trehalase activity; GO:0004805,trehalose-phosphatase activity; GO:0006970,response to osmotic stress; GO:0006979,response to oxidative stress; GO:0009651,response to salt stress; GO:0005992,trehalose biosynthetic process; GO:0003674,molecular_function; GO:0003824,catalytic activity; GO:0004553,hydrolase activity, hydrolyzing O-glycosyl compounds; GO:0016787,hydr…	PF02358.16:Trehalose-phosphatase	--	--	--
Ciclev10001544m.g.v1.0	-0.285916	0.604085	0.873919	false	NA	NA	NA	NA	NA	NA	NA	NA	NA	NA	NA	NA	NA	NA	NA	NA	NA	NA	NA	NA	NA	NA	NA	NA	NA	NA	NA	NA	34321004	34323724	-	Ciclev10001544m.g	K06627 cyclin-A | (RefSeq) putative cyclin-A3-1 (A)	--	hypothetical protein CICLE_v10001544mg [Citrus clementina]	CCA31_ARATH RecName: Full=Putative cyclin-A3-1; AltName: Full=G2/mitotic-specific cyclin-A3-1; Short=CycA3;1;	A0A067GPD3_CITSI RecName: Full=Cyclin N-terminal domain-containing protein {ECO:0000259|PROSITE:PS00292};	At1g47230	GO:0000307,cyclin-dependent protein kinase holoenzyme complex; GO:0005737,cytoplasm; GO:0005634,nucleus; GO:0016538,cyclin-dependent protein serine/threonine kinase regulator activity; GO:0051301,cell division; GO:0044772,mitotic cell cycle phase transition; GO:0000079,regulation of cyclin-dependent protein serine/threonine kinase activity; GO:0003674,molecular_function; GO:0019207,kinase regulat…	PF00134.23:Cyclin, N-terminal domain	--	--	--
Ciclev10001547m.g.v1.0	0.746333	0.231563	0.648445	false	0.955029	0.102673	0.572934	false	NA	NA	NA	NA	NA	NA	NA	NA	NA	NA	NA	NA	NA	NA	NA	NA	NA	NA	NA	NA	NA	NA	NA	NA	9471785	9476073	-	Ciclev10001547m.g	--	--	hypothetical protein CUMW_236950 [Citrus unshiu]	COS1_COCNU RecName: Full=Cocosin 1 {ECO:0000305}; AltName: Full=11S globulin 1 {ECO:0000303|Ref.1, ECO:0000312|EMBL:AKS26848.1}; AltName: Full=CnCOS-1 {ECO:0000303|Ref.1}; Contains: RecName: Full=Cocosin 1 acidic chain {ECO:0000305}; Contains: RecName: Full=Cocosin 1 basic chain {ECO:0000305}; Flags: Precursor;	A0A2H5QKV0_CITUN SubName: Full=Uncharacterized protein {ECO:0000313|EMBL:GAY64875.1};	At1g07750	GO:0043245,extraorganismal space; GO:0045735,nutrient reservoir activity; GO:0048316,seed development; GO:0010431,seed maturation; GO:0003674,molecular_function; GO:0000003,reproduction; GO:0003006,developmental process involved in reproduction; GO:0007275,multicellular organism development; GO:0008150,biological_process; GO:0009791,post-embryonic development; GO:0010154,fruit development; GO:002…	PF00190.22:Cupin	--	--	--
Ciclev10001555m.g.v1.0	NA	NA	NA	NA	NA	NA	NA	NA	NA	NA	NA	NA	-0.225689	0.636384	0.818806	false	-1.97234	3.22615e-05	0.000213824	down	0.286281	0.492675	0.857979	false	-0.279395	0.466853	0.855488	false	0.966701	0.0028781	0.0256218	false	38209867	38211789	+	Ciclev10001555m.g	K13066 caffeic acid 3-O-methyltransferase / acetylserotonin O-methyltransferase [EC:2.1.1.68 2.1.1.4] | (RefSeq) caffeic acid 3-O-methyltransferase (A)	ko00380: Tryptophan metabolism; ko00940: Phenylpropanoid biosynthesis; ko01100: Metabolic pathways; ko01110: Biosynthesis of secondary metabolites	hypothetical protein CICLE_v10001555mg [Citrus clementina]	COMT1_CATRO RecName: Full=Caffeic acid 3-O-methyltransferase; Short=CAOMT; Short=COMT; EC=2.1.1.68; AltName: Full=S-adenosysl-L-methionine:caffeic acid 3-O-methyltransferase;	V4T366_CITCL SubName: Full=Uncharacterized protein {ECO:0000313|EMBL:ESR47592.1};	At5g54160	GO:0047763,caffeate O-methyltransferase activity; GO:0046983,protein dimerization activity; GO:0009809,lignin biosynthetic process; GO:0032259,methylation; GO:0003674,molecular_function; GO:0003824,catalytic activity; GO:0008168,methyltransferase activity; GO:0008171,O-methyltransferase activity; GO:0016740,transferase activity; GO:0016741,transferase activity, transferring one-carbon groups; GO:…	PF00891.18:O-methyltransferase domain	--	--	--
Ciclev10001561m.g.v1.0	-0.394764	0.342943	0.734457	false	-0.167761	0.538218	0.920615	false	-0.775681	0.0168557	0.145426	false	-0.811887	0.0090821	0.0632574	false	-0.931877	0.214329	0.349275	false	0.35521	0.40786	0.813605	false	NA	NA	NA	NA	NA	NA	NA	NA	42162734	42165933	+	Ciclev10001561m.g	--	--	hypothetical protein CICLE_v10001561mg [Citrus clementina]	EXL3_ARATH RecName: Full=GDSL esterase/lipase EXL3; EC=3.1.1.-; AltName: Full=Family II extracellular lipase 3; Short=Family II lipase EXL3; Flags: Precursor;	V4T5I5_CITCL SubName: Full=Uncharacterized protein {ECO:0000313|EMBL:ESR48462.1};	At1g75900	GO:0005576,extracellular region; GO:0016298,lipase activity; GO:0016042,lipid catabolic process; GO:0003674,molecular_function; GO:0003824,catalytic activity; GO:0016787,hydrolase activity; GO:0016788,hydrolase activity, acting on ester bonds; GO:0006629,lipid metabolic process; GO:0008150,biological_process; GO:0008152,metabolic process; GO:0009056,catabolic process; GO:0044238,primary metabolic…	PF00657.22:GDSL-like Lipase/Acylhydrolase	--	--	--
Ciclev10001564m.g.v1.0	-0.422027	0.0416727	0.362454	false	-0.472835	0.000185919	0.0143461	false	0.695504	5.1776e-05	0.00280538	false	0.221742	0.126775	0.342055	false	0.0752737	0.533725	0.669101	false	-0.263594	0.169587	0.617615	false	-0.563294	2.45995e-05	0.00467007	false	-1.13215	1.01115e-06	5.97824e-05	down	40780716	40782937	-	Ciclev10001564m.g	K20858 calcium uniporter protein, mitochondrial | (RefSeq) calcium uniporter protein 4, mitochondrial (A)	--	hypothetical protein CICLE_v10001564mg [Citrus clementina]	MCU2_ARATH RecName: Full=Calcium uniporter protein 2, mitochondrial; Flags: Precursor;	V4T9L2_CITCL RecName: Full=Calcium uniporter protein {ECO:0000256|RuleBase:RU367035};	At2g23790	GO:0031305,integral component of mitochondrial inner membrane; GO:1990246,uniplex complex; GO:0005262,calcium channel activity; GO:0015292,uniporter activity; GO:0036444,calcium import into the mitochondrion; GO:0051560,mitochondrial calcium ion homeostasis; GO:0003674,molecular_function; GO:0005215,transporter activity; GO:0005216,ion channel activity; GO:0005261,cation channel activity; GO:0008…	PF04678.13:Mitochondrial calcium uniporter	--	--	--
Ciclev10001576m.g.v1.0	-0.152214	0.529645	0.84427	false	-0.286007	0.0622505	0.472356	false	-0.407356	0.00926524	0.10231	false	-0.524917	0.000275135	0.00478561	false	-1.21768	4.13269e-17	1.72363e-15	down	0.176169	0.228562	0.679933	false	-0.0414377	0.801641	0.958664	false	0.407864	0.000787679	0.00997931	false	38556652	38558181	-	Ciclev10001576m.g	--	--	hypothetical protein CICLE_v10001576mg [Citrus clementina]	SKI15_ARATH RecName: Full=SKP1-interacting partner 15; AltName: Full=F-box only protein 3;	V4T888_CITCL RecName: Full=F-box domain-containing protein {ECO:0000259|PROSITE:PS50181};	At1g76920	GO:0005634,nucleus; GO:0016567,protein ubiquitination; GO:0006464,cellular protein modification process; GO:0006807,nitrogen compound metabolic process; GO:0008150,biological_process; GO:0008152,metabolic process; GO:0009987,cellular process; GO:0019538,protein metabolic process; GO:0032446,protein modification by small protein conjugation; GO:0036211,protein modification process; GO:0043170,macr…	PF00646.33:F-box domain	--	--	--
Ciclev10001599m.g.v1.0	0.538558	0.0187398	0.270439	false	-0.166756	0.338864	0.828916	false	-0.152826	0.344248	0.666898	false	-0.650587	9.81296e-05	0.00210372	false	-1.22874	2.32951e-09	3.5247e-08	down	0.117158	0.46123	0.840753	false	-0.0192541	0.912436	0.983842	false	0.158052	0.414314	0.648802	false	34474999	34478522	+	Ciclev10001599m.g	K18477 type IV protein arginine methyltransferase [EC:2.1.1.322] | (RefSeq) protein arginine N-methyltransferase 2 (A)	--	hypothetical protein CICLE_v10001599mg [Citrus clementina]	--	V4SGP6_CITCL RecName: Full=Protein arginine N-methyltransferase 2 {ECO:0000256|ARBA:ARBA00018778}; AltName: Full=Protein-arginine N5-methyltransferase {ECO:0000256|ARBA:ARBA00015541}; AltName: Full=Type IV protein arginine N-methyltransferase {ECO:0000256|ARBA:ARBA00019512};	At5g65860	GO:0005737,cytoplasm; GO:0005634,nucleus; GO:0016274,protein-arginine N-methyltransferase activity; GO:0003674,molecular_function; GO:0003824,catalytic activity; GO:0008168,methyltransferase activity; GO:0008170,N-methyltransferase activity; GO:0008276,protein methyltransferase activity; GO:0008757,S-adenosylmethionine-dependent methyltransferase activity; GO:0016273,arginine N-methyltransferase …	PF12796.7:Ankyrin repeats (3 copies)	--	--	--
Ciclev10001615m.g.v1.0	-0.0334187	0.942872	0.984038	false	0.239059	0.333497	0.825895	false	0.637693	0.0301513	0.20051	false	0.932207	3.94696e-06	0.000154678	false	1.60374	6.96643e-06	5.47887e-05	up	0.318434	0.19043	0.641803	false	0.96437	4.77626e-05	0.00684504	false	0.870526	0.000104268	0.00213214	false	33079708	33082768	-	Ciclev10001615m.g	K13418 somatic embryogenesis receptor kinase 1 [EC:2.7.10.1 2.7.11.1] | (RefSeq) LRR receptor kinase BAK1-like isoform X4 (A)	--	hypothetical protein CICLE_v10001615mg [Citrus clementina]	WAKLB_ARATH RecName: Full=Wall-associated receptor kinase-like 2; EC=2.7.11.-; Flags: Precursor;	V4T0F3_CITCL RecName: Full=Protein kinase domain-containing protein {ECO:0000259|PROSITE:PS50011};	At1g16130	GO:0016021,integral component of membrane; GO:0009505,plant-type cell wall; GO:0005886,plasma membrane; GO:0005524,ATP binding; GO:0005509,calcium ion binding; GO:0030247,polysaccharide binding; GO:0106310,protein serine kinase activity; GO:0004674,protein serine/threonine kinase activity; GO:0106311,protein threonine kinase activity; GO:0007166,cell surface receptor signaling pathway; GO:0046777…	PF07714.17:Protein tyrosine kinase	--	--	--
Ciclev10001618m.g.v1.0	1.02694	0.125424	1	false	NA	NA	NA	NA	NA	NA	NA	NA	NA	NA	NA	NA	NA	NA	NA	NA	NA	NA	NA	NA	NA	NA	NA	NA	NA	NA	NA	NA	42228572	42230813	+	Ciclev10001618m.g	K00083 cinnamyl-alcohol dehydrogenase [EC:1.1.1.195] | (RefSeq) probable cinnamyl alcohol dehydrogenase 6 (A)	ko00940: Phenylpropanoid biosynthesis; ko01100: Metabolic pathways; ko01110: Biosynthesis of secondary metabolites	hypothetical protein CICLE_v10001618mg [Citrus clementina]	CADH6_ORYSJ RecName: Full=Probable cinnamyl alcohol dehydrogenase 6 {ECO:0000305}; Short=OsCAD6 {ECO:0000303|PubMed:15452707}; EC=1.1.1.195 {ECO:0000305};	V4TFJ8_CITCL SubName: Full=Uncharacterized protein {ECO:0000313|EMBL:ESR48476.1};	At4g39330	GO:0045551,cinnamyl-alcohol dehydrogenase activity; GO:0016616,oxidoreductase activity, acting on the CH-OH group of donors, NAD or NADP as acceptor; GO:0052747,sinapyl alcohol dehydrogenase activity; GO:0008270,zinc ion binding; GO:0009809,lignin biosynthetic process; GO:0003674,molecular_function; GO:0003824,catalytic activity; GO:0016491,oxidoreductase activity; GO:0016614,oxidoreductase activ…	PF08240.12:Alcohol dehydrogenase GroES-like domain	--	--	--
Ciclev10001620m.g.v1.0	-0.35436	0.328439	0.726127	false	-0.851821	0.0087583	0.179299	false	-0.446603	0.0523269	0.269891	false	-0.196433	0.500973	0.730437	false	-0.138777	0.746922	0.831964	false	-1.00926	0.000793021	0.0414717	down	-0.76129	0.0193846	0.274311	false	-0.541787	0.167214	0.389452	false	29233649	29235716	-	Ciclev10001620m.g	K24028 salicylic acid 3-hydroxylase [EC:1.14.11.-] | (RefSeq) protein DOWNY MILDEW RESISTANCE 6 (A)	--	hypothetical protein CICLE_v10001620mg [Citrus clementina]	SRG1_ARATH RecName: Full=Protein SRG1; Short=AtSRG1; AltName: Full=Protein SENESCENCE-RELATED GENE 1;	V4T9C9_CITCL RecName: Full=Fe2OG dioxygenase domain-containing protein {ECO:0000259|PROSITE:PS51471};	At1g17020	GO:0046872,metal ion binding; GO:0016682,oxidoreductase activity, acting on diphenols and related substances as donors, oxygen as acceptor; GO:0010150,leaf senescence; GO:0003674,molecular_function; GO:0005488,binding; GO:0043167,ion binding; GO:0043169,cation binding; GO:0003824,catalytic activity; GO:0016491,oxidoreductase activity; GO:0016679,oxidoreductase activity, acting on diphenols and re…	PF03171.20:2OG-Fe(II) oxygenase superfamily	--	--	--
Ciclev10001634m.g.v1.0	0.146324	0.54411	0.849392	false	-0.18124	0.26151	0.77942	false	0.297858	0.0225468	0.172187	false	-0.400275	0.00643486	0.0491427	false	-1.06652	1.13186e-06	1.05025e-05	down	0.113437	0.380896	0.800266	false	0.0818224	0.650659	0.924568	false	0.351509	0.051185	0.185718	false	424433	427199	+	Ciclev10001634m.g	K01409 N6-L-threonylcarbamoyladenine synthase [EC:2.3.1.234] | (RefSeq) probable tRNA N6-adenosine threonylcarbamoyltransferase (A)	--	hypothetical protein CICLE_v10001634mg [Citrus clementina]	OSGP2_ARATH RecName: Full=Probable tRNA N6-adenosine threonylcarbamoyltransferase, mitochondrial {ECO:0000255|HAMAP-Rule:MF_03179}; EC=2.3.1.234 {ECO:0000255|HAMAP-Rule:MF_03179}; AltName: Full=Glycoprotease 1 {ECO:0000255|HAMAP-Rule:MF_03179}; AltName: Full=N6-L-threonylcarbamoyladenine synthase {ECO:0000255|HAMAP-Rule:MF_03179}; Short=t(6)A synthase {ECO:0000255|HAMAP-Rule:MF_03179}; AltName: F…	V4SV63_CITCL RecName: Full=Probable tRNA N6-adenosine threonylcarbamoyltransferase {ECO:0000256|HAMAP-Rule:MF_03180}; EC=2.3.1.234 {ECO:0000256|HAMAP-Rule:MF_03180}; AltName: Full=Glycoprotease 2 {ECO:0000256|HAMAP-Rule:MF_03180}; AltName: Full=t(6)A37 threonylcarbamoyladenosine biosynthesis protein GCP2 {ECO:0000256|HAMAP-Rule:MF_03180}; AltName: Full=tRNA threonylcarbamoyladenosine biosynthesis…	At4g22720	GO:0000408,EKC/KEOPS complex; GO:0005743,mitochondrial inner membrane; GO:0005739,mitochondrion; GO:0046872,metal ion binding; GO:0061711,N(6)-L-threonylcarbamoyladenine synthase activity; GO:0009793,embryo development ending in seed dormancy; GO:0002949,tRNA threonylcarbamoyladenosine modification; GO:0003674,molecular_function; GO:0005488,binding; GO:0043167,ion binding; GO:0043169,cation bindi…	PF00814.25:Glycoprotease family	--	--	--
Ciclev10001636m.g.v1.0	-0.830328	0.0047051	0.152556	false	-0.605529	6.23636e-06	0.00104264	false	-0.125652	0.427412	0.732245	false	0.288497	0.0733059	0.248086	false	1.28319	2.46307e-09	3.69897e-08	up	0.0736917	0.611641	0.901802	false	0.168794	0.347816	0.80132	false	0.42651	0.0139503	0.076903	false	39928705	39930585	+	Ciclev10001636m.g	K13425 WRKY transcription factor 22 | (RefSeq) WRKY transcription factor 22 (A)	ko04016: MAPK signaling pathway - plant; ko04626: Plant-pathogen interaction	hypothetical protein CICLE_v10001636mg [Citrus clementina]	WRKY7_ARATH RecName: Full=Probable WRKY transcription factor 7; AltName: Full=WRKY DNA-binding protein 7;	V4SJP5_CITCL RecName: Full=WRKY domain-containing protein {ECO:0000259|PROSITE:PS50811};	At4g24240	GO:0005634,nucleus; GO:0005516,calmodulin binding; GO:0003700,DNA-binding transcription factor activity; GO:0000976,transcription regulatory region sequence-specific DNA binding; GO:0003674,molecular_function; GO:0005488,binding; GO:0005515,protein binding; GO:0140110,transcription regulator activity; GO:0001067,regulatory region nucleic acid binding; GO:0003676,nucleic acid binding; GO:0003677,D…	PF03106.15:WRKY DNA -binding domain	WRKY	TF	WRKY
Ciclev10001638m.g.v1.0	-0.657059	0.397206	1	false	0.492714	0.385067	0.854801	false	NA	NA	NA	NA	NA	NA	NA	NA	NA	NA	NA	NA	NA	NA	NA	NA	NA	NA	NA	NA	-0.680792	0.237943	0.476997	false	24467955	24473569	-	Ciclev10001638m.g	--	--	hypothetical protein CUMW_123870 [Citrus unshiu]	BRX_ARATH RecName: Full=Protein BREVIS RADIX {ECO:0000303|PubMed:15031265}; Short=AtBRX {ECO:0000303|PubMed:15031265};	A0A2H5PCK7_CITUN SubName: Full=Uncharacterized protein {ECO:0000313|EMBL:GAY50071.1};	At1g31880	GO:0005634,nucleus; GO:0005886,plasma membrane; GO:0009734,auxin-activated signaling pathway; GO:0030154,cell differentiation; GO:0009736,cytokinin-activated signaling pathway; GO:0048527,lateral root development; GO:0010078,maintenance of root meristem identity; GO:0010088,phloem development; GO:2000280,regulation of root development; GO:0009737,response to abscisic acid; GO:0048364,root develop…	PF08381.11:Transcription factor regulating root and shoot growth via Pin3	--	--	--
Ciclev10001648m.g.v1.0	0.440624	0.647076	1	false	NA	NA	NA	NA	NA	NA	NA	NA	NA	NA	NA	NA	NA	NA	NA	NA	1.08448	0.146624	0.596172	false	0.713824	0.29999	1	false	2.66138	4.40049e-05	0.00113261	up	29274445	29276842	-	Ciclev10001648m.g	K24028 salicylic acid 3-hydroxylase [EC:1.14.11.-] | (RefSeq) protein DOWNY MILDEW RESISTANCE 6 (A)	--	hypothetical protein CICLE_v10001648mg [Citrus clementina]	SRG1_ARATH RecName: Full=Protein SRG1; Short=AtSRG1; AltName: Full=Protein SENESCENCE-RELATED GENE 1;	V4T9D4_CITCL RecName: Full=Fe2OG dioxygenase domain-containing protein {ECO:0000259|PROSITE:PS51471};	At1g17020	GO:0046872,metal ion binding; GO:0016682,oxidoreductase activity, acting on diphenols and related substances as donors, oxygen as acceptor; GO:0010150,leaf senescence; GO:0003674,molecular_function; GO:0005488,binding; GO:0043167,ion binding; GO:0043169,cation binding; GO:0003824,catalytic activity; GO:0016491,oxidoreductase activity; GO:0016679,oxidoreductase activity, acting on diphenols and re…	PF03171.20:2OG-Fe(II) oxygenase superfamily	--	--	--
Ciclev10001649m.g.v1.0	-0.484355	0.0687112	0.434431	false	-1.38064	1.97258e-08	1.75889e-05	down	-0.603249	5.91264e-05	0.0031072	false	-1.11621	2.30173e-05	0.000649782	down	-1.26618	3.02643e-12	7.04083e-11	down	0.454231	0.0305286	0.324345	false	-0.0669772	0.614908	0.913254	false	0.651176	0.001587	0.0165685	false	26615177	26617732	+	Ciclev10001649m.g	K08235 xyloglucan:xyloglucosyl transferase [EC:2.4.1.207] | (RefSeq) probable xyloglucan endotransglucosylase/hydrolase protein 30 (A)	--	hypothetical protein CICLE_v10001649mg [Citrus clementina]	XTH30_ARATH RecName: Full=Probable xyloglucan endotransglucosylase/hydrolase protein 30; Short=At-XTH30; Short=XTH-30; EC=2.4.1.207; Flags: Precursor;	V4T3F1_CITCL RecName: Full=Xyloglucan endotransglucosylase/hydrolase {ECO:0000256|RuleBase:RU361120}; EC=2.4.1.207 {ECO:0000256|RuleBase:RU361120};	At1g32170	GO:0048046,apoplast; GO:0005618,cell wall; GO:0004553,hydrolase activity, hydrolyzing O-glycosyl compounds; GO:0016762,xyloglucan:xyloglucosyl transferase activity; GO:0042546,cell wall biogenesis; GO:0071555,cell wall organization; GO:0010411,xyloglucan metabolic process; GO:0003674,molecular_function; GO:0003824,catalytic activity; GO:0016787,hydrolase activity; GO:0016798,hydrolase activity, a…	PF00722.21:Glycosyl hydrolases family 16	--	--	--
Ciclev10001653m.g.v1.0	NA	NA	NA	NA	NA	NA	NA	NA	NA	NA	NA	NA	NA	NA	NA	NA	NA	NA	NA	NA	4.25546	0.00112341	0.052923	false	NA	NA	NA	NA	4.69812	0.000130887	0.00254843	up	29638560	29640390	+	Ciclev10001653m.g	K05275 pyridoxine 4-dehydrogenase [EC:1.1.1.65] | (RefSeq) pyridoxal reductase, chloroplastic isoform X1 (A)	ko00750: Vitamin B6 metabolism; ko01100: Metabolic pathways	hypothetical protein CICLE_v10001653mg [Citrus clementina]	AKR1_SOYBN RecName: Full=Probable aldo-keto reductase 1; Short=GmAKR1; EC=1.1.1.-;	V4V2Y9_CITCL RecName: Full=Aldo_ket_red domain-containing protein {ECO:0000259|Pfam:PF00248};	At1g60690	GO:0047834,D-threo-aldose 1-dehydrogenase activity; GO:0003674,molecular_function; GO:0003824,catalytic activity; GO:0016491,oxidoreductase activity; GO:0016614,oxidoreductase activity, acting on CH-OH group of donors; GO:0016616,oxidoreductase activity, acting on the CH-OH group of donors, NAD or NADP as acceptor	PF00248.21:Aldo/keto reductase family	--	--	--
Ciclev10001660m.g.v1.0	0.785026	0.0358724	0.342941	false	-1.1468	0.000155165	0.012268	down	-0.581119	0.00106396	0.0243643	false	-0.686196	0.0401637	0.168982	false	-1.45823	9.51158e-14	2.72468e-12	down	0.523481	0.0156824	0.237928	false	0.0873898	0.66166	0.927006	false	0.343487	0.201825	0.435282	false	30531743	30535211	+	Ciclev10001660m.g	K18266 protein NDRG1 | (RefSeq) protein NDL1-like isoform X1 (A)	--	hypothetical protein CICLE_v10001660mg [Citrus clementina]	NDL2_ARATH RecName: Full=Protein NDL2 {ECO:0000305}; AltName: Full=Protein N-MYC DOWNREGULATED-LIKE 2 {ECO:0000303|PubMed:19948787};	V4SZJ6_CITCL SubName: Full=Uncharacterized protein {ECO:0000313|EMBL:ESR46272.1};	At5g11790	GO:0005737,cytoplasm; GO:2000012,regulation of auxin polar transport; GO:0040008,regulation of growth; GO:0009737,response to abscisic acid; GO:0009409,response to cold; GO:0009753,response to jasmonic acid; GO:0006810,transport; GO:0008150,biological_process; GO:0009914,hormone transport; GO:0009926,auxin polar transport; GO:0010817,regulation of hormone levels; GO:0032879,regulation of localiza…	PF03096.14:Ndr family	--	--	--
Ciclev10001679m.g.v1.0	-0.315372	0.472198	0.814854	false	-0.511435	0.295407	0.799798	false	-1.59581	0.00544872	0.0731868	false	-1.10405	0.0130593	0.0812453	false	-1.87855	0.00432103	0.0153394	down	NA	NA	NA	NA	-0.52767	0.349543	1	false	NA	NA	NA	NA	40569723	40573126	+	Ciclev10001679m.g	K14491 two-component response regulator ARR-B family | (RefSeq) two-component response regulator ARR12 (A)	ko04075: Plant hormone signal transduction	hypothetical protein CICLE_v10001679mg [Citrus clementina]	KAN4_ARATH RecName: Full=Probable transcription factor KAN4; AltName: Full=Protein ABERRANT TESTA SHAPE; AltName: Full=Protein KANADI 4;	V4V7S2_CITCL RecName: Full=SANT domain-containing protein {ECO:0000259|Pfam:PF00249};	At5g42630	GO:0005618,cell wall; GO:0005634,nucleus; GO:0003700,DNA-binding transcription factor activity; GO:0000976,transcription regulatory region sequence-specific DNA binding; GO:0030154,cell differentiation; GO:0080060,integument development; GO:0048481,plant ovule development; GO:0006355,regulation of transcription, DNA-templated; GO:0003674,molecular_function; GO:0140110,transcription regulator acti…	PF00249.31:Myb-like DNA-binding domain	GARP-G2-like	TF	GARP->GARP-G2-like
Ciclev10001683m.g.v1.0	-0.0540707	0.908758	0.974865	false	0.472687	0.169308	0.66964	false	0.356097	0.213012	0.536018	false	-1.06249	0.000478376	0.00730152	down	-2.32633	0.00381226	0.0137779	down	0.259546	0.640396	0.912504	false	0.0132613	0.978741	1	false	NA	NA	NA	NA	35173758	35175204	-	Ciclev10001683m.g	K13422 transcription factor MYC2 | (RefSeq) transcription factor MYC2-like (A)	ko04016: MAPK signaling pathway - plant; ko04075: Plant hormone signal transduction	hypothetical protein CICLE_v10001683mg [Citrus clementina]	BH093_ARATH RecName: Full=Transcription factor bHLH93; AltName: Full=Basic helix-loop-helix protein 93; Short=AtbHLH93; Short=bHLH 93; AltName: Full=Transcription factor EN 47; AltName: Full=bHLH transcription factor bHLH093;	A0A067GRJ6_CITSI RecName: Full=BHLH domain-containing protein {ECO:0000259|PROSITE:PS50888};	At5g65640	GO:0005634,nucleus; GO:0003700,DNA-binding transcription factor activity; GO:0046983,protein dimerization activity; GO:0043565,sequence-specific DNA binding; GO:0045487,gibberellin catabolic process; GO:0007275,multicellular organism development; GO:0010371,regulation of gibberellin biosynthetic process; GO:0006355,regulation of transcription, DNA-templated; GO:0003674,molecular_function; GO:0140…	PF00010.26:Helix-loop-helix DNA-binding domain	bHLH	TF	bHLH
Ciclev10001688m.g.v1.0	-0.585945	0.232536	0.649696	false	-1.31319	0.00180886	0.0676741	false	-0.372916	0.433196	0.736026	false	-0.646023	0.221631	0.474674	false	NA	NA	NA	NA	NA	NA	NA	NA	0.256955	0.687755	1	false	NA	NA	NA	NA	32925603	32929147	+	Ciclev10001688m.g	--	--	hypothetical protein CICLE_v10001688mg [Citrus clementina]	--	V4T0B6_CITCL RecName: Full=DUF1995 domain-containing protein {ECO:0000259|Pfam:PF09353};	At5g27560	--	PF09353.10:Domain of unknown function (DUF1995)	--	--	--
Ciclev10001692m.g.v1.0	-0.456347	0.353308	0.74033	false	NA	NA	NA	NA	NA	NA	NA	NA	NA	NA	NA	NA	NA	NA	NA	NA	NA	NA	NA	NA	NA	NA	NA	NA	NA	NA	NA	NA	42294270	42295612	-	Ciclev10001692m.g	K03671 thioredoxin 1 | (RefSeq) thioredoxin H-type (A)	--	hypothetical protein CICLE_v10001692mg [Citrus clementina]	CDSP_ARATH RecName: Full=Thioredoxin-like protein CDSP32, chloroplastic; AltName: Full=Chloroplastic drought-induced stress protein of 32 KDa; Short=AtCDSP32; Flags: Precursor;	A0A067H221_CITSI RecName: Full=Thioredoxin domain-containing protein {ECO:0000259|PROSITE:PS51352};	At1g76080	GO:0009507,chloroplast; GO:0009941,chloroplast envelope; GO:0009570,chloroplast stroma; GO:0005739,mitochondrion; GO:0016671,oxidoreductase activity, acting on a sulfur group of donors, disulfide as acceptor; GO:0045454,cell redox homeostasis; GO:0006979,response to oxidative stress; GO:0009414,response to water deprivation; GO:0003674,molecular_function; GO:0003824,catalytic activity; GO:0016491…	PF00085.20:Thioredoxin	--	--	--
Ciclev10001720m.g.v1.0	0.00795916	0.969782	0.992317	false	0.0864578	0.407514	0.865122	false	0.0543138	0.651709	0.865541	false	0.475987	5.29109e-05	0.00129636	false	1.08815	7.18366e-14	2.07257e-12	up	-0.0408992	0.755266	0.940978	false	0.113089	0.379884	0.818946	false	-0.0792385	0.435396	0.666491	false	32300021	32302876	-	Ciclev10001720m.g	K14493 gibberellin receptor GID1 [EC:3.-.-.-] | (RefSeq) gibberellin receptor GID1C (A)	ko04075: Plant hormone signal transduction	hypothetical protein CICLE_v10001720mg [Citrus clementina]	GID1C_ARATH RecName: Full=Gibberellin receptor GID1C; EC=3.-.-.-; AltName: Full=AtCXE19; AltName: Full=Carboxylesterase 19; AltName: Full=GID1-like protein 3; AltName: Full=Protein GA INSENSITIVE DWARF 1C; Short=AtGID1C;	V4T4X6_CITCL RecName: Full=Abhydrolase_3 domain-containing protein {ECO:0000259|Pfam:PF07859};	At5g27320	GO:0005737,cytoplasm; GO:0005634,nucleus; GO:0010331,gibberellin binding; GO:0016787,hydrolase activity; GO:0048444,floral organ morphogenesis; GO:0048530,fruit morphogenesis; GO:0010476,gibberellin mediated signaling pathway; GO:0010629,negative regulation of gene expression; GO:0009939,positive regulation of gibberellic acid mediated signaling pathway; GO:0010325,raffinose family oligosaccharid…	PF07859.13:alpha/beta hydrolase fold	--	--	--
Ciclev10001724m.g.v1.0	0.518937	0.0635856	0.421091	false	-0.174146	0.321651	0.817738	false	-0.391009	0.00466629	0.0655413	false	-0.525811	0.00264479	0.0258959	false	-1.2211	1.03514e-11	2.23687e-10	down	0.00316016	0.988051	0.998798	false	0.299837	0.11107	0.562196	false	0.0354648	0.872126	0.943744	false	30800767	30803631	-	Ciclev10001724m.g	--	--	hypothetical protein CICLE_v10001724mg [Citrus clementina]	--	V4T9T7_CITCL SubName: Full=Uncharacterized protein {ECO:0000313|EMBL:ESR46326.1};	At3g05100	GO:0016021,integral component of membrane; GO:0005575,cellular_component; GO:0016020,membrane; GO:0031224,intrinsic component of membrane; GO:0110165,cellular anatomical entity	PF08242.12:Methyltransferase domain	--	--	--
Ciclev10001729m.g.v1.0	0.251461	0.458891	0.808079	false	-0.0846083	0.716192	0.961433	false	0.489915	0.100912	0.377129	false	-0.138468	0.530879	0.751323	false	-1.28352	7.69741e-05	0.000463428	down	0.0952135	0.651827	0.913994	false	-0.197015	0.416966	0.832836	false	0.102779	0.667047	0.828994	false	42978752	42983950	-	Ciclev10001729m.g	--	--	hypothetical protein CICLE_v10001729mg [Citrus clementina]	AHL10_ARATH RecName: Full=AT-hook motif nuclear-localized protein 10 {ECO:0000312|EMBL:FAA00281.1}; AltName: Full=AT-hook protein 1 {ECO:0000312|EMBL:CAA10857.1};	V4T682_CITCL RecName: Full=AT-hook motif nuclear-localized protein {ECO:0000256|RuleBase:RU367031};	At2g33620	GO:0005829,cytosol; GO:0005634,nucleus; GO:0003680,minor groove of adenine-thymine-rich DNA binding; GO:0000217,DNA secondary structure binding; GO:0003674,molecular_function; GO:0003676,nucleic acid binding; GO:0003677,DNA binding; GO:0005488,binding; GO:0097159,organic cyclic compound binding; GO:1901363,heterocyclic compound binding; GO:0005575,cellular_component; GO:0005622,intracellular anat…	PF03479.15:Plants and Prokaryotes Conserved (PCC) domain	--	--	--
Ciclev10001740m.g.v1.0	-0.31798	0.534423	0.84691	false	0.0608704	0.672151	0.950361	false	-0.381602	0.00590713	0.0770143	false	0.335117	0.0280824	0.134428	false	1.17099	2.96695e-12	6.9325e-11	up	0.286601	0.114621	0.5472	false	0.304507	0.0747862	0.48791	false	0.167174	0.32189	0.565795	false	40265388	40267186	-	Ciclev10001740m.g	K14499 BRI1 kinase inhibitor 1 | (RefSeq) BRI1 kinase inhibitor 1 (A)	ko04075: Plant hormone signal transduction	hypothetical protein CICLE_v10001740mg [Citrus clementina]	BKI1_ARATH RecName: Full=BRI1 kinase inhibitor 1;	V4V7F2_CITCL SubName: Full=Uncharacterized protein {ECO:0000313|EMBL:ESR48034.1};	At5g42750	GO:0005829,cytosol; GO:0005886,plasma membrane; GO:0046982,protein heterodimerization activity; GO:0004860,protein kinase inhibitor activity; GO:0009742,brassinosteroid mediated signaling pathway; GO:0006629,lipid metabolic process; GO:0010423,negative regulation of brassinosteroid biosynthetic process; GO:0003674,molecular_function; GO:0005488,binding; GO:0005515,protein binding; GO:0046983,prot…	--	--	--	--
Ciclev10001753m.g.v1.0	0.394856	0.404112	0.771085	false	0.0222846	0.961249	0.99655	false	0.834419	0.00813633	0.0946514	false	-0.866522	0.0848069	0.269027	false	0.559465	0.138228	0.250122	false	0.095218	0.801686	0.956683	false	0.610408	0.0721797	0.482011	false	1.89901	2.06885e-07	1.62305e-05	up	38149174	38151063	-	Ciclev10001753m.g	--	--	hypothetical protein CICLE_v10001753mg [Citrus clementina]	--	V4T358_CITCL SubName: Full=Uncharacterized protein {ECO:0000313|EMBL:ESR47582.1};	At1g31130	GO:0016021,integral component of membrane; GO:0005575,cellular_component; GO:0016020,membrane; GO:0031224,intrinsic component of membrane; GO:0110165,cellular anatomical entity	--	--	--	--
Ciclev10001759m.g.v1.0	-1.25579	3.89399e-05	0.0144565	down	0.121218	0.609794	0.937923	false	-0.118913	0.692624	0.885963	false	0.958054	0.0021254	0.0221859	false	1.63825	5.89241e-07	5.84485e-06	up	-0.0271959	0.938878	0.988511	false	0.806327	0.0282463	0.318599	false	0.614462	0.0538511	0.191983	false	21459894	21463088	+	Ciclev10001759m.g	--	--	hypothetical protein CICLE_v10001759mg [Citrus clementina]	ASIL2_ARATH RecName: Full=Trihelix transcription factor ASIL2 {ECO:0000305}; AltName: Full=6B-interacting protein 1-like 2 {ECO:0000303|PubMed:21330492}; AltName: Full=Trihelix DNA-binding protein ASIL2 {ECO:0000305};	V4T819_CITCL SubName: Full=Uncharacterized protein {ECO:0000313|EMBL:ESR45676.1};	At3g54390	GO:0005634,nucleus; GO:0003700,DNA-binding transcription factor activity; GO:0000976,transcription regulatory region sequence-specific DNA binding; GO:0009793,embryo development ending in seed dormancy; GO:0006355,regulation of transcription, DNA-templated; GO:0010431,seed maturation; GO:0003674,molecular_function; GO:0140110,transcription regulator activity; GO:0001067,regulatory region nucleic …	PF13837.6:Myb/SANT-like DNA-binding domain	Trihelix	TF	Trihelix
Ciclev10001766m.g.v1.0	1.76055	0.0020159	0.105781	false	0.13456	0.385889	0.855036	false	-0.0576545	0.886281	0.962109	false	-0.175329	0.467287	0.705263	false	-0.868799	4.60605e-07	4.67251e-06	false	0.16387	0.253774	0.70434	false	-0.229901	0.26007	0.741362	false	1.08002	1.80195e-12	9.80138e-10	up	27536988	27539324	-	Ciclev10001766m.g	K17893 ubiquinol oxidase [EC:1.10.3.11] | (RefSeq) ubiquinol oxidase 2, mitochondrial isoform X2 (A)	--	hypothetical protein CICLE_v10001766mg [Citrus clementina]	AOX1A_ARATH RecName: Full=Ubiquinol oxidase 1a, mitochondrial; EC=1.10.3.11 {ECO:0000269|PubMed:9554960}; AltName: Full=Alternative oxidase 1a; Flags: Precursor;	B3VA09_CITSI RecName: Full=Ubiquinol oxidase {ECO:0000256|RuleBase:RU003779}; EC=1.10.3.11 {ECO:0000256|RuleBase:RU003779};	At3g22370	GO:0016021,integral component of membrane; GO:0005743,mitochondrial inner membrane; GO:0005739,mitochondrion; GO:0070469,respirasome; GO:0009916,alternative oxidase activity; GO:0046872,metal ion binding; GO:0102721,ubiquinol:oxygen oxidoreductase activity; GO:0010230,alternative respiration; GO:0045333,cellular respiration; GO:0031930,mitochondria-nucleus signaling pathway; GO:0009409,response t…	PF01786.17:Alternative oxidase	--	--	--
Ciclev10001779m.g.v1.0	-2.13512	0.0488223	1	false	NA	NA	NA	NA	NA	NA	NA	NA	NA	NA	NA	NA	1.18227	0.0506125	0.114391	false	-0.839359	0.163037	0.612767	false	NA	NA	NA	NA	-1.40306	0.0543965	0.193218	false	34037459	34040678	-	Ciclev10001779m.g	--	--	hypothetical protein CICLE_v10001779mg [Citrus clementina]	KNOSA_ORYSI RecName: Full=Homeobox protein knotted-1-like 10; AltName: Full=Homeobox protein HOS9; AltName: Full=Homeobox protein OSH71; AltName: Full=Homeobox protein knotted-1-like 2; Short=Oskn2;	V4T5T4_CITCL SubName: Full=Uncharacterized protein {ECO:0000313|EMBL:ESR46775.1};	At1g70510	GO:0005634,nucleus; GO:0003677,DNA binding; GO:0000981,DNA-binding transcription factor activity, RNA polymerase II-specific; GO:0003674,molecular_function; GO:0003676,nucleic acid binding; GO:0005488,binding; GO:0097159,organic cyclic compound binding; GO:1901363,heterocyclic compound binding; GO:0003700,DNA-binding transcription factor activity; GO:0140110,transcription regulator activity; GO:0…	PF03791.13:KNOX2 domain	HB-KNOX	TF	HB->HB-KNOX
Ciclev10001807m.g.v1.0	0.616745	0.0109392	0.220717	false	-0.141734	0.194064	0.708535	false	-0.223756	0.0458688	0.250569	false	-0.358685	0.00219882	0.0226475	false	-1.13515	2.58814e-10	4.62652e-09	down	0.00383701	0.97118	0.994477	false	0.0188197	0.895021	0.978509	false	0.404118	0.00300521	0.0265506	false	29489012	29492069	-	Ciclev10001807m.g	--	--	hypothetical protein CICLE_v10001807mg [Citrus clementina]	--	V4V2X3_CITCL SubName: Full=Uncharacterized protein {ECO:0000313|EMBL:ESR46174.1};	At5g28830	--	PF01983.16:Guanylyl transferase CofC like	--	--	--
Ciclev10001810m.g.v1.0	NA	NA	NA	NA	NA	NA	NA	NA	-0.241741	0.674317	0.877681	false	-1.03961	0.0145432	0.0873357	false	-1.82897	2.85496e-06	2.4383e-05	down	0.110663	0.778587	0.947471	false	0.519965	0.228502	0.714626	false	0.668621	0.0608812	0.207489	false	36018227	36020546	+	Ciclev10001810m.g	--	--	hypothetical protein CICLE_v10001810mg [Citrus clementina]	--	V4SHL8_CITCL SubName: Full=Uncharacterized protein {ECO:0000313|EMBL:ESR47148.1};	At4g09060	--	PF06156.13:Initiation control protein YabA	--	--	--
Ciclev10001812m.g.v1.0	0.786516	0.0732655	0.442813	false	0.233157	0.21444	0.73603	false	0.71594	1.83028e-05	0.00135441	false	0.207183	0.170756	0.407292	false	-0.150011	0.381679	0.528209	false	0.643734	0.000211521	0.0167814	false	0.743674	0.0759511	0.489745	false	2.23071	0.000936225	0.0112499	up	39862762	39864726	-	Ciclev10001812m.g	K13051 L-asparaginase / beta-aspartyl-peptidase [EC:3.5.1.1 3.4.19.5] | (RefSeq) probable isoaspartyl peptidase/L-asparaginase 2 (A)	ko00250: Alanine, aspartate and glutamate metabolism; ko00460: Cyanoamino acid metabolism; ko01100: Metabolic pathways; ko01110: Biosynthesis of secondary metabolites	hypothetical protein CICLE_v10001812mg [Citrus clementina]	ASPGB_ARATH RecName: Full=Probable isoaspartyl peptidase/L-asparaginase 2; EC=3.4.19.5; AltName: Full=L-asparagine amidohydrolase 2; Contains: RecName: Full=Isoaspartyl peptidase/L-asparaginase 2 subunit alpha; Contains: RecName: Full=Isoaspartyl peptidase/L-asparaginase 2 subunit beta; Flags: Precursor;	V4TE45_CITCL SubName: Full=Uncharacterized protein {ECO:0000313|EMBL:ESR47941.1};	At3g16150	GO:0005737,cytoplasm; GO:0004067,asparaginase activity; GO:0008798,beta-aspartyl-peptidase activity; GO:0016540,protein autoprocessing; GO:0003674,molecular_function; GO:0003824,catalytic activity; GO:0016787,hydrolase activity; GO:0016810,hydrolase activity, acting on carbon-nitrogen (but not peptide) bonds; GO:0016811,hydrolase activity, acting on carbon-nitrogen (but not peptide) bonds, in lin…	PF01112.18:Asparaginase	--	--	--
Ciclev10001818m.g.v1.0	0.050969	0.851439	0.957217	false	-0.244463	0.0347962	0.373065	false	0.576516	2.1605e-05	0.00151543	false	0.129503	0.406594	0.658063	false	1.65927	3.24988e-24	2.52753e-22	up	0.00543417	0.965689	0.993306	false	-0.118483	0.46143	0.855151	false	0.364043	0.00525891	0.038989	false	43031751	43032859	+	Ciclev10001818m.g	--	--	hypothetical protein CICLE_v10001818mg [Citrus clementina]	AHL29_ARATH RecName: Full=AT-hook motif nuclear-localized protein 29 {ECO:0000312|EMBL:AEE35850.1}; AltName: Full=Protein SUPPRESSOR OF PHYB-4#3 {ECO:0000303|PubMed:18088311};	V4T693_CITCL RecName: Full=PPC domain-containing protein {ECO:0000259|PROSITE:PS51742};	At1g76500	GO:0005634,nucleus; GO:0003700,DNA-binding transcription factor activity; GO:0003680,minor groove of adenine-thymine-rich DNA binding; GO:0043621,protein self-association; GO:0009908,flower development; GO:0009640,photomorphogenesis; GO:0010228,vegetative to reproductive phase transition of meristem; GO:0003674,molecular_function; GO:0140110,transcription regulator activity; GO:0000217,DNA second…	PF03479.15:Plants and Prokaryotes Conserved (PCC) domain	--	--	--
Ciclev10001849m.g.v1.0	-1.6033	0.108195	1	false	0.712604	0.0989813	0.56511	false	NA	NA	NA	NA	-0.00521357	0.991037	0.997227	false	NA	NA	NA	NA	-0.44595	0.177316	0.628234	false	NA	NA	NA	NA	0.0688222	0.825023	0.919127	false	39325976	39327488	-	Ciclev10001849m.g	K16221 transcription factor TCP21 (protein CCA1 HIKING EXPEDITION) | (RefSeq) transcription factor TCP7 (A)	ko04712: Circadian rhythm - plant	hypothetical protein CICLE_v10001849mg [Citrus clementina]	TCP22_ARATH RecName: Full=Transcription factor TCP22;	V4T8L5_CITCL RecName: Full=TCP domain-containing protein {ECO:0000259|PROSITE:PS51369};	At1g72010	GO:0005634,nucleus; GO:0003700,DNA-binding transcription factor activity; GO:0043565,sequence-specific DNA binding; GO:0006355,regulation of transcription, DNA-templated; GO:0003674,molecular_function; GO:0140110,transcription regulator activity; GO:0003676,nucleic acid binding; GO:0003677,DNA binding; GO:0005488,binding; GO:0097159,organic cyclic compound binding; GO:1901363,heterocyclic compoun…	PF03634.13:TCP family transcription factor	TCP	TF	TCP
Ciclev10001854m.g.v1.0	0.437636	0.0833069	0.462643	false	-1.99566	0.000491431	0.0280374	down	-0.516202	8.24964e-08	2.53581e-05	false	-0.661813	0.190604	0.435238	false	-0.743313	9.89486e-11	1.87775e-09	false	0.684804	0.143575	0.590119	false	0.0138734	0.920143	0.984566	false	0.559946	0.00404505	0.032693	false	36229310	36230518	-	Ciclev10001854m.g	--	--	hypothetical protein CICLE_v10001854mg [Citrus clementina]	PHI1_TOBAC RecName: Full=Protein PHOSPHATE-INDUCED 1 {ECO:0000303|PubMed:10189698}; Flags: Precursor;	A0A067GMP7_CITSI SubName: Full=Uncharacterized protein {ECO:0000313|EMBL:KDO81008.1};	At4g08950	GO:0048046,apoplast; GO:0005615,extracellular space; GO:0005575,cellular_component; GO:0005576,extracellular region; GO:0110165,cellular anatomical entity	PF04674.12:Phosphate-induced protein 1 conserved region	--	--	--
Ciclev10001855m.g.v1.0	NA	NA	NA	NA	NA	NA	NA	NA	NA	NA	NA	NA	NA	NA	NA	NA	NA	NA	NA	NA	NA	NA	NA	NA	NA	NA	NA	NA	1.10061	0.0122371	0.0702869	false	32292686	32294775	+	Ciclev10001855m.g	K09753 cinnamoyl-CoA reductase [EC:1.2.1.44] | (RefSeq) cinnamoyl-CoA reductase 1-like (A)	ko00940: Phenylpropanoid biosynthesis; ko01100: Metabolic pathways; ko01110: Biosynthesis of secondary metabolites	hypothetical protein CICLE_v10001855mg [Citrus clementina]	CCR1_PETHY RecName: Full=Cinnamoyl-CoA reductase 1 {ECO:0000303|PubMed:24985707, ECO:0000303|PubMed:25217505}; Short=PhCCR1 {ECO:0000303|PubMed:24985707, ECO:0000303|PubMed:25217505}; EC=1.2.1.44 {ECO:0000250|UniProtKB:Q9S9N9}; AltName: Full=Coniferylaldehyde synthase {ECO:0000305}; EC=1.2.1.- {ECO:0000269|PubMed:24985707, ECO:0000269|PubMed:25217505};	V4T022_CITCL RecName: Full=Epimerase domain-containing protein {ECO:0000259|Pfam:PF01370};	At2g33590	GO:0005737,cytoplasm; GO:0016621,cinnamoyl-CoA reductase activity; GO:0000166,nucleotide binding; GO:0007623,circadian rhythm; GO:0010597,green leaf volatile biosynthetic process; GO:0009809,lignin biosynthetic process; GO:0009699,phenylpropanoid biosynthetic process; GO:0003674,molecular_function; GO:0003824,catalytic activity; GO:0016491,oxidoreductase activity; GO:0016620,oxidoreductase activi…	PF01370.21:NAD dependent epimerase/dehydratase family	--	--	--
Ciclev10001864m.g.v1.0	0.984736	0.0148662	0.249438	false	0.596199	0.050339	0.436253	false	-0.319182	0.394165	0.707749	false	-1.71557	1.31864e-05	0.000415658	down	-0.965685	0.00577228	0.0195425	false	0.139247	0.683442	0.923462	false	-0.448147	0.181416	0.665649	false	-0.655576	0.0928458	0.271418	false	40835333	40838299	-	Ciclev10001864m.g	K01246 DNA-3-methyladenine glycosylase I [EC:3.2.2.20] | (RefSeq) LOW QUALITY PROTEIN: uncharacterized protein LOC102623818 (A)	ko03410: Base excision repair	hypothetical protein CICLE_v10001864mg [Citrus clementina]	--	V4T4U5_CITCL SubName: Full=Uncharacterized protein {ECO:0000313|EMBL:ESR48177.1};	At1g75090	GO:0008725,DNA-3-methyladenine glycosylase activity; GO:0006284,base-excision repair; GO:0003674,molecular_function; GO:0003824,catalytic activity; GO:0003905,alkylbase DNA N-glycosylase activity; GO:0016787,hydrolase activity; GO:0016798,hydrolase activity, acting on glycosyl bonds; GO:0016799,hydrolase activity, hydrolyzing N-glycosyl compounds; GO:0019104,DNA N-glycosylase activity; GO:0043733…	PF03352.13:Methyladenine glycosylase	--	--	--
Ciclev10001867m.g.v1.0	-0.13382	0.658162	0.898235	false	-0.176927	0.704616	0.959628	false	-1.05624	0.00284027	0.0466587	down	0.0311868	0.909525	0.960292	false	-1.15321	0.0250999	0.0655874	false	0.309388	0.276893	0.719516	false	-0.101586	0.818213	0.961852	false	-0.645495	0.101732	0.287109	false	33801545	33802689	+	Ciclev10001867m.g	--	--	hypothetical protein CICLE_v10001867mg [Citrus clementina]	--	V4V498_CITCL SubName: Full=Uncharacterized protein {ECO:0000313|EMBL:ESR46724.1};	At1g23850	GO:0016021,integral component of membrane; GO:0005575,cellular_component; GO:0016020,membrane; GO:0031224,intrinsic component of membrane; GO:0110165,cellular anatomical entity	--	--	--	--
Ciclev10001879m.g.v1.0	0.493331	0.0692856	0.43634	false	-0.161387	0.257049	0.773895	false	0.0776717	0.528278	0.800755	false	-0.423466	0.00191014	0.0204749	false	-1.24763	1.06071e-12	2.63119e-11	down	0.229769	0.0618998	0.436384	false	-0.0566922	0.73864	0.942645	false	0.558946	2.85967e-05	0.000830323	false	35644333	35646412	+	Ciclev10001879m.g	K09518 DnaJ homolog subfamily B member 12 | (RefSeq) chaperone protein dnaJ 49 (A)	ko04141: Protein processing in endoplasmic reticulum	hypothetical protein CICLE_v10001879mg [Citrus clementina]	DNJ49_ARATH RecName: Full=Chaperone protein dnaJ 49; Short=AtDjC49; Short=AtJ49;	A0A067GR76_CITSI RecName: Full=J domain-containing protein {ECO:0000259|PROSITE:PS50076};	At2g01710	GO:0005789,endoplasmic reticulum membrane; GO:0016021,integral component of membrane; GO:0030544,Hsp70 protein binding; GO:0071218,cellular response to misfolded protein; GO:0051085,chaperone cofactor-dependent protein refolding; GO:0030433,ubiquitin-dependent ERAD pathway; GO:0003674,molecular_function; GO:0005488,binding; GO:0005515,protein binding; GO:0031072,heat shock protein binding; GO:000…	PF00226.31:DnaJ domain	--	--	--
Ciclev10001881m.g.v1.0	1.71465	5.9288e-05	0.0164583	up	1.30704	4.19343e-07	0.00013197	up	0.915857	0.0380368	0.226015	false	0.651808	0.00155368	0.0176126	false	-0.456769	0.496063	0.636871	false	1.04443	1.82954e-06	0.00045778	up	0.813769	0.00265476	0.0990224	false	0.999712	2.02889e-12	1.06798e-09	false	33632690	33634531	-	Ciclev10001881m.g	--	--	hypothetical protein CICLE_v10001881mg [Citrus clementina]	--	V4TAT4_CITCL RecName: Full=AB hydrolase-1 domain-containing protein {ECO:0000259|Pfam:PF00561};	At3g05600	GO:0003824,catalytic activity; GO:0003674,molecular_function	PF00561.20:alpha/beta hydrolase fold	--	--	--
Ciclev10001885m.g.v1.0	-0.156632	0.721674	0.917249	false	-0.131742	0.817192	0.981624	false	-0.0547884	0.895172	0.964665	false	-1.20951	0.00375705	0.0336657	down	0.629768	0.173957	0.298056	false	0.894102	0.0733378	0.466186	false	0.645594	0.0671909	0.469501	false	1.56004	0.00199879	0.0196602	up	41987452	41990041	+	Ciclev10001885m.g	--	--	hypothetical protein CICLE_v10001885mg [Citrus clementina]	TLP1_PYRPY RecName: Full=Thaumatin-like protein 1; Flags: Precursor;	V4SL03_CITCL SubName: Full=Uncharacterized protein {ECO:0000313|EMBL:ESR48433.1};	At1g20030	GO:0005576,extracellular region; GO:0005575,cellular_component; GO:0110165,cellular anatomical entity	PF00314.17:Thaumatin family	--	--	--
Ciclev10001904m.g.v1.0	-0.341678	0.075754	0.448365	false	-0.00960428	0.929504	0.992452	false	0.191036	0.134203	0.433266	false	0.630926	1.14928e-06	5.53807e-05	false	1.14082	1.47862e-14	4.64022e-13	up	-0.0189491	0.895504	0.979681	false	-0.324503	0.02075	0.284011	false	-0.362375	0.00215182	0.0206671	false	41005054	41009439	-	Ciclev10001904m.g	--	--	hypothetical protein CICLE_v10001904mg [Citrus clementina]	Y1015_ARATH RecName: Full=Uncharacterized protein At1g01500;	V4T4Y3_CITCL SubName: Full=Uncharacterized protein {ECO:0000313|EMBL:ESR48222.1};	At1g75180	GO:0016021,integral component of membrane; GO:0004617,phosphoglycerate dehydrogenase activity; GO:0003674,molecular_function; GO:0003824,catalytic activity; GO:0016491,oxidoreductase activity; GO:0016614,oxidoreductase activity, acting on CH-OH group of donors; GO:0016616,oxidoreductase activity, acting on the CH-OH group of donors, NAD or NADP as acceptor; GO:0005575,cellular_component; GO:00160…	--	--	--	--
Ciclev10001907m.g.v1.0	0.676457	0.081015	0.458857	false	0.123992	0.598506	0.935326	false	-0.115272	0.509989	0.787904	false	-0.619149	0.0161618	0.0939306	false	-1.04154	1.46326e-06	1.3294e-05	down	0.163221	0.3797	0.799677	false	-0.0136558	0.944552	0.989309	false	0.0873891	0.710808	0.854877	false	38371611	38374396	-	Ciclev10001907m.g	--	--	hypothetical protein CICLE_v10001907mg [Citrus clementina]	--	V4TDC5_CITCL RecName: Full=DUF150 domain-containing protein {ECO:0000259|Pfam:PF02576};	At1g69210	--	PF02576.17:RimP N-terminal domain	--	--	--
Ciclev10001914m.g.v1.0	-0.603818	0.105902	0.501163	false	-0.0218679	0.895018	0.988852	false	0.242475	0.0511325	0.266856	false	0.890038	2.89908e-07	1.66332e-05	false	1.22559	1.55039e-10	2.86893e-09	up	0.0539281	0.707187	0.92853	false	-0.328673	0.079763	0.49999	false	0.288614	0.0460324	0.173057	false	41555118	41556812	+	Ciclev10001914m.g	--	--	hypothetical protein CICLE_v10001914mg [Citrus clementina]	BBX21_ARATH RecName: Full=B-box zinc finger protein 21 {ECO:0000303|PubMed:19920209}; Short=AtBBX21; AltName: Full=Protein LONG HYPOCOTYL UNDER SHADE {ECO:0000303|PubMed:21070414}; AltName: Full=Protein SALT TOLERANCE HOMOLOG 2;	V4T570_CITCL SubName: Full=Uncharacterized protein {ECO:0000313|EMBL:ESR48337.1};	At1g75540	GO:0005634,nucleus; GO:0003700,DNA-binding transcription factor activity; GO:0000976,transcription regulatory region sequence-specific DNA binding; GO:0008270,zinc ion binding; GO:0009640,photomorphogenesis; GO:0010117,photoprotection; GO:1905157,positive regulation of photosynthesis; GO:0006355,regulation of transcription, DNA-templated; GO:0009641,shade avoidance; GO:0003674,molecular_function;…	PF00643.24:B-box zinc finger	DBB	TF	DBB
Ciclev10001943m.g.v1.0	0.921089	0.247758	1	false	-0.248321	0.481316	0.896803	false	0.108449	0.824973	0.939249	false	0.282804	0.566342	0.775112	false	NA	NA	NA	NA	-0.0551065	0.920072	0.983192	false	0.26889	0.656312	1	false	-0.0555921	0.928565	0.969891	false	39677785	39679367	-	Ciclev10001943m.g	K01061 carboxymethylenebutenolidase [EC:3.1.1.45] | (RefSeq) carboxymethylenebutenolidase homolog (A)	ko01100: Metabolic pathways	hypothetical protein CICLE_v10001943mg [Citrus clementina]	--	V4T3Z9_CITCL RecName: Full=DLH domain-containing protein {ECO:0000259|Pfam:PF01738};	At1g35420	GO:0016787,hydrolase activity; GO:0003674,molecular_function; GO:0003824,catalytic activity	PF01738.18:Dienelactone hydrolase family	--	--	--
Ciclev10001964m.g.v1.0	0.629889	0.363822	0.746455	false	-0.491779	0.456678	0.885085	false	-0.675856	0.0180231	0.150543	false	-0.89332	0.204439	0.453772	false	-0.494422	0.300719	0.447044	false	NA	NA	NA	NA	-1.0812	0.00959558	0.194277	false	NA	NA	NA	NA	39852396	39853836	+	Ciclev10001964m.g	--	--	hypothetical protein CICLE_v10001964mg [Citrus clementina]	CAES_ARATH RecName: Full=Probable carbohydrate esterase At4g34215; EC=3.1.-.-;	V4SJN1_CITCL RecName: Full=SASA domain-containing protein {ECO:0000259|Pfam:PF03629};	At3g53010	GO:0005829,cytosol; GO:0016787,hydrolase activity; GO:0003674,molecular_function; GO:0003824,catalytic activity; GO:0005575,cellular_component; GO:0005622,intracellular anatomical structure; GO:0005737,cytoplasm; GO:0110165,cellular anatomical entity	PF03629.18:Carbohydrate esterase, sialic acid-specific acetylesterase	--	--	--
Ciclev10001965m.g.v1.0	0.0699188	0.745462	0.924636	false	0.0024699	0.987267	0.999316	false	-0.442585	0.0103045	0.108789	false	-0.47973	0.00012509	0.00255466	false	-1.92815	1.5173e-37	3.64582e-35	down	-0.30722	0.00518898	0.136119	false	-0.0523375	0.725155	0.940429	false	-0.30349	0.030804	0.133297	false	40393802	40400154	+	Ciclev10001965m.g	K01719 uroporphyrinogen-III synthase [EC:4.2.1.75] | (RefSeq) uroporphyrinogen-III synthase, chloroplastic isoform X1 (A)	ko00860: Porphyrin and chlorophyll metabolism; ko01100: Metabolic pathways; ko01110: Biosynthesis of secondary metabolites; ko01240: Biosynthesis of cofactors	hypothetical protein CICLE_v10001965mg [Citrus clementina]	HEM4_ARATH RecName: Full=Uroporphyrinogen-III synthase, chloroplastic; Short=AtUROS; EC=4.2.1.75; AltName: Full=Hydroxymethylbilane hydrolyase [cyclizing]; AltName: Full=Uroporphyrinogen-III cosynthase; Flags: Precursor;	V4V7I8_CITCL RecName: Full=Uroporphyrinogen-III synthase {ECO:0000256|RuleBase:RU366031}; EC=4.2.1.75 {ECO:0000256|RuleBase:RU366031};	At2g26540	GO:0009507,chloroplast; GO:0005777,peroxisome; GO:0004852,uroporphyrinogen-III synthase activity; GO:0015995,chlorophyll biosynthetic process; GO:0006782,protoporphyrinogen IX biosynthetic process; GO:0006780,uroporphyrinogen III biosynthetic process; GO:0003674,molecular_function; GO:0003824,catalytic activity; GO:0016829,lyase activity; GO:0016835,carbon-oxygen lyase activity; GO:0016836,hydro-…	PF02602.15:Uroporphyrinogen-III synthase HemD	--	--	--
Ciclev10001968m.g.v1.0	0.847536	0.00619809	0.169049	false	-1.99601	0.00180473	0.0676741	false	-0.735547	8.69066e-06	0.000826854	false	-0.802577	0.207952	0.457833	false	-1.11128	1.61472e-07	1.77686e-06	down	0.640736	0.000251487	0.0192933	false	0.61834	0.000588207	0.0390837	false	1.44863	3.68131e-27	6.00716e-23	up	36226060	36227269	+	Ciclev10001968m.g	--	--	hypothetical protein CICLE_v10001968mg [Citrus clementina]	EXOL2_ARATH RecName: Full=Protein EXORDIUM-like 2; Flags: Precursor;	V4T264_CITCL SubName: Full=Uncharacterized protein {ECO:0000313|EMBL:ESR47197.1};	At5g64260	GO:0048046,apoplast; GO:0005618,cell wall; GO:0005829,cytosol; GO:0005615,extracellular space; GO:0005794,Golgi apparatus; GO:0009505,plant-type cell wall; GO:0009506,plasmodesma; GO:0009536,plastid; GO:0071456,cellular response to hypoxia; GO:0001666,response to hypoxia; GO:0006950,response to stress; GO:0008150,biological_process; GO:0009628,response to abiotic stimulus; GO:0009987,cellular pro…	PF04674.12:Phosphate-induced protein 1 conserved region	--	--	--
Ciclev10001970m.g.v1.0	0.944048	0.0186887	0.270404	false	NA	NA	NA	NA	-0.311591	0.427838	0.732493	false	-0.855942	0.212292	0.463654	false	-0.745179	0.205933	0.338746	false	NA	NA	NA	NA	0.244611	0.530523	0.882875	false	1.91486	0.00138607	0.0149787	up	36219783	36221019	-	Ciclev10001970m.g	--	--	hypothetical protein CICLE_v10001970mg [Citrus clementina]	EXOL2_ARATH RecName: Full=Protein EXORDIUM-like 2; Flags: Precursor;	V4TC35_CITCL SubName: Full=Uncharacterized protein {ECO:0000313|EMBL:ESR47196.1};	At5g64260	GO:0048046,apoplast; GO:0005618,cell wall; GO:0005829,cytosol; GO:0005615,extracellular space; GO:0005794,Golgi apparatus; GO:0009505,plant-type cell wall; GO:0009506,plasmodesma; GO:0009536,plastid; GO:0071456,cellular response to hypoxia; GO:0001666,response to hypoxia; GO:0006950,response to stress; GO:0008150,biological_process; GO:0009628,response to abiotic stimulus; GO:0009987,cellular pro…	PF04674.12:Phosphate-induced protein 1 conserved region	--	--	--
Ciclev10001975m.g.v1.0	0.585365	0.0713826	0.440337	false	-0.828469	0.000100484	0.00874814	false	-0.458386	0.00990444	0.106037	false	-1.04619	0.000176393	0.00334538	down	-0.85393	7.21071e-06	5.64069e-05	false	0.49627	0.0653573	0.448615	false	0.711792	1.10542e-05	0.00278604	false	0.459489	0.00672402	0.0462964	false	31903632	31906548	-	Ciclev10001975m.g	--	--	hypothetical protein CICLE_v10001975mg [Citrus clementina]	AT74_ARATH RecName: Full=Phosphoglycerate mutase-like protein AT74 {ECO:0000305}; Short=At-74 {ECO:0000303|PubMed:15737980};	V4T4T7_CITCL SubName: Full=Uncharacterized protein {ECO:0000313|EMBL:ESR46435.1};	At3g05170	GO:0016791,phosphatase activity; GO:0005975,carbohydrate metabolic process; GO:0003674,molecular_function; GO:0003824,catalytic activity; GO:0016787,hydrolase activity; GO:0016788,hydrolase activity, acting on ester bonds; GO:0042578,phosphoric ester hydrolase activity; GO:0008150,biological_process; GO:0008152,metabolic process; GO:0044238,primary metabolic process; GO:0071704,organic substance …	PF00300.22:Histidine phosphatase superfamily (branch 1)	--	--	--
Ciclev10001976m.g.v1.0	0.120322	0.535598	0.84691	false	0.237467	0.104718	0.57733	false	0.59933	1.23871e-05	0.00103662	false	0.046266	0.795572	0.903995	false	0.705636	3.63294e-05	0.000237734	false	0.21585	0.0794883	0.480308	false	0.388865	0.0105629	0.204597	false	1.01486	3.27508e-17	5.34428e-14	up	37586834	37589255	-	Ciclev10001976m.g	--	--	hypothetical protein CICLE_v10001976mg [Citrus clementina]	NAC48_ORYSJ RecName: Full=NAC domain-containing protein 48 {ECO:0000303|PubMed:15029955}; Short=ONAC048 {ECO:0000303|PubMed:15029955}; AltName: Full=OsNAC6 {ECO:0000303|PubMed:10660065}; AltName: Full=Protein STRESS-RESPONSIVE NAC 2 {ECO:0000303|PubMed:18273684};	V4T7M4_CITCL RecName: Full=NAC domain-containing protein {ECO:0000259|PROSITE:PS51005};	At1g01720	GO:0005634,nucleus; GO:0043565,sequence-specific DNA binding; GO:1901002,positive regulation of response to salt stress; GO:1902584,positive regulation of response to water deprivation; GO:0045893,positive regulation of transcription, DNA-templated; GO:1900150,regulation of defense response to fungus; GO:0040008,regulation of growth; GO:0009409,response to cold; GO:0048364,root development; GO:00…	PF02365.15:No apical meristem (NAM) protein	NAC	TF	NAC
Ciclev10001980m.g.v1.0	-0.121047	0.686992	0.907182	false	0.076679	0.740787	0.966682	false	0.379135	0.137722	0.438515	false	-0.70342	0.00219179	0.0225979	false	-1.15166	0.000877152	0.00393131	down	-0.270802	0.193359	0.645153	false	-0.222992	0.41516	0.832802	false	-0.18317	0.426953	0.658624	false	36859869	36862687	-	Ciclev10001980m.g	K03687 molecular chaperone GrpE | (RefSeq) uncharacterized protein LOC102630733 isoform X1 (A)	--	hypothetical protein CICLE_v10001980mg [Citrus clementina]	--	V4V5Q0_CITCL RecName: Full=GrpE protein homolog {ECO:0000256|RuleBase:RU000640};	At5g17710	GO:0005759,mitochondrial matrix; GO:0000774,adenyl-nucleotide exchange factor activity; GO:0051087,chaperone binding; GO:0042803,protein homodimerization activity; GO:0006457,protein folding; GO:0000166,nucleotide binding; GO:0003674,molecular_function; GO:0005488,binding; GO:0017076,purine nucleotide binding; GO:0030234,enzyme regulator activity; GO:0030554,adenyl nucleotide binding; GO:0036094,…	PF01025.19:GrpE	--	--	--
Ciclev10001999m.g.v1.0	0.314322	0.229954	0.646135	false	0.0695847	0.675383	0.950761	false	0.379677	0.0200487	0.160069	false	0.873772	4.72255e-07	2.53618e-05	false	1.20152	4.94151e-10	8.40056e-09	up	0.0606733	0.67447	0.920113	false	0.487841	0.00293049	0.104483	false	0.260738	0.109808	0.301505	false	30522832	30524198	+	Ciclev10001999m.g	--	--	hypothetical protein CICLE_v10001999mg [Citrus clementina]	--	A0A067DR79_CITSI SubName: Full=Uncharacterized protein {ECO:0000313|EMBL:KDO41101.1};	At5g28150	--	PF05910.12:Plant protein of unknown function (DUF868)	--	--	--
Ciclev10002021m.g.v1.0	0.22523	0.591893	0.868625	false	0.193971	0.615	0.937923	false	0.168889	0.590295	0.834611	false	-0.0831764	0.814183	0.913841	false	-1.74639	1.1922e-05	8.83089e-05	down	-0.907802	0.0292584	0.3183	false	0.436954	0.249254	0.732347	false	0.0581966	0.917417	0.965459	false	19581299	19585262	-	Ciclev10002021m.g	--	--	hypothetical protein CICLE_v10002021mg [Citrus clementina]	--	V4V179_CITCL RecName: Full=Alba domain-containing protein {ECO:0000259|Pfam:PF01918};	At1g76010	GO:0016021,integral component of membrane; GO:0003676,nucleic acid binding; GO:0003674,molecular_function; GO:0005488,binding; GO:0097159,organic cyclic compound binding; GO:1901363,heterocyclic compound binding; GO:0005575,cellular_component; GO:0016020,membrane; GO:0031224,intrinsic component of membrane; GO:0110165,cellular anatomical entity	PF01918.21:Alba	--	--	--
Ciclev10002026m.g.v1.0	NA	NA	NA	NA	NA	NA	NA	NA	NA	NA	NA	NA	NA	NA	NA	NA	NA	NA	NA	NA	0.163029	0.720676	0.930687	false	NA	NA	NA	NA	-0.593775	0.158809	0.378479	false	2485966	2487075	+	Ciclev10002026m.g	K18801 glucuronoxylan 4-O-methyltransferase [EC:2.1.1.112] | (RefSeq) glucuronoxylan 4-O-methyltransferase 1 (A)	--	hypothetical protein CICLE_v10002026mg [Citrus clementina]	GXM1_ARATH RecName: Full=Glucuronoxylan 4-O-methyltransferase 1; EC=2.1.1.112;	V4T081_CITCL RecName: Full=Polysacc_synt_4 domain-containing protein {ECO:0000259|Pfam:PF04669};	At1g09610	GO:0005794,Golgi apparatus; GO:0000139,Golgi membrane; GO:0016021,integral component of membrane; GO:0030775,glucuronoxylan 4-O-methyltransferase activity; GO:0032259,methylation; GO:0009834,plant-type secondary cell wall biogenesis; GO:0045492,xylan biosynthetic process; GO:0045491,xylan metabolic process; GO:0003674,molecular_function; GO:0003824,catalytic activity; GO:0008168,methyltransferase…	PF04669.13:Polysaccharide biosynthesis	--	--	--
Ciclev10002041m.g.v1.0	NA	NA	NA	NA	NA	NA	NA	NA	-0.321364	0.683497	0.881547	false	NA	NA	NA	NA	-1.33353	0.00554394	0.0188969	down	NA	NA	NA	NA	0.254425	0.615698	1	false	NA	NA	NA	NA	40637573	40639211	+	Ciclev10002041m.g	--	--	hypothetical protein CICLE_v10002041mg [Citrus clementina]	--	V4T9I3_CITCL SubName: Full=Uncharacterized protein {ECO:0000313|EMBL:ESR48145.1};	At5g13720	GO:0016021,integral component of membrane; GO:0005575,cellular_component; GO:0016020,membrane; GO:0031224,intrinsic component of membrane; GO:0110165,cellular anatomical entity	PF03350.16:Uncharacterized protein family, UPF0114	--	--	--
Ciclev10002052m.g.v1.0	-0.923277	0.114297	0.51559	false	NA	NA	NA	NA	NA	NA	NA	NA	NA	NA	NA	NA	NA	NA	NA	NA	NA	NA	NA	NA	NA	NA	NA	NA	NA	NA	NA	NA	31669623	31670669	-	Ciclev10002052m.g	K13459 disease resistance protein RPS2 | (RefSeq) probable disease resistance protein At5g63020 (A)	ko04626: Plant-pathogen interaction	hypothetical protein CICLE_v10002052mg [Citrus clementina]	SUMM2_ARATH RecName: Full=Disease resistance protein SUMM2 {ECO:0000305}; AltName: Full=Disease resistance protein At1g12280 {ECO:0000305}; AltName: Full=Protein SUPPRESSOR OF MKK1 MKK2 2 {ECO:0000303|PubMed:22423965};	V4TA02_CITCL RecName: Full=NB-ARC domain-containing protein {ECO:0000259|Pfam:PF00931};	At1g12280	GO:0043531,ADP binding; GO:0005524,ATP binding; GO:0006952,defense response; GO:0000166,nucleotide binding; GO:0003674,molecular_function; GO:0005488,binding; GO:0017076,purine nucleotide binding; GO:0030554,adenyl nucleotide binding; GO:0032553,ribonucleotide binding; GO:0032555,purine ribonucleotide binding; GO:0032559,adenyl ribonucleotide binding; GO:0036094,small molecule binding; GO:0043167…	PF00931.22:NB-ARC domain	--	--	--
Ciclev10002054m.g.v1.0	0.0152973	0.975657	0.994376	false	0.0437848	0.91095	0.991472	false	0.24294	0.530329	0.802497	false	-0.306557	0.267999	0.527531	false	-0.926859	0.00305028	0.0114201	false	0.360635	0.316948	0.752418	false	0.248147	0.432439	0.840971	false	1.28389	3.77195e-05	0.00101068	up	36978027	36980013	+	Ciclev10002054m.g	K01057 6-phosphogluconolactonase [EC:3.1.1.31] | (RefSeq) probable 6-phosphogluconolactonase 1 isoform X1 (A)	ko00030: Pentose phosphate pathway; ko01100: Metabolic pathways; ko01110: Biosynthesis of secondary metabolites; ko01200: Carbon metabolism	hypothetical protein CICLE_v10002054mg [Citrus clementina]	6PGL1_ORYSI RecName: Full=Probable 6-phosphogluconolactonase 1; Short=6PGL 1; EC=3.1.1.31;	V4SI24_CITCL RecName: Full=Probable 6-phosphogluconolactonase {ECO:0000256|RuleBase:RU365095}; EC=3.1.1.31 {ECO:0000256|RuleBase:RU365095};	At1g13700	GO:0017057,6-phosphogluconolactonase activity; GO:0005975,carbohydrate metabolic process; GO:0006098,pentose-phosphate shunt; GO:0003674,molecular_function; GO:0003824,catalytic activity; GO:0016787,hydrolase activity; GO:0016788,hydrolase activity, acting on ester bonds; GO:0052689,carboxylic ester hydrolase activity; GO:0008150,biological_process; GO:0008152,metabolic process; GO:0044238,primar…	PF01182.20:Glucosamine-6-phosphate isomerases/6-phosphogluconolactonase	--	--	--
Ciclev10002058m.g.v1.0	-0.882606	0.318512	1	false	NA	NA	NA	NA	NA	NA	NA	NA	NA	NA	NA	NA	NA	NA	NA	NA	NA	NA	NA	NA	NA	NA	NA	NA	NA	NA	NA	NA	5260412	5262567	+	Ciclev10002058m.g	K22395 cinnamyl-alcohol dehydrogenase [EC:1.1.1.195] | (RefSeq) berberine bridge enzyme-like 13 (A)	ko00940: Phenylpropanoid biosynthesis; ko01100: Metabolic pathways; ko01110: Biosynthesis of secondary metabolites	hypothetical protein CICLE_v10002058mg [Citrus clementina]	BBE18_ARATH RecName: Full=Berberine bridge enzyme-like 18 {ECO:0000303|PubMed:26037923}; Short=AtBBE-like 18 {ECO:0000303|PubMed:26037923}; EC=1.1.1.- {ECO:0000250|UniProtKB:O64743}; Flags: Precursor;	V4SVT3_CITCL RecName: Full=FAD-binding PCMH-type domain-containing protein {ECO:0000259|PROSITE:PS51387};	At4g20820	GO:0005618,cell wall; GO:0005576,extracellular region; GO:0071949,FAD binding; GO:0016491,oxidoreductase activity; GO:0000166,nucleotide binding; GO:0003674,molecular_function; GO:0005488,binding; GO:0036094,small molecule binding; GO:0043167,ion binding; GO:0043168,anion binding; GO:0050660,flavin adenine dinucleotide binding; GO:0097159,organic cyclic compound binding; GO:1901265,nucleoside pho…	PF01565.23:FAD binding domain	--	--	--
Ciclev10002083m.g.v1.0	0.0786716	0.707767	0.91291	false	0.104142	0.443571	0.88134	false	0.366194	0.00979175	0.105253	false	0.400329	0.017778	0.0997946	false	1.43758	1.18872e-15	4.24327e-14	up	0.0578418	0.657804	0.915647	false	0.0195734	0.899395	0.980926	false	-0.0519481	0.73839	0.870986	false	39748754	39753073	+	Ciclev10002083m.g	K12126 phytochrome-interacting factor 3 | (RefSeq) transcription factor PIF3 (A)	ko04075: Plant hormone signal transduction; ko04712: Circadian rhythm - plant	hypothetical protein CUMW_045600 [Citrus unshiu]	BH080_ARATH RecName: Full=Transcription factor bHLH80; AltName: Full=Basic helix-loop-helix protein 80; Short=AtbHLH80; Short=bHLH 80; AltName: Full=Transcription factor EN 71; AltName: Full=bHLH transcription factor bHLH080;	A0A2H5NHE5_CITUN RecName: Full=BHLH domain-containing protein {ECO:0000259|PROSITE:PS50888};	At1g35460	GO:0005634,nucleus; GO:0003700,DNA-binding transcription factor activity; GO:0000981,DNA-binding transcription factor activity, RNA polymerase II-specific; GO:0046983,protein dimerization activity; GO:0000978,RNA polymerase II cis-regulatory region sequence-specific DNA binding; GO:0042335,cuticle development; GO:0006357,regulation of transcription by RNA polymerase II; GO:0006355,regulation of t…	PF00010.26:Helix-loop-helix DNA-binding domain	bHLH	TF	bHLH
Ciclev10002103m.g.v1.0	-0.131545	0.702686	0.911064	false	-0.468588	0.0662344	0.48387	false	-0.302525	0.212015	0.534912	false	-0.615742	0.00570919	0.0452368	false	-1.49792	3.47667e-06	2.90758e-05	down	-0.422832	0.07543	0.471	false	-0.539795	0.0505743	0.417694	false	-0.246808	0.391166	0.628128	false	1332523	1335656	+	Ciclev10002103m.g	--	--	hypothetical protein CICLE_v10002103mg [Citrus clementina]	--	V4UZ50_CITCL SubName: Full=Uncharacterized protein {ECO:0000313|EMBL:ESR44704.1};	--	GO:0016021,integral component of membrane; GO:0005575,cellular_component; GO:0016020,membrane; GO:0031224,intrinsic component of membrane; GO:0110165,cellular anatomical entity	PF06570.11:Protein of unknown function (DUF1129)	--	--	--
Ciclev10002119m.g.v1.0	-0.884961	0.193059	1	false	0.850517	0.0496164	0.435253	false	NA	NA	NA	NA	NA	NA	NA	NA	NA	NA	NA	NA	NA	NA	NA	NA	NA	NA	NA	NA	NA	NA	NA	NA	42348093	42350470	+	Ciclev10002119m.g	K00799 glutathione S-transferase [EC:2.5.1.18] | (RefSeq) glutathione S-transferase-like (A)	ko00480: Glutathione metabolism; ko01100: Metabolic pathways	hypothetical protein CICLE_v10002119mg [Citrus clementina]	GSTF_HYOMU RecName: Full=Glutathione S-transferase {ECO:0000303|PubMed:8108497}; EC=2.5.1.18 {ECO:0000269|PubMed:8108497}; AltName: Full=25 kDa auxin-binding protein {ECO:0000303|PubMed:8108497}; AltName: Full=GST class-phi {ECO:0000303|PubMed:8108497};	V4SL77_CITCL RecName: Full=Glutathione transferase {ECO:0000256|ARBA:ARBA00012452}; EC=2.5.1.18 {ECO:0000256|ARBA:ARBA00012452};	At2g47730	GO:0004364,glutathione transferase activity; GO:0009734,auxin-activated signaling pathway; GO:0006749,glutathione metabolic process; GO:0003674,molecular_function; GO:0003824,catalytic activity; GO:0016740,transferase activity; GO:0016765,transferase activity, transferring alkyl or aryl (other than methyl) groups; GO:0007154,cell communication; GO:0007165,signal transduction; GO:0008150,biologica…	PF02798.20:Glutathione S-transferase, N-terminal domain	--	--	--
Ciclev10002129m.g.v1.0	-0.53053	0.153975	0.574876	false	-0.058132	0.858939	0.98641	false	NA	NA	NA	NA	-0.750424	0.0908378	0.280066	false	-1.33577	0.00966053	0.029972	down	-0.648202	0.0758089	0.471347	false	-0.620023	0.202843	1	false	-0.473481	0.213284	0.447957	false	6680054	6681731	-	Ciclev10002129m.g	K08909 light-harvesting complex I chlorophyll a/b binding protein 3 | (RefSeq) chlorophyll a-b binding protein 8, chloroplastic (A)	ko00196: Photosynthesis - antenna proteins; ko01100: Metabolic pathways	hypothetical protein CICLE_v10002129mg [Citrus clementina]	CB13_SOLLC RecName: Full=Chlorophyll a-b binding protein 8, chloroplastic; AltName: Full=LHCI type III CAB-8; Flags: Precursor;	A0A067DX06_CITSI RecName: Full=Chlorophyll a-b binding protein, chloroplastic {ECO:0000256|RuleBase:RU363080};	At1g61520	GO:0009535,chloroplast thylakoid membrane; GO:0016021,integral component of membrane; GO:0009522,photosystem I; GO:0009523,photosystem II; GO:0010287,plastoglobule; GO:0016168,chlorophyll binding; GO:0046872,metal ion binding; GO:0009768,photosynthesis, light harvesting in photosystem I; GO:0018298,protein-chromophore linkage; GO:0009416,response to light stimulus; GO:0003674,molecular_function; …	PF00504.21:Chlorophyll A-B binding protein	--	--	--
Ciclev10002132m.g.v1.0	NA	NA	NA	NA	-0.0911339	0.836645	0.983461	false	0.387714	0.255007	0.584881	false	0.685732	0.101314	0.297762	false	-0.507951	0.116819	0.219166	false	-0.0400476	0.896381	0.979681	false	-0.0817453	0.791993	0.956095	false	0.490429	0.0272965	0.122909	false	43051579	43053394	-	Ciclev10002132m.g	K07760 cyclin-dependent kinase [EC:2.7.11.22] | (RefSeq) cyclin-dependent kinase B2-2 (A)	--	PREDICTED: cyclin-dependent kinase B2-2 [Citrus sinensis]	CDC2D_ANTMA RecName: Full=Cell division control protein 2 homolog D; EC=2.7.11.22; EC=2.7.11.23;	A0A067HBZ0_CITSI RecName: Full=Protein kinase domain-containing protein {ECO:0000259|PROSITE:PS50011};	At1g20930	GO:0005524,ATP binding; GO:0004693,cyclin-dependent protein serine/threonine kinase activity; GO:0106310,protein serine kinase activity; GO:0106311,protein threonine kinase activity; GO:0008353,RNA polymerase II CTD heptapeptide repeat kinase activity; GO:0007049,cell cycle; GO:0051301,cell division; GO:0000166,nucleotide binding; GO:0003674,molecular_function; GO:0005488,binding; GO:0017076,puri…	PF00069.25:Protein kinase domain	--	--	--
Ciclev10002147m.g.v1.0	0.153526	0.496146	0.830546	false	-0.166379	0.124982	0.612309	false	-0.210462	0.035099	0.217163	false	-0.324606	0.00271688	0.0263591	false	-1.00997	4.42488e-13	1.1602e-11	down	0.26259	0.0245244	0.291143	false	-0.176368	0.251125	0.733643	false	-0.147428	0.248706	0.489169	false	41925904	41928598	-	Ciclev10002147m.g	K10949 ER lumen protein retaining receptor | (RefSeq) putative ER lumen protein-retaining receptor C28H8.4 isoform X1 (A)	--	hypothetical protein CICLE_v10002147mg [Citrus clementina]	ERD2_PETHY RecName: Full=ER lumen protein-retaining receptor; AltName: Full=HDEL receptor; AltName: Full=PGP169-12;	V4TA60_CITCL SubName: Full=Uncharacterized protein {ECO:0000313|EMBL:ESR48420.1};	At1g75760	GO:0005789,endoplasmic reticulum membrane; GO:0016021,integral component of membrane; GO:0046923,ER retention sequence binding; GO:0006621,protein retention in ER lumen; GO:0015031,protein transport; GO:0016192,vesicle-mediated transport; GO:0003674,molecular_function; GO:0005048,signal sequence binding; GO:0005488,binding; GO:0033218,amide binding; GO:0042277,peptide binding; GO:0008104,protein …	PF00810.18:ER lumen protein retaining receptor	--	--	--
Ciclev10002153m.g.v1.0	NA	NA	NA	NA	NA	NA	NA	NA	NA	NA	NA	NA	NA	NA	NA	NA	3.01476	0.000113979	0.00066148	up	0.151879	0.659695	0.915828	false	0.484622	0.340489	1	false	0.887601	0.0051938	0.0386644	false	42291780	42292947	+	Ciclev10002153m.g	--	--	hypothetical protein CICLE_v10002153mg [Citrus clementina]	Y1607_ARATH RecName: Full=Uncharacterized protein At1g76070;	V4TAC5_CITCL SubName: Full=Uncharacterized protein {ECO:0000313|EMBL:ESR48500.1};	At1g76070	GO:0005886,plasma membrane; GO:0005575,cellular_component; GO:0016020,membrane; GO:0071944,cell periphery; GO:0110165,cellular anatomical entity	--	--	--	--
Ciclev10002164m.g.v1.0	0.963438	0.326545	1	false	NA	NA	NA	NA	NA	NA	NA	NA	NA	NA	NA	NA	NA	NA	NA	NA	NA	NA	NA	NA	NA	NA	NA	NA	NA	NA	NA	NA	36298149	36301148	-	Ciclev10002164m.g	K25006 RNA-binding protein 24/38 | (RefSeq) RNA-binding protein 38 (A)	--	hypothetical protein CICLE_v10002164mg [Citrus clementina]	ARP1_ARATH RecName: Full=Probable RNA-binding protein ARP1; AltName: Full=ABA-regulated RNA-binding protein 1 {ECO:0000303|PubMed:23040517};	V4TC42_CITCL RecName: Full=RRM domain-containing protein {ECO:0000259|PROSITE:PS50102};	At1g22330	GO:0005634,nucleus; GO:0003729,mRNA binding; GO:0010029,regulation of seed germination; GO:0009737,response to abscisic acid; GO:0009651,response to salt stress; GO:0009414,response to water deprivation; GO:0003674,molecular_function; GO:0003676,nucleic acid binding; GO:0003723,RNA binding; GO:0005488,binding; GO:0097159,organic cyclic compound binding; GO:1901363,heterocyclic compound binding; G…	PF00076.22:RNA recognition motif. (a.k.a. RRM, RBD, or RNP domain)	--	--	--
Ciclev10002180m.g.v1.0	-0.141463	0.482063	0.822045	false	-0.186594	0.045443	0.420381	false	0.314138	0.0145072	0.134192	false	0.712099	8.37998e-08	5.73635e-06	false	1.46101	1.88678e-35	3.84497e-33	up	0.297624	0.0109905	0.203004	false	0.000742269	0.995046	0.999041	false	0.174251	0.0878666	0.262233	false	34619622	34621368	+	Ciclev10002180m.g	--	--	hypothetical protein CICLE_v10002180mg [Citrus clementina]	D14_ARATH RecName: Full=Strigolactone esterase D14 {ECO:0000303|PubMed:25425668}; EC=3.1.-.- {ECO:0000269|PubMed:25425668}; AltName: Full=Protein DWARF 14 {ECO:0000303|PubMed:22357928}; Short=AtD14 {ECO:0000303|PubMed:22357928};	A0A067H1R0_CITSI RecName: Full=AB hydrolase-1 domain-containing protein {ECO:0000259|Pfam:PF12697};	At3g03990	GO:0005737,cytoplasm; GO:0005634,nucleus; GO:0016787,hydrolase activity; GO:1902348,cellular response to strigolactone; GO:0010223,secondary shoot formation; GO:1901601,strigolactone biosynthetic process; GO:0003674,molecular_function; GO:0003824,catalytic activity; GO:0008150,biological_process; GO:0009987,cellular process; GO:0010033,response to organic substance; GO:0014070,response to organic…	PF12697.7:Alpha/beta hydrolase family	--	--	--
Ciclev10002182m.g.v1.0	-0.0662475	0.839922	0.954287	false	0.375017	0.0823801	0.526773	false	-0.155081	0.475527	0.764989	false	-0.413126	0.130626	0.348001	false	-1.06733	0.0113129	0.0341829	down	0.0355613	0.873078	0.974075	false	-0.0717768	0.822718	0.962794	false	-0.351498	0.14828	0.363062	false	36068745	36070255	+	Ciclev10002182m.g	K09338 homeobox-leucine zipper protein | (RefSeq) homeobox-leucine zipper protein ATHB-6-like isoform X1 (A)	--	hypothetical protein CUMW_060430 [Citrus unshiu]	ATHB5_ARATH RecName: Full=Homeobox-leucine zipper protein ATHB-5; AltName: Full=HD-ZIP protein ATHB-5; AltName: Full=Homeodomain transcription factor ATHB-5;	A0A2H5NMZ4_CITUN RecName: Full=Homeobox domain-containing protein {ECO:0000259|PROSITE:PS50071};	At5g65310	GO:0005634,nucleus; GO:0003700,DNA-binding transcription factor activity; GO:0000981,DNA-binding transcription factor activity, RNA polymerase II-specific; GO:0042803,protein homodimerization activity; GO:0043565,sequence-specific DNA binding; GO:0000976,transcription regulatory region sequence-specific DNA binding; GO:0009738,abscisic acid-activated signaling pathway; GO:0045893,positive regulat…	PF00046.29:Homeodomain	HB-HD-ZIP	TF	HB->HB-HD-ZIP
Ciclev10002183m.g.v1.0	-0.197674	0.619149	0.880171	false	-0.0292125	0.939839	0.993874	false	0.0115119	0.978782	0.992379	false	NA	NA	NA	NA	NA	NA	NA	NA	-0.426397	0.602431	0.898455	false	-0.452067	0.391576	1	false	NA	NA	NA	NA	15208666	15210042	+	Ciclev10002183m.g	K13434 pathogenesis-related genes transcriptional activator PTI6 | (RefSeq) pathogenesis-related genes transcriptional activator PTI6-like (A)	ko04626: Plant-pathogen interaction	hypothetical protein CICLE_v10002183mg [Citrus clementina]	PTI6_SOLLC RecName: Full=Pathogenesis-related genes transcriptional activator PTI6; AltName: Full=PTO-interacting protein 6;	V4T1R0_CITCL RecName: Full=AP2/ERF domain-containing protein {ECO:0000259|PROSITE:PS51032};	At4g27950	GO:0005634,nucleus; GO:0003677,DNA binding; GO:0003700,DNA-binding transcription factor activity; GO:0006952,defense response; GO:0003674,molecular_function; GO:0003676,nucleic acid binding; GO:0005488,binding; GO:0097159,organic cyclic compound binding; GO:1901363,heterocyclic compound binding; GO:0140110,transcription regulator activity; GO:0006950,response to stress; GO:0008150,biological_proc…	PF00847.20:AP2 domain	AP2/ERF-ERF	TF	AP2/ERF->AP2/ERF-ERF
Ciclev10002237m.g.v1.0	1.67108	0.0788652	0.455414	false	0.836102	0.23408	0.755201	false	NA	NA	NA	NA	NA	NA	NA	NA	NA	NA	NA	NA	NA	NA	NA	NA	-0.107425	0.838157	1	false	NA	NA	NA	NA	40544380	40545372	-	Ciclev10002237m.g	--	--	hypothetical protein CICLE_v10002237mg [Citrus clementina]	DOF16_ARATH RecName: Full=Dof zinc finger protein DOF1.6; Short=AtDOF1.6;	V4V7M1_CITCL RecName: Full=Dof-type domain-containing protein {ECO:0000259|PROSITE:PS50884};	At3g50410	GO:0005634,nucleus; GO:0003677,DNA binding; GO:0003700,DNA-binding transcription factor activity; GO:0046872,metal ion binding; GO:0006355,regulation of transcription, DNA-templated; GO:0003674,molecular_function; GO:0003676,nucleic acid binding; GO:0005488,binding; GO:0097159,organic cyclic compound binding; GO:1901363,heterocyclic compound binding; GO:0140110,transcription regulator activity; G…	PF02701.15:Dof domain, zinc finger	C2C2-Dof	TF	C2C2->C2C2-Dof
Ciclev10002239m.g.v1.0	0.632371	0.0458311	0.377788	false	-2.93415	2.00286e-06	0.000428613	down	-0.969718	0.00747847	0.0904914	false	-2.58787	0.0416925	0.172906	false	-0.201932	0.633813	0.747944	false	NA	NA	NA	NA	-1.49069	1.24569e-07	7.58729e-05	down	NA	NA	NA	NA	40449647	40450911	+	Ciclev10002239m.g	K09422 transcription factor MYB, plant | (RefSeq) putative R2R3-MYB transcription factor (A)	--	hypothetical protein CICLE_v10002239mg [Citrus clementina]	MYB77_ARATH RecName: Full=Transcription factor MYB77 {ECO:0000303|PubMed:11597504}; AltName: Full=Myb-related protein 77 {ECO:0000303|PubMed:11597504}; Short=AtMYB77 {ECO:0000303|PubMed:11597504}; AltName: Full=Myb-related protein R2 {ECO:0000303|PubMed:9678577}; Short=AtMYBR2 {ECO:0000303|PubMed:9678577};	A0A067H9B1_CITSI SubName: Full=Uncharacterized protein {ECO:0000313|EMBL:KDO84317.1};	At3g50060	GO:0005634,nucleus; GO:0003700,DNA-binding transcription factor activity; GO:0000981,DNA-binding transcription factor activity, RNA polymerase II-specific; GO:0000978,RNA polymerase II cis-regulatory region sequence-specific DNA binding; GO:0000976,transcription regulatory region sequence-specific DNA binding; GO:0048527,lateral root development; GO:0010929,positive regulation of auxin mediated s…	PF00249.31:Myb-like DNA-binding domain	MYB	TF	MYB->MYB
Ciclev10002276m.g.v1.0	-0.379634	0.0948367	0.482965	false	-0.361286	0.0389319	0.396826	false	-0.227698	0.178308	0.494821	false	1.06981	3.27106e-05	0.000869556	up	0.922859	4.92341e-05	0.000311809	false	-0.174039	0.511459	0.86314	false	0.200522	0.494206	0.866591	false	-0.491065	0.0565717	0.198056	false	38253835	38255589	-	Ciclev10002276m.g	K15382 solute carrier family 50 (sugar transporter) | (RefSeq) bidirectional sugar transporter SWEET1 (A)	--	hypothetical protein CICLE_v10002276mg [Citrus clementina]	SWET1_ARATH RecName: Full=Bidirectional sugar transporter SWEET1 {ECO:0000303|PubMed:21107422}; Short=AtSWEET1 {ECO:0000303|PubMed:21107422}; AltName: Full=Protein SUGARS WILL EVENTUALLY BE EXPORTED TRANSPORTERS 1 {ECO:0000303|PubMed:21107422};	A0A067H7M7_CITSI RecName: Full=Bidirectional sugar transporter SWEET {ECO:0000256|RuleBase:RU910715};	At1g21460	GO:0005783,endoplasmic reticulum; GO:0005789,endoplasmic reticulum membrane; GO:0016021,integral component of membrane; GO:0005887,integral component of plasma membrane; GO:0005886,plasma membrane; GO:0051119,sugar transmembrane transporter activity; GO:0008643,carbohydrate transport; GO:0051260,protein homooligomerization; GO:0003674,molecular_function; GO:0005215,transporter activity; GO:000850…	PF03083.16:Sugar efflux transporter for intercellular exchange	--	--	--
Ciclev10002290m.g.v1.0	0.393653	0.337139	0.731412	false	-0.516847	0.344669	0.831495	false	NA	NA	NA	NA	NA	NA	NA	NA	NA	NA	NA	NA	NA	NA	NA	NA	NA	NA	NA	NA	NA	NA	NA	NA	29400846	29403554	-	Ciclev10002290m.g	K14484 auxin-responsive protein IAA | (RefSeq) auxin-responsive protein IAA16 isoform X1 (A)	ko04075: Plant hormone signal transduction	hypothetical protein CICLE_v10002290mg [Citrus clementina]	IAA16_ARATH RecName: Full=Auxin-responsive protein IAA16; AltName: Full=Indoleacetic acid-induced protein 16;	V4T9E5_CITCL RecName: Full=Auxin-responsive protein {ECO:0000256|RuleBase:RU004549};	At3g04730	GO:0005634,nucleus; GO:0003700,DNA-binding transcription factor activity; GO:0042802,identical protein binding; GO:0000976,transcription regulatory region sequence-specific DNA binding; GO:0009734,auxin-activated signaling pathway; GO:0009733,response to auxin; GO:0003674,molecular_function; GO:0140110,transcription regulator activity; GO:0005488,binding; GO:0005515,protein binding; GO:0001067,re…	PF02309.16:AUX/IAA family	AUX/IAA	TR	AUX/IAA
Ciclev10002292m.g.v1.0	-1.15783	0.000338151	0.0425947	down	0.145227	0.200309	0.718746	false	0.250597	0.113825	0.401896	false	-0.0536037	0.726057	0.868372	false	0.694115	3.05519e-05	0.000203667	false	-0.0913371	0.483256	0.852569	false	0.0628825	0.729779	0.941118	false	-0.0664171	0.579348	0.771668	false	43127572	43129737	+	Ciclev10002292m.g	--	--	hypothetical protein CICLE_v10002292mg [Citrus clementina]	RITF1_ARATH RecName: Full=Protein RGF1 INDUCIBLE TRANSCRIPTION FACTOR 1 {ECO:0000303|PubMed:31801996};	V4SLU8_CITCL SubName: Full=Uncharacterized protein {ECO:0000313|EMBL:ESR48728.1};	At1g21000	GO:0005634,nucleus; GO:0046872,metal ion binding; GO:0010078,maintenance of root meristem identity; GO:2000377,regulation of reactive oxygen species metabolic process; GO:2000280,regulation of root development; GO:0043434,response to peptide hormone; GO:0003674,molecular_function; GO:0005488,binding; GO:0043167,ion binding; GO:0043169,cation binding; GO:0007275,multicellular organism development;…	PF04640.14:PLATZ transcription factor	PLATZ	TF	PLATZ
Ciclev10002294m.g.v1.0	-0.858165	0.219062	0.636506	false	-2.1419	4.25418e-18	6.82797e-14	down	-1.38997	9.88669e-16	3.95072e-12	down	-1.32501	0.000249064	0.0044238	down	-1.27076	3.93001e-08	4.86686e-07	down	0.597166	0.259291	0.70828	false	-0.334727	0.0905249	0.523836	false	0.37419	0.496375	0.711074	false	37219890	37221066	-	Ciclev10002294m.g	K09286 EREBP-like factor | (RefSeq) ethylene-responsive transcription factor ERF011 (A)	--	hypothetical protein CICLE_v10002294mg [Citrus clementina]	ERF13_ARATH RecName: Full=Ethylene-responsive transcription factor ERF013;	V4T2N4_CITCL RecName: Full=AP2/ERF domain-containing protein {ECO:0000259|PROSITE:PS51032};	At1g77640	GO:0005634,nucleus; GO:0003700,DNA-binding transcription factor activity; GO:0000976,transcription regulatory region sequence-specific DNA binding; GO:0009873,ethylene-activated signaling pathway; GO:0003674,molecular_function; GO:0140110,transcription regulator activity; GO:0001067,regulatory region nucleic acid binding; GO:0003676,nucleic acid binding; GO:0003677,DNA binding; GO:0003690,double-…	PF00847.20:AP2 domain	AP2/ERF-ERF	TF	AP2/ERF->AP2/ERF-ERF
Ciclev10002301m.g.v1.0	-2.52853	5.52632e-07	0.00102401	down	-0.678411	0.226128	0.7474	false	-0.694542	0.17162	0.487069	false	0.858391	0.148231	0.375052	false	NA	NA	NA	NA	-0.370012	0.488549	0.854842	false	NA	NA	NA	NA	NA	NA	NA	NA	37372296	37374350	+	Ciclev10002301m.g	--	--	hypothetical protein CICLE_v10002301mg [Citrus clementina]	--	A0A067GPP2_CITSI SubName: Full=Uncharacterized protein {ECO:0000313|EMBL:KDO80655.1};	At1g21830	--	PF05340.12:Protein of unknown function (DUF740)	--	--	--
Ciclev10002312m.g.v1.0	-0.441479	0.473989	1	false	-0.340888	0.346633	0.831684	false	-0.943694	0.0128455	0.124184	false	NA	NA	NA	NA	NA	NA	NA	NA	NA	NA	NA	NA	NA	NA	NA	NA	NA	NA	NA	NA	37491105	37493595	+	Ciclev10002312m.g	K14492 two-component response regulator ARR-A family | (RefSeq) two-component response regulator ORR9-like isoform X1 (A)	ko04075: Plant hormone signal transduction	hypothetical protein CICLE_v10002312mg [Citrus clementina]	ORR9_ORYSI RecName: Full=Two-component response regulator ORR9 {ECO:0000305}; AltName: Full=Type A response regulator 9 {ECO:0000303|PubMed:16472405}; Short=OsRR9 {ECO:0000303|PubMed:16472405};	V4T7K1_CITCL RecName: Full=Response regulatory domain-containing protein {ECO:0000259|PROSITE:PS50110};	At3g57040	GO:0009736,cytokinin-activated signaling pathway; GO:0000160,phosphorelay signal transduction system; GO:0009735,response to cytokinin; GO:0007154,cell communication; GO:0007165,signal transduction; GO:0008150,biological_process; GO:0009719,response to endogenous stimulus; GO:0009725,response to hormone; GO:0009755,hormone-mediated signaling pathway; GO:0009987,cellular process; GO:0010033,respon…	PF00072.24:Response regulator receiver domain	Others	TR	Others
Ciclev10002314m.g.v1.0	0.964363	0.354854	1	false	NA	NA	NA	NA	NA	NA	NA	NA	NA	NA	NA	NA	NA	NA	NA	NA	NA	NA	NA	NA	NA	NA	NA	NA	NA	NA	NA	NA	40275058	40277774	-	Ciclev10002314m.g	--	--	hypothetical protein CICLE_v10002314mg [Citrus clementina]	Y3918_ARATH RecName: Full=B3 domain-containing protein At3g19184;	V4V7F6_CITCL RecName: Full=TF-B3 domain-containing protein {ECO:0000259|PROSITE:PS50863};	At3g19180_2	GO:0005634,nucleus; GO:0003677,DNA binding; GO:0003674,molecular_function; GO:0003676,nucleic acid binding; GO:0005488,binding; GO:0097159,organic cyclic compound binding; GO:1901363,heterocyclic compound binding; GO:0005575,cellular_component; GO:0005622,intracellular anatomical structure; GO:0043226,organelle; GO:0043227,membrane-bounded organelle; GO:0043229,intracellular organelle; GO:0043231…	PF02362.21:B3 DNA binding domain	B3	TF	B3->B3
Ciclev10002322m.g.v1.0	0.589247	0.175544	0.595689	false	-0.956057	0.128359	0.619969	false	-0.393144	0.441501	0.741288	false	-0.290722	0.666553	0.835943	false	1.49983	0.0134457	0.0394142	up	NA	NA	NA	NA	-0.101632	0.879678	1	false	NA	NA	NA	NA	16010187	16014514	-	Ciclev10002322m.g	--	--	hypothetical protein CICLE_v10002322mg [Citrus clementina]	PPD2_ARATH RecName: Full=PsbP domain-containing protein 2, chloroplastic; AltName: Full=PsbP-related thylakoid lumenal protein 3; Flags: Precursor;	V4SX19_CITCL RecName: Full=PsbP domain-containing protein {ECO:0000259|Pfam:PF01789};	At2g28605	GO:0009507,chloroplast; GO:0009543,chloroplast thylakoid lumen; GO:0019898,extrinsic component of membrane; GO:0009654,photosystem II oxygen evolving complex; GO:0009579,thylakoid; GO:0005509,calcium ion binding; GO:0015979,photosynthesis; GO:0003674,molecular_function; GO:0005488,binding; GO:0043167,ion binding; GO:0043169,cation binding; GO:0046872,metal ion binding; GO:0008150,biological_proce…	PF01789.16:PsbP	--	--	--
Ciclev10002337m.g.v1.0	NA	NA	NA	NA	NA	NA	NA	NA	NA	NA	NA	NA	NA	NA	NA	NA	NA	NA	NA	NA	-0.834903	0.0503968	0.397504	false	NA	NA	NA	NA	0.634157	0.0851691	0.2579	false	282610	284150	-	Ciclev10002337m.g	--	--	hypothetical protein CICLE_v10002337mg [Citrus clementina]	--	V4SZU5_CITCL RecName: Full=START domain-containing protein {ECO:0000259|PROSITE:PS50848};	At5g49800	GO:0008289,lipid binding; GO:0003674,molecular_function; GO:0005488,binding	PF01852.19:START domain	--	--	--
Ciclev10002354m.g.v1.0	-0.0189506	0.939593	0.983595	false	0.240352	0.0457059	0.421114	false	0.38799	0.0158732	0.140991	false	0.0540315	0.654724	0.829128	false	1.09138	1.39984e-08	1.84118e-07	up	0.0256433	0.858096	0.970479	false	0.0869496	0.614297	0.913254	false	-0.381947	0.0571212	0.199594	false	42809560	42811717	+	Ciclev10002354m.g	--	--	hypothetical protein CICLE_v10002354mg [Citrus clementina]	WOX8_ORYSJ RecName: Full=WUSCHEL-related homeobox 8; AltName: Full=OsWOX8; AltName: Full=Protein WOX13;	A0A067GZW5_CITSI RecName: Full=Homeobox domain-containing protein {ECO:0000259|PROSITE:PS50071};	At4g35550	GO:0005634,nucleus; GO:0003677,DNA binding; GO:0003700,DNA-binding transcription factor activity; GO:0007275,multicellular organism development; GO:0003674,molecular_function; GO:0003676,nucleic acid binding; GO:0005488,binding; GO:0097159,organic cyclic compound binding; GO:1901363,heterocyclic compound binding; GO:0140110,transcription regulator activity; GO:0008150,biological_process; GO:00325…	PF00046.29:Homeodomain	HB-WOX	TF	HB->HB-WOX
Ciclev10002362m.g.v1.0	-0.755806	0.0721259	0.441678	false	0.107268	0.643156	0.946101	false	0.549734	0.17259	0.488089	false	-0.163659	0.707115	0.858268	false	0.530761	0.297473	0.443223	false	-0.123628	0.762185	0.943081	false	0.294176	0.661915	1	false	NA	NA	NA	NA	24760557	24761990	+	Ciclev10002362m.g	K01183 chitinase [EC:3.2.1.14] | (RefSeq) endochitinase EP3-like (A)	ko00520: Amino sugar and nucleotide sugar metabolism; ko01100: Metabolic pathways	hypothetical protein CUMW_281060 [Citrus unshiu]	CHI5_ARATH RecName: Full=Endochitinase EP3 {ECO:0000303|PubMed:11525512}; EC=3.2.1.14; AltName: Full=Chitinase class IV {ECO:0000303|PubMed:11525512}; Short=AtchitIV {ECO:0000303|PubMed:11525512}; AltName: Full=Protein HOMOLOG OF CARROT EP3-3 CHITINASE {ECO:0000303|PubMed:11525512}; Short=AtEP3 {ECO:0000303|PubMed:11525512}; Flags: Precursor;	A0A2H5MVW5_CITUN SubName: Full=Uncharacterized protein {ECO:0000313|EMBL:GAY32144.1};	At3g54420	GO:0005618,cell wall; GO:0008061,chitin binding; GO:0004568,chitinase activity; GO:0016998,cell wall macromolecule catabolic process; GO:0006032,chitin catabolic process; GO:0006952,defense response; GO:0000272,polysaccharide catabolic process; GO:0009617,response to bacterium; GO:0009611,response to wounding; GO:0010262,somatic embryogenesis; GO:0003674,molecular_function; GO:0005488,binding; GO…	PF00182.19:Chitinase class I	--	--	--
Ciclev10002391m.g.v1.0	0.364711	0.226177	0.642393	false	-0.0530107	0.822624	0.981943	false	-0.846584	2.82226e-06	0.000372818	false	-1.32324	2.64487e-09	2.88943e-07	down	-2.57032	9.72276e-17	3.88404e-15	down	0.24366	0.389898	0.804563	false	0.0616935	0.812251	0.961178	false	-0.49512	0.07864	0.244056	false	40812422	40815992	-	Ciclev10002391m.g	--	--	hypothetical protein CICLE_v10002391mg [Citrus clementina]	--	V4TEV2_CITCL RecName: Full=SAP30_Sin3_bdg domain-containing protein {ECO:0000259|Pfam:PF13867};	At1g19330	GO:0005634,nucleus; GO:0005575,cellular_component; GO:0005622,intracellular anatomical structure; GO:0043226,organelle; GO:0043227,membrane-bounded organelle; GO:0043229,intracellular organelle; GO:0043231,intracellular membrane-bounded organelle; GO:0110165,cellular anatomical entity	PF13867.6:Sin3 binding region of histone deacetylase complex subunit SAP30	--	--	--
Ciclev10002396m.g.v1.0	0.361093	0.414929	0.777595	false	-0.151453	0.480427	0.896178	false	0.886822	0.00204853	0.0373981	false	0.495627	0.0554245	0.208162	false	1.53467	2.73349e-12	6.45256e-11	up	0.0338625	0.857834	0.970479	false	0.225747	0.27544	0.752306	false	0.709972	0.00110206	0.0126134	false	34161721	34162652	+	Ciclev10002396m.g	K12126 phytochrome-interacting factor 3 | (RefSeq) transcription factor APG isoform X1 (A)	ko04075: Plant hormone signal transduction; ko04712: Circadian rhythm - plant	hypothetical protein CICLE_v10002396mg [Citrus clementina]	BH149_ARATH RecName: Full=Transcription factor bHLH149; AltName: Full=ATBS1 interacting factor 4; AltName: Full=Basic helix-loop-helix protein 149; Short=AtbHLH149; Short=bHLH 149; AltName: Full=Transcription factor EN 144; AltName: Full=bHLH transcription factor bHLH149;	V4SGJ6_CITCL RecName: Full=BHLH domain-containing protein {ECO:0000259|PROSITE:PS50888};	At1g09250	GO:0005634,nucleus; GO:0003677,DNA binding; GO:0003700,DNA-binding transcription factor activity; GO:0046983,protein dimerization activity; GO:0003674,molecular_function; GO:0003676,nucleic acid binding; GO:0005488,binding; GO:0097159,organic cyclic compound binding; GO:1901363,heterocyclic compound binding; GO:0140110,transcription regulator activity; GO:0005515,protein binding; GO:0005575,cellu…	--	--	--	--
Ciclev10002399m.g.v1.0	0.223907	0.536572	0.847129	false	-0.505018	0.16748	0.666846	false	-0.744549	0.00939576	0.102864	false	-1.09349	0.00422749	0.0367257	down	-1.95892	2.6902e-12	6.36905e-11	down	-0.0958998	0.738521	0.935241	false	0.576271	0.0819794	0.506499	false	0.810708	0.0137341	0.0761783	false	35880151	35882429	-	Ciclev10002399m.g	--	--	hypothetical protein CICLE_v10002399mg [Citrus clementina]	STR6_ARATH RecName: Full=Rhodanese-like domain-containing protein 6; AltName: Full=Sulfurtransferase 6; Short=AtStr6;	A0A067DEN3_CITSI RecName: Full=FSH1 domain-containing protein {ECO:0000259|Pfam:PF03959};	At4g24380	GO:0005737,cytoplasm; GO:0005634,nucleus; GO:0005575,cellular_component; GO:0005622,intracellular anatomical structure; GO:0110165,cellular anatomical entity; GO:0043226,organelle; GO:0043227,membrane-bounded organelle; GO:0043229,intracellular organelle; GO:0043231,intracellular membrane-bounded organelle	PF03959.13:Serine hydrolase (FSH1)	--	--	--
Ciclev10002407m.g.v1.0	1.09824	0.0750501	1	false	NA	NA	NA	NA	NA	NA	NA	NA	NA	NA	NA	NA	NA	NA	NA	NA	NA	NA	NA	NA	NA	NA	NA	NA	NA	NA	NA	NA	487607	489458	+	Ciclev10002407m.g	K22374 3''-deamino-3''-oxonicotianamine reductase [EC:1.1.1.285] | (RefSeq) non-functional NADPH-dependent codeinone reductase 2-like (A)	--	hypothetical protein CICLE_v10002407mg [Citrus clementina]	COR2_PAPSO RecName: Full=Non-functional NADPH-dependent codeinone reductase 2; EC=1.1.1.-;	V4UYZ8_CITCL RecName: Full=Aldo_ket_red domain-containing protein {ECO:0000259|Pfam:PF00248};	At1g59960	GO:0005829,cytosol; GO:0047834,D-threo-aldose 1-dehydrogenase activity; GO:0003674,molecular_function; GO:0003824,catalytic activity; GO:0016491,oxidoreductase activity; GO:0016614,oxidoreductase activity, acting on CH-OH group of donors; GO:0016616,oxidoreductase activity, acting on the CH-OH group of donors, NAD or NADP as acceptor; GO:0005575,cellular_component; GO:0005622,intracellular anatom…	PF00248.21:Aldo/keto reductase family	--	--	--
Ciclev10002409m.g.v1.0	0.304235	0.564965	0.858021	false	NA	NA	NA	NA	-0.489889	0.246558	0.575074	false	-0.728037	0.169012	0.404887	false	-1.57987	0.0049329	0.01713	down	0.942746	0.0555098	0.414313	false	1.21513	0.0101297	1	false	-0.345212	0.55048	0.751756	false	27212727	27215391	-	Ciclev10002409m.g	K11838 ubiquitin carboxyl-terminal hydrolase 7 [EC:3.4.19.12] | (RefSeq) ubiquitin carboxyl-terminal hydrolase 13-like isoform X1 (A)	--	hypothetical protein CICLE_v10002409mg [Citrus clementina]	UBP12_ARATH RecName: Full=Ubiquitin C-terminal hydrolase 12 {ECO:0000303|PubMed:11115897}; EC=3.4.19.12 {ECO:0000255|PROSITE-ProRule:PRU10092, ECO:0000255|PROSITE-ProRule:PRU10093}; AltName: Full=Deubiquitinating enzyme 12 {ECO:0000303|PubMed:11115897}; Short=AtUBP12 {ECO:0000303|PubMed:11115897}; AltName: Full=Ubiquitin thioesterase 12 {ECO:0000303|PubMed:11115897}; AltName: Full=Ubiquitin-speci…	V4T8V0_CITCL SubName: Full=Uncharacterized protein {ECO:0000313|EMBL:ESR46006.1};	At3g17380	GO:0005737,cytoplasm; GO:0005829,cytosol; GO:0005634,nucleus; GO:0004197,cysteine-type endopeptidase activity; GO:0004843,thiol-dependent ubiquitin-specific protease activity; GO:0009867,jasmonic acid mediated signaling pathway; GO:0010078,maintenance of root meristem identity; GO:0016579,protein deubiquitination; GO:0070646,protein modification by small protein removal; GO:0031647,regulation of …	PF00917.26:MATH domain	--	--	--
Ciclev10002415m.g.v1.0	0.604358	0.217416	0.635445	false	-0.521787	0.109288	0.585665	false	-0.47391	0.119417	0.410816	false	0.141661	0.738807	0.875282	false	1.05836	4.03238e-05	0.000261027	up	0.664846	0.0740063	0.467796	false	0.160216	0.528624	0.881825	false	0.793054	0.00551433	0.0402248	false	29768091	29769281	-	Ciclev10002415m.g	K13065 shikimate O-hydroxycinnamoyltransferase [EC:2.3.1.133] | (RefSeq) shikimate O-hydroxycinnamoyltransferase-like (A)	ko00940: Phenylpropanoid biosynthesis; ko00941: Flavonoid biosynthesis; ko00945: Stilbenoid, diarylheptanoid and gingerol biosynthesis; ko01100: Metabolic pathways; ko01110: Biosynthesis of secondary metabolites	hypothetical protein CICLE_v10002415mg [Citrus clementina]	HST_TOBAC RecName: Full=Shikimate O-hydroxycinnamoyltransferase; EC=2.3.1.133; AltName: Full=Hydroxycinnamoyl transferase; AltName: Full=Hydroxycinnamoyl-Coenzyme A shikimate/quinate hydroxycinnamoyltransferase;	V4SZF6_CITCL SubName: Full=Uncharacterized protein {ECO:0000313|EMBL:ESR46217.1};	At5g48930	GO:0047172,shikimate O-hydroxycinnamoyltransferase activity; GO:0016747,transferase activity, transferring acyl groups other than amino-acyl groups; GO:0003674,molecular_function; GO:0003824,catalytic activity; GO:0008374,O-acyltransferase activity; GO:0016740,transferase activity; GO:0016746,transferase activity, transferring acyl groups; GO:0050734,hydroxycinnamoyltransferase activity; GO:00507…	PF02458.15:Transferase family	--	--	--
Ciclev10002416m.g.v1.0	-0.461526	0.160477	0.580675	false	0.515038	0.0139197	0.23395	false	0.441545	0.0789519	0.334144	false	0.269627	0.244884	0.501529	false	1.25276	6.1769e-09	8.61715e-08	up	0.140109	0.575293	0.88837	false	0.211468	0.429135	0.840173	false	-0.00339109	0.988869	0.99485	false	36427011	36428163	-	Ciclev10002416m.g	--	--	hypothetical protein CICLE_v10002416mg [Citrus clementina]	--	V4T724_CITCL SubName: Full=Uncharacterized protein {ECO:0000313|EMBL:ESR47235.1};	At1g78170	--	PF14768.6:Replication protein A interacting C-terminal	--	--	--
Ciclev10002423m.g.v1.0	NA	NA	NA	NA	NA	NA	NA	NA	NA	NA	NA	NA	NA	NA	NA	NA	1.61194	0.00585082	0.0197468	up	3.42711	0.000229	0.0179925	up	3.37012	0.00527772	0.141484	false	4.04296	3.48808e-06	0.00015899	up	15468105	15469451	-	Ciclev10002423m.g	K00799 glutathione S-transferase [EC:2.5.1.18] | (RefSeq) probable glutathione S-transferase parA (A)	ko00480: Glutathione metabolism; ko01100: Metabolic pathways	hypothetical protein CICLE_v10002423mg [Citrus clementina]	GSTXA_TOBAC RecName: Full=Probable glutathione S-transferase parA; EC=2.5.1.18; AltName: Full=Auxin-regulated protein parA; AltName: Full=STR246C protein;	A0A067EMS8_CITSI SubName: Full=Uncharacterized protein {ECO:0000313|EMBL:KDO52196.1};	At1g17180	GO:0005737,cytoplasm; GO:0004364,glutathione transferase activity; GO:0009734,auxin-activated signaling pathway; GO:0006749,glutathione metabolic process; GO:0003674,molecular_function; GO:0003824,catalytic activity; GO:0016740,transferase activity; GO:0016765,transferase activity, transferring alkyl or aryl (other than methyl) groups; GO:0007154,cell communication; GO:0007165,signal transduction…	PF02798.20:Glutathione S-transferase, N-terminal domain	--	--	--
Ciclev10002430m.g.v1.0	-1.58277	8.73547e-05	0.0203626	down	0.257195	0.138505	0.635724	false	0.644032	0.00476377	0.0665014	false	-1.26538	0.0221065	0.114891	false	0.585914	0.010237	0.0314995	false	1.19255	3.00071e-06	0.000673584	up	-0.585272	0.000488975	0.0346331	false	-0.23002	0.488906	0.705415	false	43134800	43135657	+	Ciclev10002430m.g	--	--	hypothetical protein CICLE_v10002430mg [Citrus clementina]	--	A0A067HBS8_CITSI SubName: Full=Uncharacterized protein {ECO:0000313|EMBL:KDO85297.1};	At1g21010	--	PF14009.6:Domain of unknown function (DUF4228)	--	--	--
Ciclev10002433m.g.v1.0	-0.232276	0.693952	0.909094	false	1.03488	0.0697503	0.494227	false	NA	NA	NA	NA	NA	NA	NA	NA	NA	NA	NA	NA	NA	NA	NA	NA	NA	NA	NA	NA	NA	NA	NA	NA	39379289	39380137	-	Ciclev10002433m.g	--	--	hypothetical protein CICLE_v10002433mg [Citrus clementina]	--	V4T8M2_CITCL SubName: Full=Uncharacterized protein {ECO:0000313|EMBL:ESR47840.1};	At1g71970	--	PF05097.12:Protein of unknown function (DUF688)	--	--	--
Ciclev10002483m.g.v1.0	0.334273	0.264471	0.673823	false	-0.0625759	0.796576	0.97767	false	0.0948572	0.622133	0.850293	false	-0.300142	0.156923	0.388187	false	-1.32134	3.18682e-09	4.68108e-08	down	0.0054883	0.979702	0.996484	false	-0.315767	0.230431	0.715607	false	-0.00483294	0.984141	0.992766	false	30797713	30800237	-	Ciclev10002483m.g	--	--	hypothetical protein CICLE_v10002483mg [Citrus clementina]	--	V4V388_CITCL SubName: Full=Uncharacterized protein {ECO:0000313|EMBL:ESR46324.1};	At3g04950	--	PF02810.15:SEC-C motif	--	--	--
Ciclev10002505m.g.v1.0	1.30076	0.0845457	1	false	0.0409978	0.927179	0.992023	false	0.568875	0.240333	0.569447	false	0.68318	0.140564	0.362631	false	1.4701	0.0210153	0.0566803	false	0.901486	0.0216735	0.277366	false	0.398232	0.465902	1	false	1.61252	6.92045e-05	0.00157063	up	25191869	25193363	-	Ciclev10002505m.g	K13066 caffeic acid 3-O-methyltransferase / acetylserotonin O-methyltransferase [EC:2.1.1.68 2.1.1.4] | (RefSeq) caffeic acid 3-O-methyltransferase 1-like (A)	ko00380: Tryptophan metabolism; ko00940: Phenylpropanoid biosynthesis; ko01100: Metabolic pathways; ko01110: Biosynthesis of secondary metabolites	hypothetical protein CISIN_1g043063mg [Citrus sinensis]	NAMT1_SOYBN RecName: Full=Nicotinate N-methyltransferase 1 {ECO:0000305}; EC=2.1.1.7 {ECO:0000269|PubMed:28533213};	A0A067D5L2_CITSI RecName: Full=Methyltransf_2 domain-containing protein {ECO:0000259|Pfam:PF00891};	At3g53140	GO:0008938,nicotinate N-methyltransferase activity; GO:0008171,O-methyltransferase activity; GO:0008757,S-adenosylmethionine-dependent methyltransferase activity; GO:0019438,aromatic compound biosynthetic process; GO:0032259,methylation; GO:1901847,nicotinate metabolic process; GO:0003674,molecular_function; GO:0003824,catalytic activity; GO:0008168,methyltransferase activity; GO:0008170,N-methyl…	PF00891.18:O-methyltransferase domain	--	--	--
Ciclev10002540m.g.v1.0	0.313181	0.593337	0.869369	false	0.864597	0.0580307	0.459266	false	-0.427326	0.241824	0.571032	false	-0.604309	0.143482	0.367048	false	-0.614441	0.283393	0.427947	false	0.484536	0.35878	0.785013	false	NA	NA	NA	NA	NA	NA	NA	NA	34672742	34674507	+	Ciclev10002540m.g	K09377 cysteine and glycine-rich protein | (RefSeq) LIM domain-containing protein WLIM1 (A)	--	hypothetical protein CICLE_v10002540mg [Citrus clementina]	WLIM1_ARATH RecName: Full=LIM domain-containing protein WLIM1 {ECO:0000305}; AltName: Full=Widely-expressed LIM protein 1 {ECO:0000303|PubMed:11085265}; Short=AtWLIM1;	A0A067D355_CITSI SubName: Full=Uncharacterized protein {ECO:0000313|EMBL:KDO37193.1};	At1g10200	GO:0015629,actin cytoskeleton; GO:0005737,cytoplasm; GO:0005886,plasma membrane; GO:0051015,actin filament binding; GO:0046872,metal ion binding; GO:0003729,mRNA binding; GO:0051017,actin filament bundle assembly; GO:0003674,molecular_function; GO:0003779,actin binding; GO:0005488,binding; GO:0005515,protein binding; GO:0008092,cytoskeletal protein binding; GO:0044877,protein-containing complex b…	PF00412.22:LIM domain	LIM	TF	LIM
Ciclev10002550m.g.v1.0	0.247069	0.300503	0.707767	false	0.00892721	0.943325	0.995231	false	-0.291501	0.00432256	0.0621889	false	-1.36442	5.05374e-12	1.25949e-09	down	-2.08836	2.47705e-47	1.13937e-44	down	0.284572	0.0263788	0.301917	false	-0.0298238	0.843862	0.965301	false	0.254216	0.06948	0.225807	false	27147112	27151050	-	Ciclev10002550m.g	--	--	hypothetical protein CICLE_v10002550mg [Citrus clementina]	--	V4SYU5_CITCL SubName: Full=Uncharacterized protein {ECO:0000313|EMBL:ESR45992.1};	At1g32260	--	--	--	--	--
Ciclev10002557m.g.v1.0	0.0483259	0.896389	0.971211	false	-0.16098	0.613078	0.937923	false	-0.0385943	0.897214	0.964665	false	-0.179313	0.587606	0.789525	false	-1.53274	0.0172346	0.0483295	down	-0.617653	0.165417	0.615121	false	0.197611	0.632102	0.919951	false	-0.281957	0.553696	0.754128	false	30844327	30845090	-	Ciclev10002557m.g	--	--	hypothetical protein CICLE_v10002557mg [Citrus clementina]	--	V4T9U6_CITCL SubName: Full=Uncharacterized protein {ECO:0000313|EMBL:ESR46336.1};	--	GO:0016021,integral component of membrane; GO:0005575,cellular_component; GO:0016020,membrane; GO:0031224,intrinsic component of membrane; GO:0110165,cellular anatomical entity	--	--	--	--
Ciclev10002567m.g.v1.0	-0.282641	0.391176	0.764088	false	0.123794	0.74986	0.966851	false	-0.0729505	0.904996	0.965812	false	NA	NA	NA	NA	1.58264	0.000687301	0.00317682	up	-0.115549	0.850498	0.969575	false	0.0439923	0.902083	0.981625	false	0.0712336	0.872694	0.944025	false	34971112	34972764	+	Ciclev10002567m.g	--	--	hypothetical protein CICLE_v10002567mg [Citrus clementina]	--	A0A067H0X8_CITSI SubName: Full=Uncharacterized protein {ECO:0000313|EMBL:KDO81377.1};	At4g33740	GO:0016021,integral component of membrane; GO:0005575,cellular_component; GO:0016020,membrane; GO:0031224,intrinsic component of membrane; GO:0110165,cellular anatomical entity	PF06524.12:NOA36 protein	--	--	--
Ciclev10002589m.g.v1.0	0.351326	0.809777	1	false	0.47381	0.0855546	0.535759	false	-0.125773	0.596061	0.837839	false	1.69819	0.000245895	0.00438215	up	1.61596	7.48534e-07	7.2638e-06	up	-0.204847	0.417305	0.819395	false	-0.503049	0.0271373	0.313949	false	-0.0176243	0.925281	0.968426	false	5074554	5076191	-	Ciclev10002589m.g	--	--	hypothetical protein CICLE_v10002589mg [Citrus clementina]	--	V4T5P2_CITCL SubName: Full=Uncharacterized protein {ECO:0000313|EMBL:ESR44866.1};	--	--	--	--	--	--
Ciclev10002591m.g.v1.0	NA	NA	NA	NA	NA	NA	NA	NA	-1.63273	0.186446	0.504086	false	1.53417	0.321671	0.582384	false	0.687672	0.152416	0.269495	false	-0.206627	0.715328	0.930288	false	-0.259437	0.7676	0.948216	false	0.31867	0.524111	0.732606	false	36026831	36027744	+	Ciclev10002591m.g	--	--	hypothetical protein CICLE_v10002591mg [Citrus clementina]	BCP_PEA RecName: Full=Blue copper protein; Flags: Precursor;	A0A067GN43_CITSI RecName: Full=Phytocyanin domain-containing protein {ECO:0000259|PROSITE:PS51485};	At1g22480	GO:0009055,electron transfer activity; GO:0046872,metal ion binding; GO:0003674,molecular_function; GO:0003824,catalytic activity; GO:0016491,oxidoreductase activity; GO:0005488,binding; GO:0043167,ion binding; GO:0043169,cation binding	PF02298.17:Plastocyanin-like domain	--	--	--
Ciclev10002603m.g.v1.0	NA	NA	NA	NA	0.206424	0.604769	0.936257	false	-0.401247	0.271562	0.601281	false	NA	NA	NA	NA	0.723054	0.0751128	0.156233	false	-0.104851	0.849346	0.969423	false	-0.738806	0.0319352	0.339125	false	-0.470922	0.301285	0.545233	false	34293368	34294163	-	Ciclev10002603m.g	--	--	hypothetical protein CICLE_v10002603mg [Citrus clementina]	--	A0A067H205_CITSI SubName: Full=Uncharacterized protein {ECO:0000313|EMBL:KDO81596.1};	At5g16250	GO:0016021,integral component of membrane; GO:0005575,cellular_component; GO:0016020,membrane; GO:0031224,intrinsic component of membrane; GO:0110165,cellular anatomical entity	--	--	--	--
Ciclev10002608m.g.v1.0	0.0258954	0.915923	0.977304	false	0.0433749	0.765012	0.971598	false	0.267034	0.07066	0.314955	false	-0.421495	0.0343609	0.152875	false	-1.13559	1.72702e-08	2.24127e-07	down	0.183718	0.30058	0.73909	false	-0.169482	0.366783	0.814096	false	0.0325301	0.824802	0.918962	false	39938190	39940217	+	Ciclev10002608m.g	--	--	hypothetical protein CICLE_v10002608mg [Citrus clementina]	--	V4T8X0_CITCL SubName: Full=Uncharacterized protein {ECO:0000313|EMBL:ESR47955.1};	At5g47830	--	--	--	--	--
Ciclev10002623m.g.v1.0	-0.632503	0.510055	1	false	-0.0277529	0.941057	0.994205	false	-0.65842	0.029141	0.19734	false	-1.88673	1.68415e-11	3.95033e-09	down	-1.74379	3.18355e-09	4.68055e-08	down	-0.0269026	0.927954	0.985181	false	-0.300796	0.375071	0.818171	false	-0.343877	0.410396	0.645666	false	27216944	27220610	-	Ciclev10002623m.g	--	--	hypothetical protein CICLE_v10002623mg [Citrus clementina]	--	V4SEF6_CITCL SubName: Full=Uncharacterized protein {ECO:0000313|EMBL:ESR46008.1};	At1g32260	--	--	--	--	--
Ciclev10002627m.g.v1.0	-0.195904	0.612257	0.877631	false	-0.081965	0.710357	0.960008	false	0.507816	0.0318848	0.206418	false	0.274944	0.348356	0.609419	false	1.94888	6.97452e-13	1.76823e-11	up	0.0173343	0.951784	0.99093	false	-0.123691	0.642232	0.922887	false	0.154857	0.54652	0.749659	false	36646219	36647375	+	Ciclev10002627m.g	--	--	hypothetical protein CICLE_v10002627mg [Citrus clementina]	FLZ6_ARATH RecName: Full=FCS-Like Zinc finger 6 {ECO:0000303|PubMed:24901469};	V4V5K2_CITCL RecName: Full=FLZ-type domain-containing protein {ECO:0000259|PROSITE:PS51795};	At1g78020	GO:0005737,cytoplasm; GO:0005829,cytosol; GO:0005783,endoplasmic reticulum; GO:0005634,nucleus; GO:0019900,kinase binding; GO:0046872,metal ion binding; GO:0042594,response to starvation; GO:0090351,seedling development; GO:0003674,molecular_function; GO:0005488,binding; GO:0005515,protein binding; GO:0019899,enzyme binding; GO:0043167,ion binding; GO:0043169,cation binding; GO:0006950,response t…	PF04570.14:zinc-finger of the FCS-type, C2-C2	--	--	--
Ciclev10002654m.g.v1.0	NA	NA	NA	NA	NA	NA	NA	NA	NA	NA	NA	NA	NA	NA	NA	NA	NA	NA	NA	NA	-0.412815	0.449489	0.834717	false	NA	NA	NA	NA	0.449073	0.216803	0.451882	false	40652361	40653042	-	Ciclev10002654m.g	--	--	hypothetical protein CUMW_044140, partial [Citrus unshiu]	DIR_SOYBN RecName: Full=Pterocarpan synthase 1 {ECO:0000303|PubMed:28394400}; Short=GmPTS1 {ECO:0000303|PubMed:28394400}; EC=4.2.1.139 {ECO:0000269|PubMed:28394400}; AltName: Full=Dirigent protein {ECO:0000305}; Flags: Precursor;	A0A2H5NGU4_CITUN RecName: Full=Dirigent protein {ECO:0000256|RuleBase:RU363099}; Flags: Fragment;	At5g42660_2	GO:0048046,apoplast; GO:0046423,allene-oxide cyclase activity; GO:0016829,lyase activity; GO:0006952,defense response; GO:0009695,jasmonic acid biosynthetic process; GO:0003674,molecular_function; GO:0003824,catalytic activity; GO:0009975,cyclase activity; GO:0016853,isomerase activity; GO:0016860,intramolecular oxidoreductase activity; GO:0006950,response to stress; GO:0008150,biological_process…	PF03018.14:Dirigent-like protein	--	--	--
Ciclev10002655m.g.v1.0	0.18919	0.438141	0.792587	false	-0.0566241	0.722296	0.962536	false	-0.503109	0.00319285	0.05066	false	-0.115944	0.46225	0.700312	false	-1.00904	2.39558e-07	2.56597e-06	down	-0.0345058	0.795453	0.954751	false	-0.0652921	0.684204	0.933245	false	0.385991	0.0250362	0.115701	false	32634495	32639205	-	Ciclev10002655m.g	K07432 beta-1,4-N-acetylglucosaminyltransferase [EC:2.4.1.141] | (RefSeq) UDP-N-acetylglucosamine transferase subunit ALG13 homolog (A)	ko00510: N-Glycan biosynthesis; ko00513: Various types of N-glycan biosynthesis; ko01100: Metabolic pathways	hypothetical protein CICLE_v10002655mg [Citrus clementina]	--	V4TA80_CITCL RecName: Full=Glyco_tran_28_C domain-containing protein {ECO:0000259|Pfam:PF04101};	At4g16710	GO:0016758,transferase activity, transferring hexosyl groups; GO:0003674,molecular_function; GO:0003824,catalytic activity; GO:0016740,transferase activity; GO:0016757,transferase activity, transferring glycosyl groups	PF04101.16:Glycosyltransferase family 28 C-terminal domain	--	--	--
Ciclev10002663m.g.v1.0	NA	NA	NA	NA	NA	NA	NA	NA	1.18291	0.169191	0.483698	false	0.429695	0.60791	0.8018	false	1.79763	0.00548236	0.0187111	up	0.478895	0.345043	0.776632	false	0.230651	0.659065	0.926429	false	1.05968	0.0515492	0.186512	false	31178657	31181813	+	Ciclev10002663m.g	K04565 superoxide dismutase, Cu-Zn family [EC:1.15.1.1] | (RefSeq) superoxide dismutase [Cu-Zn]-like isoform X2 (A)	ko04146: Peroxisome	hypothetical protein CICLE_v10002663mg [Citrus clementina]	SODC_IPOBA RecName: Full=Superoxide dismutase [Cu-Zn]; EC=1.15.1.1;	V4SZT3_CITCL RecName: Full=Sod_Cu domain-containing protein {ECO:0000259|Pfam:PF00080};	At1g08830	GO:0005737,cytoplasm; GO:0046872,metal ion binding; GO:0004784,superoxide dismutase activity; GO:0003674,molecular_function; GO:0005488,binding; GO:0043167,ion binding; GO:0043169,cation binding; GO:0003824,catalytic activity; GO:0016209,antioxidant activity; GO:0016491,oxidoreductase activity; GO:0016721,oxidoreductase activity, acting on superoxide radicals as acceptor; GO:0005575,cellular_comp…	PF00080.20:Copper/zinc superoxide dismutase (SODC)	--	--	--
Ciclev10002672m.g.v1.0	0.701737	0.164036	0.584181	false	-0.510517	0.279958	0.790718	false	-1.06424	0.00104664	0.0241756	down	-0.974893	0.0598028	0.217725	false	-0.790141	0.123496	0.228629	false	0.0771725	0.848919	0.969423	false	0.0913941	0.811019	0.960853	false	0.400212	0.393536	0.630174	false	27365222	27366726	+	Ciclev10002672m.g	--	--	hypothetical protein CISIN_1g044919mg, partial [Citrus sinensis]	--	A0A067EH34_CITSI SubName: Full=Uncharacterized protein {ECO:0000313|EMBL:KDO53170.1}; Flags: Fragment;	At2g35470	GO:0016021,integral component of membrane; GO:0005575,cellular_component; GO:0016020,membrane; GO:0031224,intrinsic component of membrane; GO:0110165,cellular anatomical entity	--	--	--	--
Ciclev10002675m.g.v1.0	-1.2249	0.000271673	0.0390514	down	-0.68452	0.132489	0.6269	false	0.00045572	0.999052	0.999282	false	NA	NA	NA	NA	1.37453	0.0492891	0.112156	false	NA	NA	NA	NA	0.996532	0.116961	1	false	NA	NA	NA	NA	36080142	36081013	+	Ciclev10002675m.g	--	--	hypothetical protein CICLE_v10002675mg [Citrus clementina]	--	V4V5C9_CITCL SubName: Full=Uncharacterized protein {ECO:0000313|EMBL:ESR47164.1};	--	--	--	--	--	--
Ciclev10002683m.g.v1.0	-0.0436099	0.942146	0.98388	false	0.582194	0.0485407	0.429718	false	0.0870683	0.756589	0.913048	false	-0.588086	0.0250056	0.124671	false	0.697605	0.00795497	0.0255114	false	-0.291682	0.625515	0.906717	false	-1.04813	4.16468e-07	0.000196385	down	1.17528	0.090466	0.266611	false	41972943	41973902	+	Ciclev10002683m.g	K03686 molecular chaperone DnaJ | (RefSeq) uncharacterized protein LOC102616916 (A)	--	hypothetical protein CICLE_v10002683mg [Citrus clementina]	DNJ11_ARATH RecName: Full=Chaperone protein dnaJ 11, chloroplastic; Short=AtDjC11; Short=AtJ11; Flags: Precursor;	V4TFG7_CITCL RecName: Full=J domain-containing protein {ECO:0000259|PROSITE:PS50076};	At4g36040	GO:0009507,chloroplast; GO:0009570,chloroplast stroma; GO:0005634,nucleus; GO:0009536,plastid; GO:0005575,cellular_component; GO:0005622,intracellular anatomical structure; GO:0005737,cytoplasm; GO:0043226,organelle; GO:0043227,membrane-bounded organelle; GO:0043229,intracellular organelle; GO:0043231,intracellular membrane-bounded organelle; GO:0110165,cellular anatomical entity; GO:0009532,plas…	PF00226.31:DnaJ domain	--	--	--
Ciclev10002689m.g.v1.0	-0.541941	0.000580046	0.0575754	false	0.235366	0.0334767	0.36576	false	-0.0868161	0.427402	0.732245	false	-0.469438	0.00110379	0.0136055	false	-1.43828	5.90766e-33	1.00113e-30	down	0.27467	0.00383985	0.112932	false	-0.138614	0.21779	0.70591	false	0.0694488	0.568785	0.764545	false	33968150	33969456	+	Ciclev10002689m.g	--	--	hypothetical protein CICLE_v10002689mg [Citrus clementina]	USPAL_ARATH RecName: Full=Universal stress protein A-like protein;	V4V4C5_CITCL RecName: Full=Usp domain-containing protein {ECO:0000259|Pfam:PF00582};	At3g62550	GO:0005829,cytosol; GO:0005886,plasma membrane; GO:0016208,AMP binding; GO:0000166,nucleotide binding; GO:0003674,molecular_function; GO:0005488,binding; GO:0017076,purine nucleotide binding; GO:0030554,adenyl nucleotide binding; GO:0032553,ribonucleotide binding; GO:0032555,purine ribonucleotide binding; GO:0032559,adenyl ribonucleotide binding; GO:0036094,small molecule binding; GO:0043167,ion …	PF00582.26:Universal stress protein family	--	--	--
Ciclev10002696m.g.v1.0	0.368837	0.299491	0.706882	false	-0.788798	0.00443457	0.121907	false	-0.141513	0.613937	0.847361	false	-1.60819	7.64791e-08	5.2807e-06	down	-2.34076	7.24849e-06	5.66198e-05	down	-0.154114	0.709348	0.929566	false	-0.559741	0.248181	1	false	0.494111	0.419264	0.652882	false	37113171	37113949	-	Ciclev10002696m.g	K09250 cellular nucleic acid-binding protein | (RefSeq) cold shock protein 1 (A)	--	hypothetical protein CICLE_v10002696mg [Citrus clementina]	GRP2_NICSY RecName: Full=Glycine-rich protein 2;	A0A067GZ79_CITSI SubName: Full=Uncharacterized protein {ECO:0000313|EMBL:KDO80737.1};	At2g21060	GO:0003723,RNA binding; GO:0008270,zinc ion binding; GO:0003674,molecular_function; GO:0003676,nucleic acid binding; GO:0005488,binding; GO:0097159,organic cyclic compound binding; GO:1901363,heterocyclic compound binding; GO:0043167,ion binding; GO:0043169,cation binding; GO:0046872,metal ion binding; GO:0046914,transition metal ion binding	PF00313.22:'Cold-shock' DNA-binding domain	CSD	TF	CSD
Ciclev10002698m.g.v1.0	-0.603255	0.123708	0.53202	false	-0.058311	0.889037	0.988852	false	NA	NA	NA	NA	0.180589	0.743951	0.877469	false	2.06843	0.00787725	0.0253162	up	-0.484278	0.277709	0.720082	false	-0.223459	0.675688	1	false	-0.284638	0.59016	0.779747	false	42326135	42327438	-	Ciclev10002698m.g	K02638 plastocyanin | (RefSeq) plastocyanin (A)	ko00195: Photosynthesis	hypothetical protein CICLE_v10002698mg [Citrus clementina]	PLAS1_POPNI RecName: Full=Plastocyanin A, chloroplastic; Short=PCa; Flags: Precursor;	A0A067HB98_CITSI RecName: Full=Plastocyanin {ECO:0000256|RuleBase:RU363020};	At1g20340	GO:0009535,chloroplast thylakoid membrane; GO:0005507,copper ion binding; GO:0009055,electron transfer activity; GO:0003674,molecular_function; GO:0005488,binding; GO:0043167,ion binding; GO:0043169,cation binding; GO:0046872,metal ion binding; GO:0046914,transition metal ion binding; GO:0003824,catalytic activity; GO:0016491,oxidoreductase activity; GO:0005575,cellular_component; GO:0005622,intr…	PF00127.20:Copper binding proteins, plastocyanin/azurin family	--	--	--
Ciclev10002702m.g.v1.0	0.307201	0.234256	0.651351	false	-0.33443	0.0719217	0.500149	false	0.0243491	0.86885	0.95619	false	-0.858201	1.70442e-05	0.000512933	false	-1.64996	9.83616e-15	3.18616e-13	down	-0.170674	0.345268	0.776632	false	-0.0899407	0.652331	0.924568	false	0.0318554	0.862933	0.938683	false	29671516	29674529	-	Ciclev10002702m.g	K12948 signal peptidase complex subunit 3 [EC:3.4.-.-] | (RefSeq) signal peptidase complex subunit 3B isoform X1 (A)	ko03060: Protein export	hypothetical protein CISIN_1g028225mg [Citrus sinensis]	SPC3B_ARATH RecName: Full=Signal peptidase complex subunit 3B; EC=3.4.-.-; AltName: Full=Microsomal signal peptidase 22 kDa subunit; Short=SPC22; Short=SPase 22 kDa subunit;	A0A067DTZ4_CITSI SubName: Full=Uncharacterized protein {ECO:0000313|EMBL:KDO45040.1};	At5g27430	GO:0005618,cell wall; GO:0016021,integral component of membrane; GO:0005787,signal peptidase complex; GO:0008233,peptidase activity; GO:0045047,protein targeting to ER; GO:0006465,signal peptide processing; GO:0003674,molecular_function; GO:0003824,catalytic activity; GO:0016787,hydrolase activity; GO:0140096,catalytic activity, acting on a protein; GO:0006605,protein targeting; GO:0006810,transp…	PF04573.12:Signal peptidase subunit	--	--	--
Ciclev10002706m.g.v1.0	-0.235558	0.66496	0.899963	false	-0.507852	0.375161	0.849516	false	1.20302	0.0232562	0.175175	false	NA	NA	NA	NA	0.0633262	0.899074	0.937326	false	NA	NA	NA	NA	0.0447433	0.937371	1	false	NA	NA	NA	NA	37884979	37885975	+	Ciclev10002706m.g	K13448 calcium-binding protein CML | (RefSeq) probable calcium-binding protein CML44 (A)	ko04626: Plant-pathogen interaction	hypothetical protein CICLE_v10002706mg [Citrus clementina]	CML44_ARATH RecName: Full=Probable calcium-binding protein CML44; AltName: Full=Calmodulin-like protein 44;	V4TCZ3_CITCL SubName: Full=Uncharacterized protein {ECO:0000313|EMBL:ESR47541.1};	At1g21550	GO:0005509,calcium ion binding; GO:0071456,cellular response to hypoxia; GO:0003674,molecular_function; GO:0005488,binding; GO:0043167,ion binding; GO:0043169,cation binding; GO:0046872,metal ion binding; GO:0001666,response to hypoxia; GO:0006950,response to stress; GO:0008150,biological_process; GO:0009628,response to abiotic stimulus; GO:0009987,cellular process; GO:0033554,cellular response t…	PF00036.32:EF hand	--	--	--
Ciclev10002716m.g.v1.0	0.971199	0.0248391	0.301417	false	-0.134841	0.737751	0.966448	false	0.698318	0.00161362	0.0323614	false	-1.48317	1.04059e-12	3.0736e-10	down	-1.87659	8.3231e-11	1.60471e-09	down	0.276686	0.251374	0.701502	false	-0.250257	0.578046	0.902912	false	1.65797	8.21195e-07	5.0001e-05	up	34768272	34769014	-	Ciclev10002716m.g	--	--	hypothetical protein CICLE_v10002716mg [Citrus clementina]	--	A0A067GP87_CITSI SubName: Full=Uncharacterized protein {ECO:0000313|EMBL:KDO81459.1};	At1g58420	--	--	--	--	--
Ciclev10002722m.g.v1.0	0.775083	0.0530884	0.397631	false	0.0494999	0.810844	0.98017	false	0.315949	0.244912	0.574061	false	-0.364606	0.0724371	0.246558	false	-1.11182	2.45167e-05	0.000167314	down	0.274552	0.221619	0.67511	false	-0.132576	0.651999	0.924568	false	0.497672	0.0148263	0.0802952	false	42284791	42286274	-	Ciclev10002722m.g	--	--	hypothetical protein CICLE_v10002722mg [Citrus clementina]	--	V4TFL2_CITCL SubName: Full=Uncharacterized protein {ECO:0000313|EMBL:ESR48496.1};	At1g76060	--	PF05347.15:Complex 1 protein (LYR family)	--	--	--
Ciclev10002723m.g.v1.0	-1.18395	0.112861	1	false	-0.0450685	0.938569	0.993874	false	NA	NA	NA	NA	NA	NA	NA	NA	NA	NA	NA	NA	NA	NA	NA	NA	NA	NA	NA	NA	NA	NA	NA	NA	11380621	11381768	+	Ciclev10002723m.g	--	--	hypothetical protein CICLE_v10002723mg [Citrus clementina]	--	V4SWL3_CITCL SubName: Full=Uncharacterized protein {ECO:0000313|EMBL:ESR45152.1};	--	--	--	--	--	--
Ciclev10002724m.g.v1.0	-0.708681	0.129909	0.53971	false	0.358672	0.133317	0.626948	false	0.505623	0.0671628	0.307602	false	0.914159	0.00618568	0.0479405	false	1.81609	6.75542e-08	8.01441e-07	up	-0.232803	0.472702	0.847259	false	0.949717	0.00930542	0.190247	false	0.387335	0.120558	0.319623	false	7233935	7235988	-	Ciclev10002724m.g	--	--	hypothetical protein CICLE_v10002724mg [Citrus clementina]	--	V4UZV5_CITCL SubName: Full=Uncharacterized protein {ECO:0000313|EMBL:ESR45014.1};	--	--	--	--	--	--
Ciclev10002726m.g.v1.0	0.338848	0.42828	0.786204	false	0.0827084	0.85144	0.985881	false	-0.0903854	0.790206	0.926593	false	-0.258279	0.54375	0.760439	false	-1.10025	0.0122992	0.0365457	down	-0.175058	0.663754	0.916133	false	-0.459515	0.430552	1	false	-0.657568	0.262696	0.504909	false	17602753	17605413	+	Ciclev10002726m.g	--	--	hypothetical protein CICLE_v10000694mg [Citrus clementina]	--	A0A067EKI5_CITSI SubName: Full=Uncharacterized protein {ECO:0000313|EMBL:KDO51682.1};	--	--	--	--	--	--
Ciclev10002731m.g.v1.0	-0.0653696	0.864593	0.961466	false	0.0426056	0.797791	0.97767	false	0.284229	0.0524828	0.270172	false	0.954891	0.000122977	0.00252769	false	1.55642	3.7272e-14	1.11119e-12	up	0.0820945	0.614536	0.903254	false	-0.0264138	0.879549	0.975197	false	0.0331607	0.845918	0.931205	false	41330382	41331699	+	Ciclev10002731m.g	--	--	hypothetical protein CICLE_v10002731mg [Citrus clementina]	BZP44_ARATH RecName: Full=bZIP transcription factor 44 {ECO:0000305}; Short=AtbZIP44 {ECO:0000303|PubMed:11906833};	V4TF50_CITCL RecName: Full=BZIP domain-containing protein {ECO:0000259|PROSITE:PS50217};	At1g75390	GO:0005634,nucleus; GO:0003700,DNA-binding transcription factor activity; GO:0046982,protein heterodimerization activity; GO:0043565,sequence-specific DNA binding; GO:0000976,transcription regulatory region sequence-specific DNA binding; GO:0045893,positive regulation of transcription, DNA-templated; GO:0009845,seed germination; GO:0003674,molecular_function; GO:0140110,transcription regulator ac…	PF00170.21:bZIP transcription factor	bZIP	TF	bZIP
Ciclev10002732m.g.v1.0	-0.438004	0.164107	0.584181	false	-0.166397	0.302497	0.80329	false	0.645271	0.00327992	0.0513775	false	0.787281	0.0179234	0.100333	false	1.72924	1.7641e-09	2.74399e-08	up	0.271269	0.358816	0.785013	false	-0.117922	0.606989	0.913247	false	-0.119303	0.635904	0.810425	false	27141622	27142692	+	Ciclev10002732m.g	K13448 calcium-binding protein CML | (RefSeq) probable calcium-binding protein CML11 (A)	ko04626: Plant-pathogen interaction	hypothetical protein CICLE_v10002732mg [Citrus clementina]	CML11_ORYSJ RecName: Full=Probable calcium-binding protein CML11; AltName: Full=Calmodulin-like protein 11;	V4T3K5_CITCL SubName: Full=Uncharacterized protein {ECO:0000313|EMBL:ESR45990.1};	At1g32250	GO:0005509,calcium ion binding; GO:0030234,enzyme regulator activity; GO:0003674,molecular_function; GO:0005488,binding; GO:0043167,ion binding; GO:0043169,cation binding; GO:0046872,metal ion binding; GO:0098772,molecular function regulator	PF13499.6:EF-hand domain pair	--	--	--
Ciclev10002733m.g.v1.0	-0.476237	0.0887286	0.473496	false	0.171783	0.19494	0.71028	false	0.295397	0.0415651	0.23715	false	0.541956	0.00203684	0.0214865	false	1.68548	1.32365e-26	1.26842e-24	up	-0.11455	0.351319	0.779771	false	-0.31559	0.0163118	0.250877	false	0.204423	0.0726441	0.232023	false	39974113	39975525	+	Ciclev10002733m.g	K09286 EREBP-like factor | (RefSeq) ethylene-responsive transcription factor RAP2-1-like (A)	--	hypothetical protein CICLE_v10002733mg [Citrus clementina]	RAP21_ARATH RecName: Full=Ethylene-responsive transcription factor RAP2-1; AltName: Full=Protein RELATED TO APETALA2 1;	V4T8Y2_CITCL RecName: Full=AP2/ERF domain-containing protein {ECO:0000259|PROSITE:PS51032};	At1g46768	GO:0005634,nucleus; GO:0003677,DNA binding; GO:0003700,DNA-binding transcription factor activity; GO:0009873,ethylene-activated signaling pathway; GO:0045893,positive regulation of transcription, DNA-templated; GO:0009409,response to cold; GO:0009414,response to water deprivation; GO:0003674,molecular_function; GO:0003676,nucleic acid binding; GO:0005488,binding; GO:0097159,organic cyclic compoun…	PF00847.20:AP2 domain	AP2/ERF-ERF	TF	AP2/ERF->AP2/ERF-ERF
Ciclev10002747m.g.v1.0	0.21732	0.316692	0.7183	false	-0.187976	0.305801	0.806562	false	0.439631	0.00677784	0.0842109	false	-0.113867	0.472601	0.709258	false	1.29645	1.4312e-11	3.01582e-10	up	-0.10394	0.567782	0.88537	false	0.100368	0.575343	0.902686	false	-0.708121	0.000147708	0.00279328	false	38789128	38789955	+	Ciclev10002747m.g	--	--	hypothetical protein CICLE_v10002749mg [Citrus clementina]	--	V4SJ40_CITCL SubName: Full=Uncharacterized protein {ECO:0000313|EMBL:ESR47718.1};	--	--	PF02496.16:ABA/WDS induced protein	--	--	--
Ciclev10002752m.g.v1.0	NA	NA	NA	NA	NA	NA	NA	NA	-0.634503	0.137042	0.437223	false	-0.264227	0.584768	0.787491	false	-0.519121	0.113361	0.214732	false	-0.296142	0.571229	0.886788	false	-1.20329	2.76369e-05	0.00483431	down	0.561231	0.143298	0.355226	false	36974513	36975459	+	Ciclev10002752m.g	K13448 calcium-binding protein CML | (RefSeq) probable calcium-binding protein CML25 (A)	ko04626: Plant-pathogen interaction	hypothetical protein CICLE_v10002752mg [Citrus clementina]	CML29_ORYSJ RecName: Full=Probable calcium-binding protein CML29; AltName: Full=Calmodulin-like protein 29;	V4T2J6_CITCL SubName: Full=Uncharacterized protein {ECO:0000313|EMBL:ESR47352.1};	At1g24620	GO:0005509,calcium ion binding; GO:0003674,molecular_function; GO:0005488,binding; GO:0043167,ion binding; GO:0043169,cation binding; GO:0046872,metal ion binding	PF00036.32:EF hand	--	--	--
Ciclev10002755m.g.v1.0	NA	NA	NA	NA	NA	NA	NA	NA	NA	NA	NA	NA	NA	NA	NA	NA	0.245035	0.629277	0.744446	false	NA	NA	NA	NA	0.443466	0.432155	1	false	NA	NA	NA	NA	34488985	34490090	+	Ciclev10002755m.g	--	--	hypothetical protein CICLE_v10002755mg [Citrus clementina]	--	A0A067H1F0_CITSI SubName: Full=Uncharacterized protein {ECO:0000313|EMBL:KDO81557.1};	--	--	--	--	--	--
Ciclev10002761m.g.v1.0	-0.848778	0.138906	1	false	0.255581	0.581106	0.930743	false	NA	NA	NA	NA	0.316956	0.666502	0.835943	false	NA	NA	NA	NA	NA	NA	NA	NA	NA	NA	NA	NA	NA	NA	NA	NA	32261506	32263373	+	Ciclev10002761m.g	K14490 histidine-containing phosphotransfer peotein | (RefSeq) histidine-containing phosphotransfer protein 1-like (A)	ko04075: Plant hormone signal transduction	hypothetical protein CICLE_v10002761mg [Citrus clementina]	AHP1_ARATH RecName: Full=Histidine-containing phosphotransfer protein 1;	V4SFN4_CITCL RecName: Full=HPt domain-containing protein {ECO:0000259|PROSITE:PS50894};	At3g21510	GO:0005737,cytoplasm; GO:0005829,cytosol; GO:0005634,nucleus; GO:0009927,histidine phosphotransfer kinase activity; GO:0043424,protein histidine kinase binding; GO:0009736,cytokinin-activated signaling pathway; GO:0009553,embryo sac development; GO:0009825,multidimensional cell growth; GO:0000160,phosphorelay signal transduction system; GO:0016310,phosphorylation; GO:0003674,molecular_function; G…	PF01627.23:Hpt domain	--	--	--
Ciclev10002762m.g.v1.0	-0.912695	0.120054	0.527614	false	-0.0385579	0.916564	0.991793	false	-0.266531	0.510242	0.787904	false	-0.312044	0.547628	0.76286	false	NA	NA	NA	NA	NA	NA	NA	NA	-0.734305	0.189731	1	false	NA	NA	NA	NA	41161958	41162677	-	Ciclev10002762m.g	--	--	hypothetical protein CICLE_v10002762mg [Citrus clementina]	--	V4SKJ7_CITCL SubName: Full=Uncharacterized protein {ECO:0000313|EMBL:ESR48258.1};	--	GO:0016021,integral component of membrane; GO:0005575,cellular_component; GO:0016020,membrane; GO:0031224,intrinsic component of membrane; GO:0110165,cellular anatomical entity	--	--	--	--
Ciclev10002766m.g.v1.0	-0.039151	0.853534	0.957938	false	0.166227	0.511201	0.908727	false	0.0181793	0.904716	0.965812	false	-0.486922	0.000340127	0.00562494	false	-1.33988	1.60098e-12	3.85842e-11	down	-0.00565569	0.953602	0.991584	false	-0.247205	0.0837349	0.510608	false	0.152704	0.258079	0.500061	false	41154411	41155747	+	Ciclev10002766m.g	--	--	hypothetical protein CICLE_v10002766mg [Citrus clementina]	--	V4TF14_CITCL SubName: Full=Uncharacterized protein {ECO:0000313|EMBL:ESR48256.1};	At1g19530	--	--	--	--	--
Ciclev10002768m.g.v1.0	NA	NA	NA	NA	NA	NA	NA	NA	NA	NA	NA	NA	NA	NA	NA	NA	2.57827	0.00415785	0.0148323	up	NA	NA	NA	NA	NA	NA	NA	NA	NA	NA	NA	NA	36722430	36723341	-	Ciclev10002768m.g	K07213 copper chaperone | (RefSeq) copper transport protein ATX1-like (A)	--	hypothetical protein CICLE_v10002768mg [Citrus clementina]	HIP24_ARATH RecName: Full=Heavy metal-associated isoprenylated plant protein 24 {ECO:0000303|PubMed:21072340, ECO:0000303|PubMed:23368984}; Short=AtHIP24 {ECO:0000303|PubMed:21072340, ECO:0000303|PubMed:23368984}; Flags: Precursor;	V4T764_CITCL RecName: Full=HMA domain-containing protein {ECO:0000259|PROSITE:PS50846};	At4g08570	GO:0046872,metal ion binding; GO:0003674,molecular_function; GO:0005488,binding; GO:0043167,ion binding; GO:0043169,cation binding	PF00403.26:Heavy-metal-associated domain	--	--	--
Ciclev10002788m.g.v1.0	-0.392621	0.465818	0.811659	false	-0.451641	0.272816	0.78698	false	NA	NA	NA	NA	NA	NA	NA	NA	NA	NA	NA	NA	NA	NA	NA	NA	NA	NA	NA	NA	0.715841	0.203691	0.436667	false	9976757	9977512	-	Ciclev10002788m.g	--	--	hypothetical protein CICLE_v10002788mg [Citrus clementina]	--	V4SC65_CITCL SubName: Full=Uncharacterized protein {ECO:0000313|EMBL:ESR45128.1};	At1g60870	--	--	--	--	--
Ciclev10002791m.g.v1.0	-1.22946	0.463031	0.810517	false	-0.164876	0.674247	0.95072	false	NA	NA	NA	NA	-0.647926	0.163502	0.397859	false	NA	NA	NA	NA	-0.742691	0.211117	0.662187	false	NA	NA	NA	NA	-1.21497	0.0660171	0.218335	false	5098101	5099777	-	Ciclev10002791m.g	--	--	hypothetical protein CICLE_v100027912mg [Citrus clementina]	--	V4T0I1_CITCL SubName: Full=Uncharacterized protein {ECO:0000313|EMBL:ESR44875.1};	At1g11120	GO:0016021,integral component of membrane; GO:0005575,cellular_component; GO:0016020,membrane; GO:0031224,intrinsic component of membrane; GO:0110165,cellular anatomical entity	--	--	--	--
Ciclev10002803m.g.v1.0	-0.516036	0.182693	0.600353	false	-0.411958	0.0405862	0.40285	false	0.664211	0.00130744	0.027827	false	1.23453	0.000626273	0.00894275	up	2.03232	4.26017e-19	2.17728e-17	up	0.57213	0.0337461	0.338615	false	0.251727	0.344859	0.799023	false	0.231633	0.480959	0.699471	false	21399871	21400827	+	Ciclev10002803m.g	--	--	hypothetical protein CICLE_v10002803mg [Citrus clementina]	SIB1_ARATH RecName: Full=Sigma factor binding protein 1, chloroplastic; Short=AtsibI; Short=Sigma factor binding protein I; AltName: Full=SigA binding protein; AltName: Full=VQ motif-containing protein 23 {ECO:0000303|PubMed:22535423}; Short=AtVQ23 {ECO:0000303|PubMed:22535423}; Flags: Precursor;	V4SY20_CITCL RecName: Full=VQ domain-containing protein {ECO:0000259|Pfam:PF05678};	--	GO:0009507,chloroplast; GO:0005634,nucleus; GO:0071482,cellular response to light stimulus; GO:0042742,defense response to bacterium; GO:0051091,positive regulation of DNA-binding transcription factor activity; GO:0008150,biological_process; GO:0009314,response to radiation; GO:0009416,response to light stimulus; GO:0009628,response to abiotic stimulus; GO:0009987,cellular process; GO:0050896,res…	PF05678.14:VQ motif	--	--	--
Ciclev10002805m.g.v1.0	-1.13594	7.80607e-08	0.0002898	down	-0.145404	0.316753	0.814161	false	0.271034	0.0503713	0.264412	false	-0.428817	0.00412338	0.036057	false	-0.170731	0.305147	0.451439	false	-0.457028	0.00621161	0.151236	false	-0.817842	1.37798e-05	0.00330219	false	-0.593397	0.00144269	0.015407	false	34796711	34797694	+	Ciclev10002805m.g	--	--	hypothetical protein CICLE_v10002805mg [Citrus clementina]	BZIP4_ARATH RecName: Full=Basic leucine zipper 4 {ECO:0000303|PubMed:11906833}; Short=AtbZIP4 {ECO:0000303|PubMed:11906833};	V4SGV0_CITCL RecName: Full=BZIP domain-containing protein {ECO:0000259|PROSITE:PS50217};	At1g59530	GO:0005634,nucleus; GO:0003700,DNA-binding transcription factor activity; GO:0000976,transcription regulatory region sequence-specific DNA binding; GO:0045893,positive regulation of transcription, DNA-templated; GO:0003674,molecular_function; GO:0140110,transcription regulator activity; GO:0001067,regulatory region nucleic acid binding; GO:0003676,nucleic acid binding; GO:0003677,DNA binding; GO:…	PF00170.21:bZIP transcription factor	bZIP	TF	bZIP
[truncated: 3,822 more rows]
