# Supplementary material for: Metabolomic and transcriptomic analyses reveal the effects of grafting on blood orange quality
Source: Front Plant Sci. 2023 Jun 1;14:1169220. doi: 10.3389/fpls.2023.1169220 (PMC10286243; doi:10.3389/fpls.2023.1169220)
Supplement: Supplementary file 13 [file Table_7.xlsx]

## Sheet: Sheet1
Table S7. Anthocyanin synthesis genes and their corresponding FPKM values in TZ and TX at different time points
ID		T1X	T2X	T3X	T4X	T5X	T6X	T7X	T8X	T1Z	T2Z	T3Z	T4Z	T5Z	T6Z	T7Z	T8Z
Ciclev10030821m.g.v1.0	PAL1	0.266667	0.0966667	0.06	0.0466667	0.636667	0.47	2.62333	1.47	0.18	0.133333	0.416667	0.57	7.6	3.61	17.65	7.96333
Ciclev10011134m.g.v1.0	PAL2	0.04	0.366667	2.67667	0.426667	6.89	2.63333	20.3267	6.84333	0.226667	2.16333	12.3933	4.36	73.9967	12.43	81.2633	25.8133
Ciclev10011175m.g.v1.0	PAL3	9.87333	26.0733	41.93	13.0533	29.7833	13.6967	30.9667	13.08	7.66667	27.9567	67.3867	26	142.293	25.7367	99.1133	32.8367
Ciclev10008125m.g.v1.0	C4H1	0.26	0.08	0.566667	0	0.946667	0.236667	0.706667	0.103333	0.2	0.0566667	0.76	0.2	1.1	0.0566667	0.81	0.373333
Ciclev10000921m.g.v1.0	C4H2	176.87	122.66	68.98	123.697	71.7767	108.847	82.88	97.32	155.55	150.89	101.08	133.417	111.333	131.443	118.59	122.95
Ciclev10019532m.g.v1.0	4CL1	0.193333	0.253333	0.163333	0.11	0.64	0.313333	1.06	0.656667	0.0666667	0.393333	0.506667	0.36	2.11	0.753333	3.25333	4.04
Ciclev10007733m.g.v1.0	4CL2	45.37	52.1733	37.1833	37.1467	38.71	43.0733	29.57	33.0167	28.17	57.3167	34.5933	40.7767	48.72	39.7633	35.2933	42.4667
Ciclev10005133m.g.v1.0	CHS	2.26	242.58	209.84	271.75	440.4	515.12	666.007	789.823	5.69	516.42	568.02	712.997	1216.9	1316.23	1506.88	2575.16
Ciclev10032697m.g.v1.0	CHI	4.21333	3.15667	3.54333	2.38333	1.79333	1.76667	2.79667	1.99	3.67333	2.34333	3.42	2.08667	2.59	2.75333	2.33333	2.40333
Ciclev10025931m.g.v1.0	F3H	184.487	152.267	141.357	175.51	152.11	218.97	230.5	268.497	188.857	174.593	211.827	260.723	328.813	536.553	525.027	824.25
Ciclev10018289m.g.v1.0	F3'5'H1	0	0.03	0.103333	0.116667	0.21	0.24	1.88667	1.09667	0	0.0733333	0.343333	0.21	2.31333	2.24667	7.29	8.21667
Ciclev10019637m.g.v1.0	F3'5'H2	63.3833	49.3167	55.06	30.42	39.08	26.4133	54.9267	27.47	86.1667	50.93	90.4233	48.4033	94.75	51.0933	107.913	52.9733
Ciclev10001757m.g.v1.0	DFR	0	9.79	28.16	14.66	51.6033	31.2933	114.183	72.5533	0.06	23.9967	75.6933	44.57	186.403	102.393	269.293	176.06
Ciclev10020815m.g.v1.0	ANS	10.19	36.44	75.9267	34.91	92.17	51.73	152.227	85.36	17.69	62.3833	169.127	81.0367	331.153	166.733	417.343	266.773
Ciclev10026028m.g.v1.0	FLS	315.57	279.337	217.077	266.977	269.713	157.873	207.81	171.45	271.557	260.697	234.177	233.13	240.77	173.333	197.223	185.97
Ciclev10019770m.g.v1.0	UFGT1	11.2567	2.45667	5.57	4.36667	5.41667	4.69333	9.66667	7.11667	14.9067	4.58667	8.17667	9.2	20.41	17.3433	27.73	28.6733
Ciclev10011571m.g.v1.0	UFGT2	20.2733	13.2767	8.67	4.2	9.97667	9.88667	6.75	11.27	18.6233	17.73	13.18	6.76667	33.89	9.67333	7.60667	8.34333
Ciclev10015138m.g.v1.0	UFGT3	21.3367	40.2	38.9933	58.1933	72.4333	68.6833	66.8433	75.6567	23.37	49.86	54.6667	76.6333	196.973	84.54	106.517	149.033
Ciclev10028247m.g.v1.0	UFGT4	289.247	297.233	211.473	244.743	183.7	247.713	217.693	229.73	266.773	329.72	296.737	326.633	346.077	285.083	274.827	262.733
