# Supplementary material for: Metabolomic and transcriptomic analyses reveal the effects of grafting on blood orange quality
Source: Front Plant Sci. 2023 Jun 1;14:1169220. doi: 10.3389/fpls.2023.1169220 (PMC10286243; doi:10.3389/fpls.2023.1169220)
Supplement: Supplementary file 14 [file Table_8.xlsx]

## Sheet: purple hub gene
Table S8. characterization of purple module and identification of hub genes
gene_id	Module	Transcription Factor	anthocyanin biosynthesis gene
Ciclev10000835m.g.v1.0	purple
Ciclev10005133m.g.v1.0	purple		CHS
Ciclev10015140m.g.v1.0	purple
Ciclev10025931m.g.v1.0	purple		F3H
Ciclev10019102m.g.v1.0	purple
Ciclev10028812m.g.v1.0	purple
Ciclev10004572m.g.v1.0	purple
Ciclev10026292m.g.v1.0	purple
Ciclev10025887m.g.v1.0	purple
Ciclev10015199m.g.v1.0	purple
Ciclev10005245m.g.v1.0	purple
Ciclev10005149m.g.v1.0	purple
Ciclev10016765m.g.v1.0	purple
Ciclev10025675m.g.v1.0	purple
Ciclev10020637m.g.v1.0	purple
Ciclev10029615m.g.v1.0	purple
Ciclev10022173m.g.v1.0	purple
Ciclev10032889m.g.v1.0	purple	C2H2
Ciclev10021083m.g.v1.0	purple
Ciclev10032618m.g.v1.0	purple	GANT
Ciclev10009575m.g.v1.0	purple
Ciclev10012119m.g.v1.0	purple
Ciclev10011795m.g.v1.0	purple
Ciclev10008731m.g.v1.0	purple
Ciclev10025950m.g.v1.0	purple	MYB-related
Ciclev10012654m.g.v1.0	purple
Ciclev10025686m.g.v1.0	purple
Ciclev10016752m.g.v1.0	purple
Ciclev10026643m.g.v1.0	purple
Ciclev10005491m.g.v1.0	purple
Ciclev10018357m.g.v1.0	purple
Ciclev10016995m.g.v1.0	purple	AP2/ERF
Ciclev10025933m.g.v1.0	purple
Ciclev10011534m.g.v1.0	purple
Ciclev10004304m.g.v1.0	purple
Ciclev10019770m.g.v1.0	purple		UFGT
Ciclev10011217m.g.v1.0	purple
Ciclev10029307m.g.v1.0	purple
Ciclev10025480m.g.v1.0	purple
Ciclev10005529m.g.v1.0	purple
Ciclev10010490m.g.v1.0	purple
Ciclev10025073m.g.v1.0	purple
Ciclev10020815m.g.v1.0	purple		ANS
Ciclev10001393m.g.v1.0	purple
Ciclev10001976m.g.v1.0	purple	NAC
Ciclev10015535m.g.v1.0	purple
Ciclev10032084m.g.v1.0	purple
Ciclev10015138m.g.v1.0	purple		UFGT
Ciclev10022104m.g.v1.0	purple
Ciclev10017226m.g.v1.0	purple
Ciclev10028428m.g.v1.0	purple	bZIP
Ciclev10025729m.g.v1.0	purple
Ciclev10029205m.g.v1.0	purple	MYB
Ciclev10019609m.g.v1.0	purple
Ciclev10004584m.g.v1.0	purple
