# Supplementary material for: Metabolomic and transcriptomic analyses reveal the effects of grafting on blood orange quality
Source: Front Plant Sci. 2023 Jun 1;14:1169220. doi: 10.3389/fpls.2023.1169220 (PMC10286243; doi:10.3389/fpls.2023.1169220)
Supplement: Supplementary file 15 [file Table_9.xlsx]

## Sheet: Sheet1
Table S9. Primers used for qRT-PCR verification
gene name	IDs			primer 5'-3'	Correlation coeffecient with transcriptome data
PAL	DQ088064		Forward	GAT TTG AGA CAT TTG GAG GA	0.66987
			Reverse	ATG GAT GAA GCT CTC CAC TA
C4H	AF255013		Forward	CGT GGG AAG GCG AAG CT	0.53382
			Reverse	TCA CAA GCC CCA AGA TTG GT
4CL	XM_006478851		Forward	CCG AAA CGC ACC TCA TCT G	0.1345
			Reverse	TGA TGC CGA GAT TCG ACA AA
CHS	AB009351	Ciclev10015535m	Forward	TCT ATC GAC GGG CAT CTT C	0.6808
			Reverse	TGC CTC GGT TAG GCT TTT C
CHI	AB011794		Forward	AAC AAA GTC GCA TTT CCT CGG C	0.7662
			Reverse	GCA CGG CGT TCT CCT CCA AGT A
F3H	AB011795	Ciclev10025931m	Forward	CCC CTA ATT TAA GGC TAC CC	0.5993
			Reverse	GAC ATC GTT CAC GAA AAC ATA C
F3'5'H	HQ634392.1	Ciclev10018289m	Forward	GAA TGG GGA TTG TGC TTG TTG	0.71722
			Reverse	CGA GGC GAG GCC GAA GC
DFR	AY519363		Forward	GCT GTT CGT GCT ACT GTT C	0.51709
			Reverse	GGC TAA ATC GGC TTT CCA TA
ANS	AY581048.1		Forward	GGG TGA CTG CTA AAT GTG TT	0.01774
			Reverse	CAA GTC CCC TGT GAA GAA TA
FLS	AB011796.1		Forward	CCC GAA AAA GAA CAG CCA GC	0.2649
			Reverse	CAC TCC CGG CTG GCT TC
UFGT	AY519364	Ciclev10019770	Forward	TCT TCA GCA CTC CGC AAT C	0.6446
			Reverse	TCC ATC GGA TAC GTC GTA AG
GST	EF597102.2	Ciclev10013455m	Forward	GCA GCA AAG TAT GCA AAC C	0.9402
			Reverse	GTC ATT GAA ATT GTG TGC TTC
Ruby	JN402330		Forward	GTC GGC CAG AAG AGG AAT C	0.71461
			Reverse	GAT CCC AAA GTT CCG CGTC
MYBF1	KT727073.1		Forward	AGG TGG TGC TGA GTG TCA TAA TC	0.73148
			Reverse	ATA ACT TGT CAT CTC CAT CCC G
NAC	FK826627		Forward	TGG ATT TGC AAG CAT ATA ATC	0.819345
			Reverse	CAT TTT TGG AAC ACT ACA TTT AA
BD-ΔNbHLH		Ciclev10019118m	Forward	CAC CAT GGA TGC TCC GCC GCC GAG TA	0.7662
			Reverse	TTA ATT GAC ATA CTG GGG TAT TAT T
WD40			Forward	CAC CAT GGA AAA CTCA AGC CAA GAA TCC C	0.5402
			Reverse	TCA AAC TTT CAA AAG TTG CAT TTT G
